# Supplementary material for: Analysis of Prognostic Alternative Splicing Reveals the Landscape of Immune Microenvironment in Thyroid Cancer
Source: Front Oncol. 2021 Oct 18;11:763886. doi: 10.3389/fonc.2021.763886 (PMC8558422; doi:10.3389/fonc.2021.763886)
Supplement: Supplementary file 5 [file DataSheet_2.xlsx]

## Sheet: Sheet1
id	TCGA-CE-A3MD	TCGA-CE-A3ME	TCGA-CE-A481	TCGA-CE-A482	TCGA-CE-A483	TCGA-CE-A484	TCGA-CE-A485	TCGA-DE-A0XZ	TCGA-DE-A0Y2	TCGA-DE-A0Y3	TCGA-DE-A2OL	TCGA-DE-A3KN	TCGA-DE-A4M8	TCGA-DE-A4M9	TCGA-DE-A4MB	TCGA-DE-A4MC	TCGA-DE-A4MD	TCGA-DE-A69J	TCGA-DE-A69K	TCGA-DE-A7U5	TCGA-DJ-A13L	TCGA-DJ-A13M	TCGA-DJ-A13O	TCGA-DJ-A13P	TCGA-DJ-A13R	TCGA-DJ-A13S	TCGA-DJ-A13T	TCGA-DJ-A13U	TCGA-DJ-A13V	TCGA-DJ-A13X	TCGA-DJ-A1QD	TCGA-DJ-A1QE	TCGA-DJ-A1QF	TCGA-DJ-A1QG	TCGA-DJ-A1QH	TCGA-DJ-A1QI	TCGA-DJ-A1QL	TCGA-DJ-A1QM	TCGA-DJ-A1QN	TCGA-DJ-A1QO	TCGA-DJ-A1QQ	TCGA-DJ-A2PN	TCGA-DJ-A2PO	TCGA-DJ-A2PP	TCGA-DJ-A2PQ	TCGA-DJ-A2PR	TCGA-DJ-A2PS	TCGA-DJ-A2PT	TCGA-DJ-A2PU
HNRNPH1|74908|ES	0.1433	0.0288	0.1084	0.1052	0.0213	0.3375	0.1411	0.1319	0.009	0.0332	0.0729	0.039	0.0754	0.069	0.0861	0.1067	0.0965	0.0087	0.0432	0.0461	0.0384	0.0092	0.0303	0.0337	0	0.0768	0.0117	0.0173	0.08	0.0379	0.0101	0	0.0422	0	0.0079	0.0526	0.0684	0.0533	0.0332	0.0364	0.0292	0.0094	0.0632	0.0569	0.0225	0.0291	0.016	0.0249	0.0276
YAF2|21209|ES	1	1	1	1	1	1	1	1	1	1	1	1	1	1	1	1	1	1	1	1	1	1	1	1	0.8903	1	1	1	1	1	0.9875	1	1	1	1	1	1	1	1	1	1	1	1	1	1	1	1	1	1
ZCRB1|21229|AD	1	0.9975	1	1	1	1	1	1	1	1	1	1	1	1	1	1	1	1	1	1	0.9925	0.9959	1	1	1	0.9951	1	1	0.9963	1	0.9977	1	1	1	1	0.9969	1	0.9973	1	1	1	0.997	0.997	1	1	1	0.9968	1	1
RPL15|63732|AD	0.1812	0.1809	0.1479	0.1615	0.1142	0.173	0.164	0.1631	0.1674	0.1445	0.145	0.1396	0.2402	0.1095	0.2428	0.157	0.1124	0.1973	0.1882	0.2854	0.1712	0.1413	0.1196	0.123	0.1528	0.1764	0.157	0.14	0.1425	0.1046	0.1833	0.23	0.1561	0.1721	0.1636	0.145	0.1943	0.1733	0.1683	0.2176	0.1847	0.1508	0.0824	0.1359	0.1191	0.1441	0.1244	0.1838	0.1188
GCNT2|75294|AP	0	0	0	0	0	0	0	0	0	na	0	0	0	0	0	0	na	0	0	0	na	0	0	0	0	0	0.0307	0	0	0	0	0	0	0	na	0	0	0	0	0	0	0	0	0	na	0	0	0	0
DEDD2|50136|ES	0.7425	0.6643	0.8202	0.7797	0.7662	0.7436	0.7647	0.7351	0.8723	0.8254	0.8248	0.8355	0.7259	0.8198	0.8177	0.8568	0.8962	0.8674	0.758	0.8705	0.778	0.7379	0.7252	0.7154	na	0.8448	0.617	0.838	0.8562	0.6503	0.7689	0.8989	0.7359	0.587	0.8632	na	0.7726	0.8807	0.9348	0.7497	0.6323	0.7018	0.8389	0.6709	0.8652	0.8189	0.9007	0.8441	0.8451
SEPW1|50668|AT	0.0009	0.0013	0.0017	0.0023	0.0015	0.0005	0.0022	0.0024	0.0038	0.0008	0.001	0.0023	0.0018	0.0023	0.0024	0.0026	0.0024	0.0001	0	0.0011	0.001	0	0	0.0017	0	0.0011	0.0007	0.002	0.0006	0.001	0.0004	0.0012	0.0017	0.0012	0.0007	0.0015	0.0009	0.0014	0.002	0.0008	0.0042	0.0018	0.0017	0.0015	0.0003	0.0013	0.0009	0.0001	0.0003
AURKAIP1|152|AD	0.0183	0.0235	0.0172	0.0378	0.0252	0.0306	0.0163	0.0187	0.0337	0.0221	0.0239	0.0087	0.0219	0.0437	0.0301	0.0273	0.0183	0.0193	0.0054	0.0349	0.0309	0.0245	0.0345	0.0324	0.0273	0.0218	0.0367	0.0404	0.0433	0.0295	0.016	0.0255	0.0267	0	0.0202	0.0774	0.0203	0.0315	0.0406	0.0406	0.0127	0.0139	0.0348	0.0082	0.0287	0.0442	0.0235	0.022	0
IMMT|54405|AA	0.7696	0.775	0.7473	0.7826	0.6592	0.8131	0.8084	0.7875	0.6738	0.6738	0.7662	0.7643	0.8321	0.7979	0.7166	0.8264	0.7125	0.7651	0.7875	0.6097	0.7098	0.8752	0.6999	0.7579	na	0.8376	0.7437	0.7926	0.6975	0.7614	0.7128	0.6981	0.7933	0.8024	0.729	0.8577	0.7036	0.7261	0.7665	0.7968	0.7253	0.7074	0.7364	0.7574	0.7014	0.8088	0.7049	0.8112	0.7437
RNASEL|9156|AT	0.9163	0.8862	0.8965	0.9044	0.8782	0.9514	0.8699	0.8734	0.891	0.8816	0.9418	0.9211	0.9212	0.9059	0.9259	0.8991	0.8455	0.9226	0.9392	0.8739	0.9109	0.9733	0.9674	0.9125	0.9255	0.9276	0.9212	0.9146	0.9059	0.9236	0.9323	0.8838	0.8946	0.932	0.9245	0.9177	0.9412	0.9358	0.9197	0.945	0.882	0.9145	0.8933	0.9479	0.9424	0.9094	0.9281	0.9638	0.9316
POLR1C|76302|AT	0.2595	0.223	0.3236	0.2828	0.2714	0.3092	0.3376	0.3473	0.3577	0.2397	0.3823	0.3565	0.468	0.3136	0.2459	0.3186	0.3912	0.2511	0.2595	0.3041	0.2616	0.1853	0.2318	0.2865	0.2588	0.3052	0.2485	0.2332	0.3053	0.3692	0.2233	0.2041	0.3911	0.1958	0.2456	0.1935	0.3089	0.3001	0.2293	0.2554	0.4311	0.2619	0.3116	0.221	0.2376	0.3074	0.2068	0.1716	0.2898
AGPAT3|60798|AP	na	0.6212	0.7751	0.7234	0.6701	na	0.6681	0.7105	0.7084	0.8657	0.4494	0.7398	1	0.4213	0.6782	0.7049	0.6868	0.6952	0.6946	0.7632	0.8415	na	0.6883	0.552	na	0.7463	0.8201	0.7309	0.6836	0.7154	0.8552	0.6546	0.5973	na	0.6399	0.8101	0.6107	0.473	0.82	0.7543	0.8539	0.8585	0.5999	0.7398	0.6297	0.6836	0.7255	0.6489	0.7298
AFMID|94690|ES	0.4792	0.4896	0.3864	0.64	0.3477	na	0.4419	na	0.1415	0.5466	0.3405	0.5223	0.611	na	na	0.7264	0.7669	0.5502	0.4387	na	na	0.4169	0.731	0.6798	na	0.6207	0.5396	0.5706	0.6533	0.3461	0.622	na	0.6308	na	0.5732	0.2646	0.377	0.1118	0.5881	0.6232	0.6014	0.6001	na	0.6496	0.4769	0.7321	0.4691	0.4421	0.3348
INTS3|7759|RI	1	1	0.9695	0.9812	0.9624	1	0.9913	0.9506	0.9891	1	0.9445	0.9862	0.9764	1	1	0.97	0.9766	0.9843	0.9812	0.9593	1	0.9282	1	0.9397	0.7194	1	0.9358	0.9767	0.9778	0.9639	0.9817	0.9623	0.9505	1	0.9882	0.9773	1	0.9664	0.9707	0.9844	0.978	0.9917	1	0.9912	1	1	0.9633	1	1
C11orf54|18325|AA	0.8578	0.8563	0.8865	0.7996	0.89	na	0.9177	0.9395	0.8734	0.8158	0.8644	0.7749	0.7686	0.8478	0.8646	0.6859	0.9298	0.8658	0.8704	0.7135	0.9136	0.6527	0.8216	0.8585	0.8688	0.8319	0.8456	0.8992	0.8807	0.8701	0.835	0.8386	0.8564	0.874	0.7616	0.8648	0.8551	0.8272	0.7884	0.9457	0.8074	0.8894	0.8571	0.8428	0.7445	0.816	0.8346	0.791	0.8394
ICAM4|47492|AA	0.9138	0.943	0.9774	0.8794	0.8802	0.8689	0.9596	0.8069	0.8855	1	0.874	1	0.8711	na	0.8794	0.874	0.9015	0.9106	0.9281	0.9446	0.8101	na	0.8092	0.8421	na	na	0.8989	1	0.832	0.9132	0.9135	0.9007	0.8469	na	0.8951	0.9223	0.8101	0.8544	0.8696	0.8819	0.8749	0.8529	0.9351	na	0.9372	0.8907	0.9302	0.7742	0.9322
SAE1|50623|ES	na	0.1394	0.0795	0.0909	0.1325	0.2554	0.1258	0.1878	0.1058	0.0951	0.2692	0.19	0.3669	0.1105	0.0334	0.1187	0.0682	0.0992	0.0749	0.1021	0.0921	0.1835	0.1262	0.1749	na	0.0206	0.0423	0.0707	0.1333	0.0389	0.0402	0.0512	0	0	0.0437	0.074	0.1788	0.1119	0.0283	0.1119	0.0278	0.1583	0.1288	0.1248	0.1545	0.2564	0.1527	0.1262	0.1863
NCKIPSD|64734|AA	0.0859	0.0477	0.0346	0.0859	0.0401	na	0.1903	0	0.0771	0.1203	0.094	0.0799	0	0	0.0477	0.1432	0.031	0.064	0	0.1432	0	na	0.0317	0.0568	na	0.0436	0.1223	0.0304	0.1432	0	0.0547	0.1432	0.1142	na	0	0	0.0346	0.1652	0.0771	0.097	0.1037	0.1432	0.1172	0.0813	na	0.0813	0	0.0547	0.1236
ZNF567|49419|AT	0.2678	0.0636	0.0721	0.1452	0.0452	0.1527	0.0526	0.0671	0.169	0.0781	0.2889	0.1032	0.1715	0.2729	0.0872	0.114	0.0583	0.2748	0.1568	0.1656	0.1547	0.1642	0.1371	0.1868	0.0962	0.1341	0.1028	0.0867	0.1305	0.2162	0.2759	0.1394	0.1595	0.1603	0.1845	0.0355	0.2562	0.2659	0.0958	0.1049	0.3205	0.0721	0.1028	0.1179	0.1503	0.0769	0.0806	0.0828	0.1367
NDRG2|26486|AP	0.0532	0	0.005	0.027	0.0214	0.0446	0.0452	0.0152	0.0212	0.0133	0.0384	0.0491	0.0396	0.0081	0	0	0.0055	0.0117	0	0.0162	0.0252	0.0293	0.0132	0.0165	0	0.0072	0.0052	0.0096	0.0324	0.0181	0.0165	0.0326	0.0266	0	0.0106	0.0208	0	0.018	0.0177	0	0.0118	0.0191	0.0048	0.0041	0.0197	0.0162	0.0204	0	0.004
UBAP1|86151|ES	0.9773	1	0.9774	0.9309	0.9796	1	0.9532	0.9506	1	na	0.974	1	0.9243	na	0.9693	0.9639	0.8849	0.9517	0.9474	0.9794	0.9862	0.9701	0.9348	0.983	na	na	0.9617	0.9716	na	1	na	0.8227	0.9462	na	0.8988	0.91	0.9816	0.9469	0.8918	0.9743	0.9638	0.9283	0.9353	0.9823	0.8735	0.9749	0.9025	1	0.9453
TSPAN4|13800|ES	0.9951	0.9718	0.9762	0.9812	0.9822	0.9897	0.9736	1	0.949	0.953	0.9733	0.9754	0.9886	0.9753	0.9676	0.9941	0.9731	0.9479	0.9775	0.9521	0.9904	0.9681	0.9724	0.979	0.951	0.9633	0.9741	0.9549	0.9724	0.9568	0.9741	1	0.9772	0.9771	0.9504	0.9842	0.9665	0.9712	0.9692	0.9717	0.9523	0.9594	0.9793	0.9764	0.9888	0.9863	0.9836	0.9619	0.9923
RBM39|59239|ES	1	1	1	1	1	1	1	1	1	1	1	0.9974	1	1	0.9972	1	0.9986	1	1	0.9974	1	1	1	1	1	1	1	1	1	1	1	1	1	1	1	1	1	1	0.9991	1	1	1	1	1	1	0.9985	1	1	1
BCAP31|90466|AD	0.0062	0.0107	0.0142	0.0138	0.0075	0.01	0.0085	0.0132	0.0109	0.0093	0.0146	0.0088	0.0166	0.0126	0.0138	0.0063	0.0154	0.0154	0.0089	0.0182	0.017	0.0125	0.0093	0.0039	0	0.0107	0.0144	0.0107	0.0091	0.0143	0.006	0.0223	0.0068	0.0068	0.0133	0.0209	0.0188	0.008	0.0139	0.017	0.0067	0.0179	0.0103	0.0159	0.012	0.0149	0.018	0.0129	0.0132
DIDO1|60095|AD	0.9068	0.9205	0.6388	1	1	0	0.9215	0.9797	0.5526	0.9755	0.3722	1	0.0736	0.6204	0.9368	0.3919	0.9578	0.9647	0.4516	1	0.5194	1	0.9616	0.9616	na	0.9175	0.9852	0.3787	0.9724	0.9854	0.9518	0.0532	0.5458	0.3375	0.9601	0.6069	1	0.9616	0.9808	0.9403	0.9875	0.6018	0.9852	0.9616	0.4809	0.9268	0.9692	na	0.5346
MACF1|1875|AP	0	na	0	0	0	0	0	0	0	0	0	0	0	0	0	0	0	0	0	0	0	na	0	0	0	0	0	0	0	0	0	0	0	0	0	0	0	0	0	na	0	0	0	0	na	0	0	na	0
KMT2B|49255|RI	0.9363	1	1	1	0.9671	0.8439	1	1	1	1	1	0.9359	1	0.9349	1	1	1	1	0.9363	1	1	1	1	1	1	1	0.9789	1	1	1	1	0.9816	1	1	1	1	0.8459	1	1	1	0.9725	0.9705	0.9654	1	1	0.9643	0.8871	1	1
APOC1|50360|AD	0.0026	0.0011	0.0034	0.0035	0.0048	0.0038	0.0041	0.0023	0.0009	0.0043	0.0025	0.0034	0.0038	0	0.0027	0	0.0122	0.0051	0.007	0.0029	0.0035	0.0033	0.0041	0.003	0.0032	0	0.0017	0	0.0031	0.0025	0.0018	0.0031	0.0033	0.0109	0.0023	0.0032	0.002	0.0066	0.0042	0.0032	0.0035	0.0062	0.0019	0	0.0024	0.0018	0.0025	0.0022	0.0028
SMYD3|10490|AT	0.9966	0.9986	0.9962	0.9966	0.9903	0.9984	0.9899	0.9962	0.9941	0.9984	0.9969	0.993	0.9892	0.9932	0.9958	0.9889	0.9954	0.9932	0.996	0.9885	0.991	0.996	0.9964	0.9946	0.9948	0.9916	0.9903	0.9953	0.9958	0.9823	0.9906	0.9886	0.9956	0.998	0.9893	0.9962	0.9972	0.9956	0.9957	0.9862	0.9924	0.9907	0.9801	0.992	0.9941	0.9897	0.9872	0.9932	0.9963
NDRG2|26483|AP	0.2465	0.1424	0.2325	0.1379	0.1292	0.3094	0.2005	0.151	0.0769	0.1129	0.097	0.1717	0.0904	0.089	0.079	0.1087	0.0933	0.0189	0.0571	0.1179	0.1168	0.0709	0.0284	0.1067	0.2737	0.0194	0.0756	0.0193	0.148	0.0548	0.0133	0.0132	0.0358	0.0158	0.0768	0	0.1352	0.0327	0.0835	0.057	0.0728	0.1029	0.0658	0.0508	0.0318	0.0914	0.0439	0.0117	0.0294
ANKMY1|58260|RI	1	1	1	1	1	1	1	1	1	1	1	0.9784	1	1	1	0.9625	1	1	1	1	1	1	1	1	1	1	1	1	1	1	1	1	1	1	1	1	1	1	1	1	0.9784	1	1	0.9849	1	1	1	1	0.9853
ATXN2L|35856|AA	0.3193	0.3285	0.3774	0.4177	0.3219	0.4529	0.4526	0.3849	0.2939	0.401	0.326	0.3196	0.2268	0.2697	0.247	0.4316	0.3275	0.3085	0.3948	0.4463	0.2608	0.4127	0.3023	0.4409	0.3166	0.3942	0.4355	0.2787	0.3822	0.4222	0.254	0.228	0.2729	0.3119	0.2105	0.422	0.3743	0.4156	0.4413	0.2735	0.3998	0.4259	0.2645	0.2815	0.2968	0.3661	na	0.3964	0.3884
ACOT7|395|ES	0	0.0043	0	0	0	0.0103	0	0	0	0	0.008	0	0	0	0.0247	0.005	0	0	0	0	0	0.0091	0	0	0	0.0143	0	0	0.0028	0	0	0	0	0	0	0	0.0098	0	0	0	0	0	0	0	0	0	0	0	0.0063
TMBIM4|22909|ES	0.0203	0.0119	0.0162	0.0096	0.0329	0.0193	0.0126	0.0128	0.0077	0.025	0.0051	0.0167	0	0.0164	0.011	0.0098	0.0321	0.0066	0.0096	0.0183	0.0144	0.0118	0.0246	0.0086	0.0031	0.0211	0.0193	0.0173	0.0336	0.0109	0.0224	0.0074	0.0105	0.0134	0.0155	0.0136	0	0.0085	0.0077	0.0142	0.0023	0.0042	0.013	0.0125	0.0185	0.0145	0.0146	0.0186	0.0066
HSFX2|90316|ES	0.8867	1	0.8936	0.7346	1	1	1	0.8145	1	1	1	1	0.6774	1	0.572	1	1	0.7412	1	0.6043	0.7924	na	0.6961	1	1	1	1	0.7533	0.8375	0.4755	1	1	0.8867	1	0.7412	0.8424	0.8003	1	0.6901	1	0.847	0.7533	1	0.8593	1	1	1	na	0.876
LY75|55708|AT	0.6021	0.6063	0.675	0.7118	0.6938	0.5614	0.6175	0.7551	0.6147	0.7299	0.4574	0.6256	0.6826	0.332	0.6801	0.7282	0.8438	0.6533	0.638	0.6926	0.7225	0.6516	0.7717	0.7563	0.607	0.6276	0.6133	0.6322	0.8168	0.7505	0.5778	0.5804	0.6703	0.3703	0.6678	0.7596	0.6786	0.592	0.6764	0.7333	0.5336	0.6958	0.6788	0.4335	0.8713	0.5155	0.7205	0.7105	0.7265
HNRNPA2B1|79037|ES	0.6193	0.6101	0.7081	0.63	0.6148	0.7901	0.7256	0.5689	0.4932	0.5723	0.7148	0.5481	0.7195	0.7294	0.6002	0.6254	0.7723	0.6249	0.5742	0.7501	0.6696	0.7366	0.7545	0.6851	0.5452	0.567	0.7958	0.6192	0.7425	0.737	0.5055	0.7339	0.4515	0.3696	0.5439	0.4891	0.54	0.6711	0.6823	0.5343	0.5856	0.7034	0.7396	0.4843	0.7953	0.8809	0.7998	0.5553	0.702
NECAB3|59006|RI	0.4413	0.272	0.4081	0.4865	0.3113	0.6627	0.4602	0.4017	0.2677	0.136	0.2111	0.3327	0.3391	0.2408	0.3706	0.3082	0.295	0.1999	0.1334	0.2253	0.4127	0.134	0.2149	0.177	0.6088	0.198	0.1601	0.1739	0.2583	0.2139	0.1354	0.1202	0.144	0.1332	0.1311	0.1742	0.3323	0.1148	0.1801	0.1556	0.2154	0.2165	0.2061	0.0938	0.1466	0.1562	0.2087	0.1306	0.1009
CCDC14|66486|AP	0.2402	0.5142	0.3805	0.3329	0.3718	0.2444	0.3165	0.3824	0.5686	0.5951	0.4404	0.3455	0.3132	0.3798	0.3893	0.3591	0.4005	0.697	0.7657	0.5474	0.35	na	0.6349	0.4574	0.6235	0.3518	0.5247	0.566	0.3731	0.3962	0.6277	0.6724	0.5152	0.5794	0.5682	0.51	0.3319	0.5267	0.5035	0.676	0.4631	0.388	0.5273	0.4723	0.5888	0.6078	0.3669	0.4933	0.5086
NPIPA2|34108|AT	0.0738	0.0717	0.1311	0.2873	0.1375	0.0694	0.1584	0.1847	0.0817	0.0527	0.0952	0.1276	0.126	0.1003	0.1636	0.1687	0.1272	0.047	0.0916	0.2133	0.1539	0.0328	0.0403	0.0472	0.0574	0.1297	0.0934	0.0791	0.1048	0.0662	0.0512	0.0553	0.1013	0.0621	0.0561	0.1321	0.1207	0.1411	0.078	0.0868	0.0989	0.0717	0.0822	0.0887	0.1131	0.0866	0.1058	0.0788	0.0187
LDHA|14627|ES	1	1	1	1	1	1	1	1	1	1	1	1	1	1	1	1	1	1	1	1	0.9873	1	1	1	1	1	1	1	1	1	0.9902	1	1	1	1	1	1	0.9899	1	1	1	0.9885	1	1	1	1	1	1	1
ADSL|62342|ES	0.9559	0.9577	0.9632	0.9289	0.964	0.9492	0.9816	0.9363	0.9377	0.9496	0.94	0.9544	0.9005	0.9664	0.9503	0.9606	0.9801	0.9457	0.9325	0.9642	0.9518	0.9391	0.9547	0.943	0.9516	0.9315	0.954	0.955	0.9705	0.9437	0.9562	0.9348	0.9727	0.8984	0.9431	0.9334	0.9481	0.9341	0.9667	0.9144	0.9507	0.9719	0.9664	0.9484	0.963	0.9666	0.9557	0.9463	0.9493
FBXO16|83216|AT	0.2639	0.4024	0.3158	0.3489	0.4696	0.1699	0.413	0.4561	0.4958	0.5338	0.3339	0.3699	0.3605	0.4428	0.3789	0.4689	0.4979	0.4396	0.3968	0.4682	0.3277	0.1558	0.2992	0.3666	0.3813	0.3836	0.5578	0.4387	0.3597	0.4486	0.5475	0.4937	0.5812	0.4099	0.4793	0.4436	0.2564	0.42	0.3998	0.3935	0.5372	0.4254	0.4792	0.4327	0.355	0.4703	0.404	0.2509	0.4084
LTBR|19852|ES	0.8367	0.8062	0.8968	0.8281	0.8226	0.9237	0.7902	0.7311	0.7458	0.8733	0.7439	0.8085	0.855	0.8145	0.767	0.9345	0.9178	0.7774	0.7291	0.7768	0.8547	0.7558	0.9321	0.6536	0.7218	0.9035	0.8572	0.9002	0.8249	0.7417	0.7809	0.7888	0.658	0.8541	0.8574	0.8743	0.8273	0.7395	0.8237	0.8021	0.9566	0.7127	0.9103	0.7392	1	0.9221	0.9272	0.6391	0.6134
PLAC8|69769|AP	0.082	0.0889	0.0832	0.1136	0.2364	na	0	0.0891	0.0335	0	0	na	0	0.0571	0	0.0663	na	0	0	0	0	na	0	0	0	0	0.0754	0	0.1386	0.0987	0	0	0.102	0.145	0.1868	0.0767	0.0308	0	0.0373	0	0.0201	0	0.062	0	na	0	0	0	0.1999
PPP6R2|62824|AA	0.074	0.0823	0.0814	0.136	0.0729	0.0676	0.0866	0.0561	0.0882	0.0955	0.0699	0.0721	0.0757	0.048	0.1319	0.0782	0.0375	0.0505	0.1161	0.0447	0.0454	0.068	0.0689	0.1221	0.0554	0.1086	0.1004	0.0709	0.0699	0.0999	0.0623	0.0566	0.059	0.1214	0.0909	0.1006	0.1044	0.0606	0.0795	0.0823	0.1016	0.0646	0.0843	0.0133	0.0393	0.0516	0.0661	0.0837	0.1495
PICALM|18172|ES	0.2702	0.3294	0.2721	0.3879	0.2665	0.2188	0.2901	0.3956	0.3656	0.3401	0.1426	0.2784	0.3929	0.2986	0.4251	0.4029	0.1723	0.4041	0.4074	0.4107	0.46	0.2602	0.3637	0.25	0.2699	0.3466	0.3431	0.2944	0.3098	0.2872	0.3951	0.4656	0.2067	0.2379	0.4106	0.4072	0.1718	0.2903	0.2699	0.2964	0.3882	0.2487	0.2479	0.3432	0.2699	0.3383	0.2833	0.4362	0.289
TROVE2|9257|RI	1	1	1	1	1	1	1	1	1	1	1	1	1	1	1	1	1	1	1	1	1	1	1	1	1	1	1	1	1	1	1	1	1	1	1	1	1	1	1	1	1	1	1	1	1	1	1	1	1
METTL21A|57195|ES	1	1	1	0.9305	0.9737	1	1	1	1	1	1	1	1	1	0.9377	1	1	1	1	0.9488	0.9501	1	0.9545	0.9604	1	1	1	0.9626	0.9161	1	0.9844	1	1	1	1	1	0.9782	1	0.978	1	0.9655	1	1	1	1	1	1	1	1
PRKAR1A|43141|AP	0.5228	0.4044	0.4245	0.4058	0.2922	0.2315	0.3977	0.3797	0.3873	0.3651	0.4114	0.4941	0.3996	0.2875	0.2812	0.5015	0.4057	0.505	0.4207	0.2832	0.4014	0.451	0.3636	0.3579	0.4194	0.3798	0.3834	0.1936	0.2949	0.261	0.4135	0.3934	0.5993	0.4756	0.6161	0.4684	0.3497	0.4649	0.352	0.5815	0.5646	0.3567	0.4639	0.4012	0.4111	0.4164	0.4448	0.5137	0.3833
LINC00908|45831|AT	0	0	0	0	0	0	0	0	0	0	0	0	0	0	0	0	0	0	0	0	0	0	0	0	0	0	0	0	0	0	0	0	0	0	0	0	0	0	0	0	0	0	0	0	0	0	0	0	0
ZNF410|28321|AP	0.028	0	0.0121	0.0479	0.0034	0.1289	0.0139	0.0066	0.0132	0.0108	0.0611	0.0273	0.0081	0.0158	0	0.0277	0.006	0.0064	0.03	0	0.0307	0.0423	0.0341	0.031	0	0.0108	0.0076	0	0	0.0042	0	0.0054	0.0066	0	0	0.0256	0	0.0049	0.0053	0	0	0.0239	0.0255	0.0231	0.0106	0.0055	0.0052	0.0086	0.0054
DCAF8|8450|ES	0	0.0654	0.0392	0.0266	0.0238	na	0	0.0588	0.0279	0	0.03	0.0254	0	0	0	0.0173	0.0296	0.0105	0	0	0.0285	0	0	0	na	0	0	0	0	0	0.0239	0	0.0443	na	0.0167	0.0167	0.0416	0.0257	0.0289	0.0385	0.0431	0	0.0194	0	0	0	0.0197	0	0.0174
PBX1|8790|ES	0.6417	0.4453	0.431	0.5806	0.4547	0.6528	0.515	0.6831	0.4615	0.4186	0.5167	0.5623	0.673	0.5445	0.5128	0.5208	0.4579	0.5265	0.5873	0.4287	0.5404	0.6411	0.4941	0.4655	0.208	0.577	0.6005	0.4454	0.5235	0.5193	0.5619	0.527	0.4992	0.5934	0.4874	0.7293	0.6151	0.6066	0.5582	0.453	0.6265	0.4169	0.4467	0.5779	0.5386	0.5829	0.6604	0.4981	0.4403
NSMAF|83945|ES	na	0	0	0.0215	0	na	0	0	0	0	0.0248	0	0	0	0	0	0.0184	0	0.042	0	0	na	0	0	na	0.0669	0.0134	0	0	0.0184	0	0.0126	0	0	0	0	0	0.0203	0.0106	0	0.0227	0	0	0	0	0	0.0227	0.0534	0
ACOT2|28301|AD	0.7411	0.7342	0.7172	0.7805	0.5733	0.7968	0.867	0.6747	0.7483	0.6685	0.7071	0.691	0.8743	0.9405	0.7804	0.8905	0.641	0.6995	0.8512	0.8523	0.7885	0.622	0.8756	0.6978	0.833	0.9137	0.7564	0.815	0.6709	0.7477	0.7158	0.8024	0.5728	0.7537	0.8229	0.8442	0.8073	0.7255	0.853	0.8042	0.7232	0.762	0.6759	0.7059	0.739	0.7669	0.7419	0.8045	0.7158
DMGDH|72618|AT	0.229	0.2721	0.2475	0.5473	0.2923	0.2694	0.3314	0.4463	0.5242	0.2453	0	0.426	0.5294	0.2573	na	0.623	0.231	0.2907	0.1885	0.7125	0.271	0.2139	0.2747	0.3698	0	0.5466	0.2524	0.3584	0.303	0.4016	0.4157	0.5949	0.4059	0.4497	0.265	0.2615	0.1439	0.3426	0.231	0.3207	0.4608	0.4978	0.2045	0.351	0.2365	0.2544	0.1084	0.3701	0.1966
ZNF512|53026|ES	na	0	0.1523	0.0854	0.076	na	0.4451	0.1508	0.087	0.0927	0.1322	0.087	0.0973	0.2208	0.1018	0.099	na	0.0559	0.1575	0.1916	0.1324	na	0.0836	0.0917	na	0.0608	0.0371	0.0807	0.081	0.0604	0.1063	0	0.0908	na	0.0727	0.1071	0.0713	0.0625	0.1047	0.2113	0.1041	0.0157	0.0346	0.1421	0.0859	0.0111	0.0611	na	0.0406
SULT1A2|35758|AA	0.1268	0.0734	0.1301	0.1881	0.1443	0.2216	0.1574	0.0886	0.0541	0.1888	0.119	0.1285	0.1205	0.1483	0.1235	0.0866	0.17	0.0199	0.0817	0.1664	0.0325	0.0767	0.0893	0.1438	0.1436	0.0675	0.1214	0.0369	0	0.0678	0	0.0931	0	0.0406	0.0671	0.0521	0.1403	0.0481	0.1147	0.055	0.0619	0.0329	0.0438	0.0528	0.0884	0.1837	0.1527	0.026	0.0339
MIB2|183|AP	0.7021	0.6077	0.6346	0.6052	0.7001	0.4873	0.5494	0.7129	0.7267	0.5736	0.7173	0.6264	0.5604	0.6353	0.6302	0.6019	0.6027	0.772	0.6172	0.5887	0.6307	0.6391	0.7559	0.7961	0.5157	0.5417	0.7549	0.5884	0.6868	0.6608	0.6634	0.6436	0.7822	0.6693	0.7204	0.6874	0.632	0.7737	0.7569	0.5849	0.6996	0.6265	0.6321	0.6975	0.7521	0.7415	0.7672	0.7249	0.8101
CUL7|76216|AP	0.3327	0.3624	0.2992	0.4253	0.3	0.4616	0.3544	0.3276	0.3507	0.4172	0.3734	0.3405	0.4633	0.4978	0.4222	0.3655	0.4581	0.4424	0.3678	0.3466	0.3727	1	0.3441	0.3283	0.7063	0.4661	0.3848	0.4745	0.3907	0.43	0.3743	0.3322	0.2712	0.2772	0.3388	0.4559	0.4503	0.3668	0.3878	0.2619	0.4847	0.4301	0.4207	0.354	0.4097	0.3566	0.3637	0.311	0.1947
PPIL2|61250|ES	0.0612	0.0351	0.0233	0.0585	0.0111	0.0737	0.0765	0.0301	0.0353	0.0189	0.0566	0.0474	0.0523	0.0639	0.0221	0.0108	0.0169	0.0194	0.0334	0.0337	0.0116	0.0144	0.044	0.0295	0.0523	0.0255	0.0153	0.0221	0.019	0.0492	0.0213	0.0383	0.0183	0.0368	0.0178	0.0301	0.0807	0.0323	0.0467	0.0059	0.0389	0.0413	0.0534	0.0558	0.0442	0.0507	0	0.0098	0.034
BRF1|29611|AT	0.023	0.0441	0.0254	0.0384	0.0268	0.01	0.038	0.0356	0.0473	0.0504	0.0124	0.0202	0.0685	0.0096	0.0794	0.12	0.0414	0.0707	0.0591	0.0634	0.0621	0.0236	0.0397	0.0291	0.0321	0.0382	0.0196	0.0643	0.0435	0.0491	0.068	0.1066	0.0579	0.0325	0.0648	0.0848	0.0323	0.0432	0.0308	0.0348	0.0372	0.0595	0.0169	0.0269	0.0486	0.0286	0.0265	0.0852	0.0166
REXO2|18830|AP	0.9394	0.9619	0.8933	0.8959	0.9396	0.8434	0.9265	0.8646	0.9684	0.9545	0.9447	0.9588	0.9462	0.9492	0.9492	0.9398	0.9624	0.9874	0.9771	0.9623	0.9559	0.9926	0.9861	0.9484	0.9426	0.9703	0.967	0.9762	0.9581	0.9589	0.9734	0.9794	0.9561	0.9909	0.991	0.9623	0.9411	0.9737	0.9628	0.9682	0.9613	0.9467	0.9453	0.9711	0.9802	0.9661	0.9694	0.9885	0.9479
PSMA1|14472|AP	0	0	0	0	0	0	0	0	0	0	0	0	0	0	0	0	0	0	0	0	0	0	0	0	0	0	0	0	0	0	0	0	0	0	0	0	0	0	0	0	0	0	0	0	0	0	0	0	0
RPL8|85645|RI	0.0014	0.0006	0.0026	0.0025	0.0008	0.0007	0.0011	0.0017	0.002	0.0007	0.0006	0.0011	0.0007	0.0019	0.0017	0.0007	0.0004	0.0009	0.0032	0.0009	0.0027	0.0005	0.0024	0.0015	0.0013	0.0027	0.0021	0.0037	0.0008	0.0031	0.0007	0.0014	0.0005	0.0003	0.001	0.0014	0.0013	0.0019	0.0013	0.0016	0.0003	0.0008	0.0014	0.0013	0.0013	0.003	0.003	0.0011	0.0005
ZNF462|87142|AP	1	1	1	1	1	1	0.8931	1	0.9793	1	1	1	1	1	1	0.843	1	1	1	1	1	0.9541	1	0.8719	1	1	0.9636	0.9757	1	1	1	0.9783	0.9936	1	1	1	1	1	0.9854	1	0.9734	1	1	1	1	0.9717	0.9743	1	1
ZNF141|68344|AT	0.6592	0.3601	0.5027	0.4341	0.2405	0.8134	0.4567	0.3663	0.0999	0.1676	0.4146	0.5189	0.3368	0.4223	0.3374	0.2941	0.3037	0.1939	0.3282	0.3261	0.3236	0.6602	0.5229	0.2342	0.6595	0.2272	0.1808	0.1828	0.3844	0.211	0.1388	0.1388	0.1529	0.1904	0.1551	0.2095	0.4804	0.2656	0.3556	0.3015	0.1741	0.266	0.2381	0.2184	0.3558	0.3077	0.2859	0.4538	0.2201
ANKRD11|38078|AT	0.1088	0.1765	0.1684	0.2264	0.2531	0.0339	0.1964	0.1844	0.3245	0.2711	0.1632	0.2355	0.1691	0.1848	0.1833	0.2725	0.3389	0.2782	0.24	0.2264	0.1992	0.0811	0.0797	0.2369	0.0515	0.3209	0.2676	0.2257	0.2524	0.2857	0.2711	0.3083	0.321	0.1759	0.3038	0.2938	0.1146	0.3077	0.2612	0.2529	0.3124	0.2457	0.2498	0.2884	0.1548	0.2189	0.2285	0.114	0.22
ZNF551|52326|AT	0.0641	0	0	0.0138	0.1201	0.0476	0.0149	0.0427	0	0.0274	0	0.0141	0	0	0	0.0652	0.0551	0.0167	0.0204	0.0444	0.0751	0	0.0318	0.0391	0	0.0227	0.0874	0.0391	0	0	0	0.0179	0.0323	0	0.0193	0.039	0	0.0647	0.0114	0.0634	0.0141	0.0328	0.0549	0.0265	0.0314	0.0208	0.0653	0.0438	0.0162
PIGL|39428|AT	0.0921	0.0945	0.1264	0.1131	0.0917	0.0433	0.0878	0.0887	0.1177	0.1129	0.1011	0.1384	0.1198	0.0746	0.1218	0.1045	0.1262	0.0715	0.0907	0.0949	0.0833	0.1115	0.0413	0.045	0.0423	0.1023	0.1037	0.1361	0.1855	0.0588	0.0665	0.0611	0.1181	0.0785	0.0728	0.1096	0.0675	0.131	0.1401	0.0891	0.0714	0.1007	0.0833	0.1537	0.0882	0.145	0.1337	0.1978	0.0772
C19orf55|49287|AT	0.7162	0.7927	0.7369	0.7363	0.7672	0.7726	0.7659	0.7277	0.7822	0.8078	0.7601	0.784	0.7659	0.7128	0.8534	0.7901	0.7679	0.8627	0.7804	0.7627	0.832	0.887	0.8317	0.8663	0.7602	0.8023	0.8422	0.8092	0.8382	0.7814	0.8028	0.8083	0.8098	0.8609	0.8578	0.8137	0.7816	0.8267	0.7935	0.8399	0.7835	0.7683	0.8142	0.8185	0.8603	0.81	0.8021	0.855	0.8417
DNM1L|21045|ES	0.575	0.7179	0.8072	0.7016	0.6959	0.6682	0.5059	0.581	0.7912	0.7043	0.6177	0.4406	0.6926	0.6278	0.6172	0.6951	0.8014	0.6309	0.6861	0.6257	0.6001	0.6076	0.4662	0.5584	0.7835	0.7263	0.5764	0.5974	0.6631	0.4878	0.7161	0.6116	0.6649	0.7187	0.6087	0.5634	0.5694	0.4217	0.5121	0.745	0.6546	0.7286	0.6045	0.4007	0.7111	0.4603	0.5228	0.7042	0.57
KLC1|29482|ES	0.1224	0.2528	0.1944	0.3302	0.2021	0.2475	0.2899	0.1951	0.1695	0.233	0.0941	0.1159	0.177	0.1342	0.0869	0.0983	0.2144	0.2025	0.2858	0.1245	0.2165	0.3181	0.2625	0.2824	0.1744	0.2456	0.2545	0.1522	0.1542	0.1403	0.2006	0.1491	0.2053	0.2874	0.3392	0.3754	0.2818	0.0888	0.2738	0.2007	0.3397	0.2371	0.104	0.3383	0.0954	0.2095	0.1277	0.1617	0.2955
ACIN1|26708|ES	0.8966	0.8438	0.8673	0.8675	0.8519	0.8008	0.8039	0.8697	0.7864	0.8886	0.8833	0.8477	0.8943	0.8975	0.8204	0.8008	0.9159	0.7878	0.8954	0.8281	0.7962	0.9602	0.9396	0.9537	1	0.8322	0.8759	0.8785	0.8853	0.9049	0.7671	0.8165	0.9097	0.849	0.7458	0.8495	0.8195	0.856	0.8145	0.7674	0.8698	0.8598	0.9073	0.8088	0.8697	0.8556	0.8669	0.6994	0.9268
SS18|44913|ES	0	0.0515	0.0355	0.0249	0	0	0.065	0.0638	0.0358	0.0208	0.0276	0.0473	0.0356	0.0172	0.015	0.0067	0	0.0083	0.0408	0	0	0	0	0.0337	0	0.0051	0.0197	0.0163	0.0114	0.0222	0.0249	0.032	0.0168	0.0281	0.0041	0.0228	0.0256	0.0162	0.014	0.0183	0.0197	0.0247	0.0451	0.027	0	0.0388	0	0	0.0307
ABHD5|64352|AT	1	1	1	1	1	1	1	1	1	1	1	1	1	1	1	1	1	1	1	1	1	1	1	1	1	1	1	1	1	1	1	1	1	1	1	1	1	1	1	1	1	1	1	1	1	1	1	1	1
BTN3A2|75620|AA	0.9765	0.9623	0.9274	na	0.8302	na	0.9415	0.938	0.9793	1	1	1	0.9719	1	0.9636	0.9555	0.9804	0.9602	0.9648	1	0.9743	na	0.9594	0.969	na	0.9609	0.9521	0.9703	1	1	0.9521	0.9749	0.967	0.9248	0.9498	0.938	1	0.9715	0.967	1	0.938	0.9722	0.9328	0.923	1	0.9842	1	1	0.922
CHORDC1|18269|ES	0.241	0.05	0.1375	0.2956	0.1114	0.3075	0.0796	0.1646	0.0686	0.187	0.1943	0.1653	0.1374	0.1597	0.2746	0	0.4871	0.0637	0.2605	0.0916	0.1875	0.0985	0.1661	0.1954	0.0804	0.1974	0.1449	0.1954	0.2239	0.1261	0.126	0.0811	0.1396	0.1369	0	0.0654	0.112	0.045	0.0119	0.1345	0.0579	0.2023	0.1288	0.1108	0.0518	0.1548	0.1017	0.0958	0.1303
ST6GALNAC6|87680|AP	0	0	0	0	0	0	0	0	0	0	0	0	0	0	0	0	0	0	0	0	0	0	0	0	na	0	0	0	0	0	0	0	0	0	0	0	0	0	0	0	0	0	0	0	0	0	0	0	0
GPHN|28024|ES	1	1	0.9386	0.9101	0.9368	1	1	1	1	1	0.9833	0.9081	1	0.9744	0.9658	1	0.9881	1	0.9584	1	1	0.9061	1	1	1	1	1	0.9937	1	1	1	0.9835	0.9777	1	1	0.969	1	1	0.9448	1	1	0.9845	1	0.9861	1	1	1	1	1
KIN|10719|AT	0.0288	0.0226	0.0285	0.0414	0.0342	0.018	0.0149	0.024	0	0.0787	0.0228	0.0443	0.0619	0.0848	0.0603	0.0779	0.0597	0.0173	0.013	0.0827	0.0225	0.0108	0.0041	0.0587	0.0216	0.0222	0.0468	0.0218	0.0087	0.0726	0.0205	0.0617	0.0101	0	0.024	0.0667	0.0211	0.0204	0.0446	0	0.0566	0.0278	0.056	0.0776	0	0.0139	0.0183	0	0.0317
SEC14L2|61738|AT	0.723	0.846	0.6686	0.6328	0.7752	0.4899	0.7001	0.7565	0.8967	0.8971	0.8454	0.7317	0.7699	0.6611	0.7037	0.6958	0.7366	0.8994	0.9188	0.7797	0.8742	0.7097	0.8419	0.866	0.6249	0.8241	0.9016	0.8628	0.8837	0.8553	0.9377	0.9618	0.9364	0.9484	0.9512	0.8918	0.8426	0.9055	0.8432	0.9004	0.8768	0.8422	0.8784	0.82	0.8109	0.8611	0.8381	0.928	0.9127
BRD3|88091|AA	0.0827	0.0102	0.0522	0.0926	0.0438	0.3085	0.0652	0.0879	0.0114	0.0093	0.0268	0.0733	0.053	0.0078	0.0187	0	0.0184	0.0165	0.0174	0.0234	0	0.271	0.0528	0.0463	0.0763	0.0379	0.0164	0.0039	0.0514	0.0072	0.0211	0.0275	0.0342	0.025	0.0053	0.0171	0.0522	0.0187	0.0142	0.0104	0.0078	0.0281	0.0522	0.0802	0.032	0.0229	0.068	0.0259	0.0083
NDUFB2|82022|AT	0.0174	0.0156	0.0252	0.0252	0.0173	0.0221	0.035	0.047	0.021	0.0193	0.0165	0.0233	0.0222	0.0316	0.0164	0.0249	0.0312	0.0086	0.0146	0.0305	0.0138	0.0038	0.0101	0.017	0.0079	0.0091	0.0155	0.0135	0.0236	0.0124	0.0097	0.0153	0.0251	0.0097	0.0132	0.0132	0.0195	0.0142	0.0242	0.0123	0.0342	0.015	0.0222	0.0126	0.0127	0.019	0.0134	0.0043	0.015
SIDT2|18888|RI	0.0517	0.0404	0.0253	0.0684	0.0431	0.1578	0.0395	0.0454	0.031	0.0082	0.0237	0.0367	0.0559	0.0363	0.0292	0.0327	0.0261	0.0153	0	0.0732	0.0153	0.035	0.0265	0.0214	0	0.0059	0.0108	0.0059	0.016	0.0178	0.0039	0.0087	0.0099	0.0113	0.0082	0.0056	0.0758	0.016	0.0263	0.0118	0.0188	0.0471	0.0225	0.0076	0.0302	0.0244	0.0113	0.046	0.0176
METTL23|43656|AD	0.4653	0.5613	0.5225	0.7186	0.5718	0.767	0.6399	0.5716	0.5706	0.6011	0.5418	0.6664	0.4234	0.6521	0.5092	0.5906	0.5493	0.6407	0.7068	0.6255	0.7193	0.6334	0.6133	0.4638	0.5211	0.6581	0.6387	0.6661	0.7067	0.577	0.6227	0.5796	0.4328	0.2334	0.474	0.7912	0.4927	0.6237	0.6607	0.7868	0.4562	0.6995	0.5091	0.6615	0.5443	0.549	0.6074	0.6103	0.4994
ZNF320|51638|AT	0.9059	0.8304	0.8718	0.8166	0.7925	0.9092	0.8793	0.8705	0.8291	0.8275	0.8065	0.9069	0.9436	0.805	0.8156	0.8192	0.8249	0.7996	0.8594	0.8511	0.8794	0.9787	0.9607	0.8294	0.9156	0.7922	0.8131	0.8471	0.8301	0.8354	0.8666	0.832	0.8595	0.8466	0.8502	0.7979	0.8593	0.8132	0.8651	0.8373	0.8036	0.8992	0.798	0.8119	0.9541	0.8986	0.7811	0.954	0.8601
SQRDL|30458|AP	0.0506	0.066	0	0.0426	0.0152	0	0.0155	0.0905	0.0513	0.0511	0.0253	0	0.052	0	0.0792	0.0454	0.2303	0.0384	0.0101	0.2292	0.1372	0	0.0735	0.0186	0.1193	0.0056	0.0463	0.007	0.013	0.0258	0.0652	0.0394	0.0268	0	0.0343	0.0289	0.0309	0.0192	0.0513	0.1516	0.0808	0.0589	0.0906	0.0077	0.0199	0.0788	0.0531	0.0873	0.0366
IP6K2|64756|AD	0.4199	0.3072	0.6135	0.5443	0.4589	0.3876	0.675	0.045	0.3667	0.0546	0.1439	0.1222	0.1165	0.1065	0.067	0.0236	0.0261	0.1588	0.2442	0.0299	0.0975	0.0496	0.1012	0.0804	0.0512	0.0857	0.0772	0.0266	0.0391	0.2005	0.0593	0.0442	0.125	0.0421	0	0.0829	0.193	0.1005	0.3706	0.057	0.4113	0.0757	0.0388	0.0264	0.0265	0.1579	0.0276	0.0228	0.0546
SIK3|18879|ES	0.0399	0.0238	0.038	0	0	na	0.0124	0.0985	0.0075	0	0.0134	0.0194	0.0253	0.0315	0	0.0348	0.0288	0.0068	0.0466	0	0.0702	na	0	0	na	0.0084	0	0	0	0.0078	0.0258	0	0.004	0	0	0	0.0767	0	0.0071	0.0151	0	0	0.0157	0.016	0	0	0	na	0
NF2|61630|AA	1	1	0.9751	0.9836	1	1	1	1	1	1	0.9843	1	1	0.9864	1	1	1	1	1	0.9766	1	1	1	1	1	0.9931	1	0.9811	1	0.9801	1	1	0.9934	1	1	0.9922	1	0.9918	0.9919	1	1	0.9696	1	1	0.9766	1	1	1	0.9903
POLR2E|46387|ES	0.5731	0	0.3287	0.1837	0.3794	0.488	0.3418	0.4718	0.175	0.1918	0.445	0.508	0.4661	0.2825	0.1453	0.3855	0.4272	0.3251	0.3379	0.2499	0.1762	0.2103	0.3671	0.4587	0.3949	0.2051	0.4434	0.2865	0.6159	0.503	0.2097	0.6911	0.2611	0.3587	0.2299	0.3546	0.4211	0	0.4413	0.4723	0.2005	0.3706	0.3275	0.2716	0.2334	0.528	0.2287	0.2103	0.3587
SDCBP|83927|AP	0	0	0	0	0	0	0	0	0	0	0	0	0	0	0	0	0	0	0	0	0	0	0	0	0	0	0	0	0	0	0	0	0	0	0	0	0	0	0	0	0	0	0	0	0	0	0	0	0
ACTG1|44123|RI	0.0061	0.003	0.0069	0.0025	0.0039	0.0423	0.0064	0.0032	0.0017	0.001	0.0047	0.0027	0.0032	0.0119	0.0025	0.0018	0.0024	0.0006	0.0014	0.0035	0.0017	0.0022	0.0007	0.0016	0.0035	0.003	0.0016	0.0006	0.0006	0.0006	0.0011	0.001	0.0008	0.0004	0.0016	0.0028	0.0111	0.0021	0.001	0.0009	0.0024	0.0016	0.0006	0.001	0.0006	0.0006	0.0015	0.0012	0.0007
EPB41L2|77538|ES	1	1	1	1	1	1	1	1	1	1	1	1	1	1	1	1	1	1	1	1	1	1	1	1	1	1	0.9945	1	1	1	1	1	1	1	1	1	1	1	1	1	1	0.9923	1	1	1	1	1	1	1
PPA2|70241|ES	1	1	0.9965	0.9965	1	1	0.9954	0.9933	0.9906	0.997	1	1	0.9949	1	0.9955	0.9972	0.9976	0.9983	0.9968	1	0.997	1	0.9977	0.9949	1	0.9977	0.9925	1	0.9943	0.9963	0.9982	1	0.9975	1	1	1	0.9917	0.9972	0.9952	0.9931	0.9892	0.9968	0.9903	0.9911	1	0.9956	1	0.9972	0.9944
SEMA4F|54130|ES	1	1	0.9674	0.9579	0.9649	1	0.9215	1	1	1	1	1	0.7938	1	0.8618	1	1	1	1	1	1	1	1	1	na	0.9727	0.914	0.9305	1	0.9305	1	1	0.9656	1	1	1	1	1	0.9801	1	1	0.9603	1	0.9751	1	1	1	1	0.9609
C17orf72|43029|ES	1	1	0.9871	1	1	1	0.9824	1	0.9445	1	1	1	1	na	1	1	1	1	1	1	1	1	1	1	na	1	0.9875	1	1	1	1	1	1	1	0.9546	1	1	1	1	1	0.9487	1	1	1	1	1	1	1	1
GTF2IRD2B|80103|AP	0	0	0	0	0	0.252	0	0	0.1238	0	0	0	0	0	0	0	0	0	0	0	0	0	0	0	0	0	0	0	0	0	0	0	0	0	0	0	0	0	0	0	0	0	0	0	0	0	0	na	0
PDLIM5|69975|RI	1	1	1	1	1	0.9754	1	1	1	1	1	0.9919	1	0.9919	1	1	0.9853	0.9928	1	1	1	1	1	0.9877	1	1	1	1	1	0.9918	1	1	0.9963	1	0.9932	1	1	1	1	1	1	1	1	1	1	1	1	1	1
OSBPL1A|44894|ES	1	1	1	1	1	na	1	1	1	1	1	1	na	1	1	1	1	1	1	1	1	na	1	1	na	1	1	1	1	1	1	1	1	1	1	1	1	1	1	1	1	1	1	1	na	1	1	1	1
CAMK2B|79489|ES	0.5852	0.6851	0.5802	0.6357	0.5101	0.7328	0.6439	0.4617	0.8628	0.692	0.4656	0.5296	0.5267	0.776	0.7677	0.7715	0.6926	0.6244	0.4238	0.8371	0.7295	0.4881	0.6791	0.539	0.819	0.425	0.5171	0.4591	0.7568	0.5756	0.4289	0.6399	0.3561	0.2877	0.5243	0.4562	0.3828	0.733	0.3557	0.5904	0.4325	0.7523	0.5206	0.1815	0.4847	0.4875	0.5911	0.7549	0.4627
VAPA|44622|ES	0.0823	0.0706	0.0664	0.0739	0.0438	0.0726	0.066	0.0553	0.0621	0.0717	0.0582	0.0518	0.0874	0.0532	0.0654	0.0712	0.0309	0.0645	0.0687	0.052	0.0519	0.0286	0.0541	0.0669	0.0566	0.0595	0.0644	0.0635	0.0636	0.0844	0.0721	0.0676	0.0787	0.0581	0.0802	0.0573	0.0531	0.0564	0.0295	0.0615	0.082	0.0653	0.0582	0.0565	0.0498	0.0624	0.0458	0.0802	0.0784
NDUFS1|57117|AD	0	0	0.0243	0.0117	0.006	na	0	0	0.0052	0	0	0	0	0.0117	0	0	0.0083	0.0097	0	0	0	0	0.0355	0.0308	0	0	0.0141	0.0115	0	0.0059	0.0077	0.0101	0.0065	0	0	0.0188	0.0185	0	0	0	0	0.0073	0	0	0.018	0	0	0.016	0
PHYKPL|74857|ES	0	0	0.012	0	0	0	0	0.011	0	0	0	0	0	0	0.0173	0	0	0	0	0	0	0	0	0	na	0	0	0	0	0	0	0	0	0	0	0	0	0	0	0	0	0	0	0	0	0	0	0	0
MEGF9|87389|ES	0.0898	0	0	0	0	na	0	0.0111	0	0	0	0.0075	0.0126	0	0	0.0061	0.0111	0	0	0	0	na	0	0.0044	na	0	0	0	0.0241	0	0	0	0.0014	0	0	0	na	0.005	0	0	0	0	0	0	0.0256	0.0083	0	0	0
MON1A|64928|ES	0.8767	0.9024	0.9283	0.9263	0.7919	1	0.8631	0.7722	0.8579	0.8415	0.9281	0.9032	0.8566	0.9164	0.7352	0.8437	0.9652	0.9101	0.8186	0.831	0.9042	0.871	0.8463	0.8174	0.8973	0.8128	0.8066	0.8081	0.8864	0.8486	0.8222	0.8035	0.8398	0.7326	0.8401	0.9256	0.8031	0.8922	0.8815	0.8908	0.8408	0.8219	0.8855	0.8638	0.9328	0.8973	0.825	0.8604	0.8198
ANKS3|33835|ES	1	1	1	1	1	1	1	0.9488	na	1	0.9694	0.9445	0.8293	1	1	1	0.9018	1	1	1	0.8798	1	1	1	na	1	0.7634	0.8324	1	0.7345	1	1	0.899	na	1	1	1	1	1	1	1	1	1	1	1	0.934	1	1	1
DUSP3|41719|ES	0	0.0158	0.0342	0.0236	0.0184	0.0193	0.0251	0.0113	0.0133	0.0137	0.0049	0.0176	0.0297	0.0131	0.0034	0.0155	0.01	0.0018	0	0.0168	0.0078	0.0055	0	0.0164	0	0.0018	0	0.0139	0.0067	0.0302	0.0014	0	0.0061	0	0.0058	0.0026	0.0076	0.0056	0.0046	0.005	0.0038	0.0128	0.0124	0.0076	0.0133	0.0029	0.0129	0	0
HSPH1|25578|ES	1	1	1	1	1	1	1	1	1	1	1	1	1	1	0.9897	1	0.9964	1	0.994	1	1	1	1	1	1	1	1	1	1	1	1	1	1	1	1	1	1	1	1	1	1	1	1	1	1	1	1	1	1
FANCC|86950|AP	na	na	0	0	0	na	0	na	0	0.1355	0	0	0	0	na	0.2071	0	0.1199	0	0	0	na	0	0	na	0	0.0892	0	0	0	0	0	0	0	0	0.0844	0.2948	0.1281	0	0	0	0	0	0	na	0	0.0569	0	0
DOCK3|120842|ES	0.0518	0.0518	0.0387	0	0	0	0	0	0	0	0	0	0	na	0	0	0	0	0	0	0.0431	na	0	0	na	0	0.0102	0	0	0.0352	0.0175	0	0	0	0	0.07	0	0	0	0	0	0.0148	0	0	0	0	0	0	0
PRPSAP2|39671|ES	0.9291	0.8578	0.8872	0.9017	0.898	0.9562	0.9008	0.8618	0.8973	0.9271	0.8828	0.9151	0.8943	0.9315	0.9052	0.9294	0.8162	0.9229	0.8955	0.8925	0.9394	0.9114	0.9372	0.9237	1	0.8804	0.8255	0.9122	0.9624	0.9009	0.8885	0.9079	0.8494	0.7013	0.8986	0.9094	0.9257	0.9113	0.9041	0.9514	0.8596	0.8767	0.8574	0.74	0.9324	0.9018	0.9072	0.8619	0.8931
CYB5RL|3129|AT	0.6749	0.5779	0.68	0.7232	0.6544	0.4788	0.6562	0.6155	0.6562	0.8148	0.5296	0.7167	0.863	0.778	0.4544	0.5995	0.851	0.5203	0.903	0.7598	0.8241	0.3301	0.3046	0.5779	0.2333	0.6643	0.7243	0.7794	0.5483	0.6877	0.8765	0.9497	0.7891	0.4611	0.8167	0.7762	0.7699	0.7059	0.5298	0.67	0.8789	0.6001	0.803	0.7119	0.4408	0.9039	0.7939	0.422	0.7419
DUSP28|58266|RI	0.4604	0.5137	0.4386	0.4324	0.4318	0.4701	0.5596	0.7206	0.5187	0.5583	0.5203	0.5415	0.4356	0.4507	0.5145	0.3928	0.3852	0.3188	0.456	0.3214	0.4752	0.3213	0.3049	0.4118	0.4712	0.3275	0.503	0.4717	0.3907	0.5162	0.3222	0.5426	0.5543	0.5098	0.3948	0.5975	0.4575	0.4112	0.4114	0.3494	0.6314	0.4677	0.615	0.5267	0.4735	0.4751	0.4317	0.455	0.5787
CCNJL|74416|AT	0.0112	0	0	0	0	0	0	0	0	0	0	0	0	0	0	0	0	0.0581	0.0471	0	0	0	0	0	0	0	0	0	0	0	0.0217	0	0	0	0.0122	0	0	0.018	0	0	0.0211	0.0098	0	0	0	0	0.0155	0	0
LACTB2|84123|AT	0.9706	0.9689	1	1	0.9774	1	1	1	1	0.9556	0.9793	0.9749	1	0.9574	1	0.9874	0.9901	1	1	1	0.9921	1	1	1	1	0.9893	1	1	0.9711	0.971	1	0.9866	0.8284	1	1	0.9788	1	0.9799	0.9831	1	0.7879	1	1	0.9748	1	1	1	1	0.9438
TMEM150A|54304|ES	0.3894	0.3538	0.3567	0.5059	0.5138	0.4462	0.5145	0.3421	0.1056	0.2881	0.3757	0.4327	0.6175	0.5328	0.4818	0.3338	0.2902	0.252	0.3253	0.441	0.6574	0.3895	0.4625	0.6256	0.707	0.2673	0.0866	0.0922	0.3026	0.3062	0.0606	0.4372	0.2783	na	0.1785	0.3279	0.2394	0.1558	0.3749	0.2152	0.5508	0.217	0.4855	0.3161	na	0.4597	0.2777	na	0.3387
TXNRD2|61090|AT	0.103	0.1356	0.1577	0.1634	0.2215	0.0912	0.1744	0.1998	0.2395	0.2236	0.0911	0.1305	0.1605	0.1405	0.2083	0.2285	0.1713	0.0911	0.1019	0.2782	0.1208	0.0709	0.1017	0.0984	0.0567	0.1601	0.1768	0.1783	0.0882	0.1873	0.2219	0.1483	0.3285	0.1191	0.3441	0.169	0.1178	0.1624	0.1899	0.1266	0.3238	0.2472	0.1423	0.1485	0.096	0.1506	0.1294	0.0727	0.1289
IL13RA1|89942|AT	0.9972	0.9978	0.9914	0.9876	0.9987	0.9929	0.9895	0.996	0.9974	0.998	0.9975	0.9984	0.99	0.9943	0.9946	0.994	0.9979	0.9957	0.995	0.9966	0.9965	0.9902	0.9943	1	0.9845	0.9953	0.9981	0.9979	0.9992	0.9971	0.9965	0.9963	0.997	0.9982	0.9976	0.9994	0.9972	0.9967	0.9968	0.9975	0.9949	0.9975	0.9966	1	0.9988	0.9956	0.9924	0.9956	0.9974
FBXW9|47838|AT	0.9791	0.9905	0.9856	1	0.9625	0.9933	0.9936	0.9533	1	0.9496	0.9792	0.9778	0.9603	0.9937	0.9617	0.9943	0.9959	0.9684	0.9881	0.958	0.9815	1	0.9874	0.9839	0.9843	0.9783	0.9757	1	0.9942	0.9927	0.962	0.9809	0.9935	1	0.9874	0.9856	0.9809	0.9752	0.9941	1	0.9208	0.9713	0.9758	0.9944	1	0.9885	1	0.997	0.9881
FAM3A|90628|ES	0.9194	0.8753	0.8708	0.9653	0.9621	0.8902	0.9283	0.8984	0.8837	0.869	0.971	0.968	0.9389	0.9177	0.8475	0.9253	0.8942	0.8625	0.9511	0.8805	0.8734	0.9834	0.9226	0.9085	0.9382	0.9874	0.8971	0.972	0.8615	0.9226	0.8907	0.9159	0.9349	0.7458	0.8864	0.9804	0.9629	0.9511	0.9152	0.9174	0.9215	0.9787	0.8596	0.7755	0.9305	0.9347	0.9714	0.9478	0.885
ZNF511|13541|AT	0.998	0.9923	0.9972	0.9957	1	1	1	0.9801	0.993	0.9942	0.9819	0.9963	0.995	0.9961	0.9824	0.9963	0.9901	1	0.9985	1	0.9976	0.9939	0.9989	0.9906	0.9894	0.9984	0.9971	1	0.9933	0.9915	1	0.9935	0.9985	1	1	0.9983	1	1	0.9932	1	1	1	1	0.9944	1	1	0.9966	1	0.9987
ZNF627|47752|AA	1	0.9776	1	1	1	na	1	1	1	0.9776	0.99	1	0.9231	1	1	1	1	1	1	1	1	1	1	1	na	1	1	1	1	1	1	1	1	1	1	1	1	1	1	1	1	1	1	0.9874	1	1	1	1	0.9854
SCFD1|27066|ES	0	0	0.0028	0	0	0	0.0024	0.0118	0.0015	0	0.0015	0	0	0	0	0	0	0.0014	0	0	0	0	0	0	0	0.0011	0.0022	0	0	0	0	0.0032	0.002	0	0	0	0	0	0	0	0	0.0048	0.0031	0.0007	0	0	0.0075	0	0.002
SLC12A4|37154|AP	0.0743	0.0465	0.0726	0.0702	0.0366	0	0.0547	0.0355	0.1258	0.0729	0.0416	0.0252	0.0969	0.0852	0.075	0.0542	0.0616	0.0411	0.049	0.0579	0.1096	0	0.0493	0	0.2179	0.0362	0.0238	0.0316	0.0227	0.035	0.0566	0.1132	0.0637	0.0341	0.0975	0.015	0.0084	0.0169	0.0574	0.0738	0.1551	0.0936	0.011	0.0363	0	0.038	0.075	0.1229	0.0268
C12orf29|23603|ES	0.5905	0.6121	0.7107	0.8677	0.7052	1	0.82	0.5562	0.7315	0.5739	0.756	0.6403	0.7289	0.5689	0.5688	0.6387	0.5194	0.8037	0.6645	0.7609	0.6555	0.7873	0.6347	0.5412	1	0.7072	0.5956	0.5885	0.6578	0.688	0.7862	0.7913	0.836	0.786	0.6738	0.684	0.6038	0.5975	0.7552	0.6837	0.6946	0.7263	0.6181	0.7756	0.4465	0.6134	0.5821	0.3029	0.6467
AKAP9|80412|ES	0.9799	0.9722	1	0.9914	0.9915	1	1	0.9675	1	1	1	0.9913	1	1	1	1	0.988	0.9952	1	1	1	1	1	1	0.728	0.9928	0.995	1	1	0.9955	0.9949	0.9926	0.9954	1	1	0.9963	1	0.9874	0.996	1	1	1	0.9925	0.9786	0.9719	0.9933	0.9934	1	0.9853
ERCC5|26229|AT	0	0	0	0	0	0	0	0	0	0	0	0	0	0	0	0	0	0	0	0	0	0	0	0	0	0	0	0	0	0	0	0	0	0	0	0	0	0	0	0	0	0	0	0	0	0	0	0	0
FAM228B|52815|ES	0.7464	0.9196	0.841	0.6994	0.8331	0.8235	0.9035	0.9151	0.9131	0.9627	0.7491	0.683	0.8597	0.7718	0.7753	0.9471	0.7463	0.8622	0.8256	0.7629	0.782	0.9298	0.6549	0.9066	0.8202	0.7977	0.8333	0.9346	0.7844	0.7665	0.8871	0.8137	0.9492	0.8157	0.8597	0.8457	0.7558	0.7859	0.8329	0.8996	0.9305	0.8017	0.7933	0.7978	0.9344	0.8283	0.731	0.8913	0.7755
ZNF124|10516|AT	0.328	0.2761	0.2375	0.4184	0.2445	0.4321	0.19	0.5058	0.2571	0.2447	0.3615	0.1639	0.4075	0.5148	0.3741	0.4411	0.2538	0.2033	0.4091	0.2558	0.1793	0.2451	0.2585	0.2603	0.2366	0.2377	0.3058	0.2366	0.3337	0.2263	0.1431	0.1367	0.2374	0.242	0.2092	0.161	0.4376	0.2425	0.3522	0.209	0.2615	0.2942	0.2744	0.1346	0.3147	0.3582	0.2203	0.2937	0.2673
CD44|14988|ES	1	1	1	1	1	1	1	1	1	1	1	1	1	1	1	1	1	1	1	1	1	1	1	1	na	1	1	1	1	1	1	1	1	1	0.9584	0.7133	1	1	1	1	1	1	1	1	1	0.6246	1	1	1
ZNF24|45165|AD	0.1833	0.2407	0.1744	0.2853	0.2613	0.2042	0.2549	0.2222	0.0696	0.1441	0.2304	0.2699	0.1576	0.2024	0.1009	0.2009	0.1868	0.2492	0.0982	0.1633	0.0973	na	0.3099	0.1522	0.0907	0.2173	0.2492	0.1404	0.1576	0.1859	0.2663	0.2462	0.1856	0.1967	0.1978	0.2673	0.2304	0.2473	0.1452	0.1744	0.2334	0.2184	0.2042	0.2797	0.1932	0.1137	0.2251	0.2462	0.2359
ST3GAL3|2298|ES	0	0	0	0	0	na	0	0.0047	0.0085	0.0081	0	0	0	0.0089	0.0131	0	0	0.004	0.0028	0	0	0	0.0094	0.0021	na	0	0	0	0	0	0.0028	0.0043	0.0024	0	0.0058	0	0	0.0059	0.0045	0.0108	0	0	0	0	0	0	0	0.0295	0.0056
SMG7|9183|ES	1	0.903	1	0.8679	0.9593	na	0.8304	1	0.8314	0.8539	1	1	0.9458	0.9468	1	0.9391	0.887	0.9785	1	0.9086	1	na	na	0.9374	na	1	0.9153	0.9523	0.8875	0.8754	0.9592	0.9116	0.9504	0.9027	0.9467	0.9674	1	0.9613	0.9532	0.9252	0.9536	0.904	0.9203	0.9517	na	0.8922	1	na	0.8411
UNC93B1|17268|AA	0.0746	0.0624	0.1002	0.0712	0.061	0.1991	0.0806	0.0985	0.0394	0.0434	0.0702	0.1022	0.1072	0.1044	0.1408	0.0814	0.0583	0.0232	0.0184	0.0812	0.0874	0.0622	0.0452	0.0668	0.115	0.062	0.0587	0.0754	0.0615	0.0451	0.0419	0.0721	0.0464	0.0563	0.0367	0.03	0.0928	0.037	0.0419	0.0482	0.0562	0.0656	0.0465	0.0411	0.0336	0.0613	0.0989	0.0611	0.0372
CASP1|18516|AT	0.0214	0.1181	0.0236	0.1037	0.093	0.0415	0.0311	0.0373	0.0434	na	0.0335	0.0894	0.0568	0.0317	0.0445	0.0582	0.1486	0.1284	0.093	0.0193	0.0279	0	0.0065	0.0138	0.0118	0	0.0317	0.0335	0.0556	0.0193	0.0355	0	0.0404	0.1018	0.0329	0.0261	0.0624	0.0199	0.0487	0.0079	na	0.0161	0.0759	0.0404	0.0556	0.031	0.0641	0.0048	0.0086
TSGA10|54657|AP	0	0.021	0.2867	0.1606	0.0159	0.0872	0.1302	0.2738	0.3719	0.1874	0.2834	0.1613	0.1656	0.1299	0.2159	0.1669	0.1888	0.217	0.1198	0.2729	0.1927	0.0484	0.1661	0.2543	0.0491	0.1419	0.2854	0.3264	0.3272	0.2422	0.2612	0.1862	0.1145	0.0398	0.0472	0.2605	0.1848	0.1682	0.3269	0.2557	0.2383	0.222	0.2026	0.0957	0.1631	0.1307	0.2335	0.2872	0.2216
D2HGDH|58418|ES	0.9204	0.8719	0.9601	0.9014	0.9065	0.9737	0.6342	0.837	1	1	0.8203	0.9024	0.6059	0.8674	0.7037	0.7326	0.7511	0.7109	1	0.8986	1	0.489	0.619	1	1	0.8012	0.6495	0.614	0.7353	0.7243	0.8639	0.8151	0.8155	1	0.7884	0.6828	0.8621	1	0.9206	0.5629	0.8335	0.8754	0.8148	1	1	0.8318	0.9081	0.3633	0.7971
KLK2|51234|AT	na	1	0.7947	na	0.7787	na	0.3834	na	0.5135	0.8618	1	na	1	0.8747	na	1	1	na	na	0.5846	1	na	0.9128	na	0.5764	0.9712	0.7541	1	na	na	0.7063	1	1	na	na	na	1	0.8335	na	1	0.8814	1	1	1	na	1	0.7476	0.7843	0.8614
IFRD2|64980|ES	0.972	0.9727	0.972	0.9756	0.9243	0.9042	0.9632	0.9832	0.9876	0.9742	0.9732	0.95	0.9499	0.9737	0.9583	0.9713	0.9411	0.9735	0.971	0.9662	0.9883	0.9704	0.973	0.9445	1	0.9952	0.9676	0.9524	0.9494	0.9482	0.9694	0.9807	0.9664	1	0.9581	0.9605	0.9744	0.9829	0.9798	0.969	0.9841	0.9752	0.9579	0.9714	0.9636	0.9465	0.9867	0.9782	0.9586
TAF9|72343|AP	0.1992	0.1299	0.1554	0.2205	0.2335	0.1202	0.1914	0.1911	0.2708	0.2119	0.1662	0.2255	0.1842	0.2131	0.1428	0.1946	0.223	0.2197	0.2406	0.195	0.1398	0.1299	0.136	0.218	0.1869	0.1194	0.2063	0.2027	0.1535	0.2572	0.2161	0.2347	0.1804	0.1768	0.2208	0.2026	0.1438	0.252	0.1757	0.2719	0.2306	0.211	0.1998	0.1565	0.2467	0.2007	0.1855	0.1927	0.1853
ERCC2|50432|ES	1	1	1	1	1	1	1	1	1	1	1	1	1	1	1	1	1	1	1	1	1	1	0.9864	1	1	1	1	1	1	1	1	1	1	1	1	1	1	1	1	1	0.984	1	1	1	1	1	1	1	0.9737
USP48|997|AT	0.2927	0.2989	0.3429	0.3449	0.4677	0.288	0.401	0.3245	0.3381	0.4253	0.2916	0.2975	0.3973	0.3999	0.3458	0.4226	0.2952	0.2432	0.2472	0.3015	0.411	0.2956	0.3561	0.4131	0.4357	0.3838	0.4479	0.3452	0.3523	0.4451	0.3757	0.3651	0.3415	0.3949	0.3162	0.3218	0.3072	0.3408	0.3469	0.3608	0.3026	0.4023	0.4028	0.3926	0.391	0.3951	0.3365	0.3862	0.3815
BCL2L11|54954|ES	0.2105	0.0404	0.023	0.0278	0.0367	na	0.1053	0.0741	0.009	0.0217	0.0496	0.1304	0.1791	0.0513	0.1463	0.0659	0.0909	0.0455	0.0517	0.0741	0.023	na	0	0.0541	na	0.0187	0.0201	0.0678	0.1304	0.0341	0.0201	0.0323	0.0796	0	0.0196	0.0506	0.0164	0.0299	0.0714	0.1026	0.0854	0.0541	0.0206	0.0141	0	0.023	0.0714	0.1176	0.0426
SNCA|69929|AT	0.8759	0.9556	0.9416	0.8455	0.9416	0.7266	0.9502	0.8955	1	1	0.9668	0.8666	0.8778	0.8632	0.932	0.8329	0.9751	0.9539	1	0.9047	0.8749	0.9116	0.9656	1	0.8411	0.9179	0.9722	1	0.9433	0.8933	0.9367	0.8844	0.9493	1	0.9055	0.9238	0.7762	0.9726	0.8432	0.9024	0.7193	1	1	0.9309	0.8379	0.95	0.873	0.9422	0.9812
HAUS6|85958|AT	0.9075	0.9117	0.8941	0.8876	0.8928	0.8587	0.8994	0.8861	0.8207	0.8787	0.8792	0.8634	0.9024	0.8685	0.8514	0.88	0.8451	0.8993	0.932	0.8409	0.8783	0.9717	0.9662	0.9333	0.8927	0.8674	0.9005	0.9315	0.9137	0.8862	0.9161	0.9136	0.9079	0.9522	0.9154	0.8751	0.9443	0.8649	0.8583	0.9206	0.8711	0.8874	0.8988	0.8982	0.8922	0.9324	0.9244	0.9485	0.9063
DYNC1LI2|36832|AT	0.0521	0.033	0.059	0.0774	0.048	0.0139	0.0801	0.0701	0.0395	0.0382	0.0426	0.0599	0.0332	0.0458	0.0446	0.0325	0.0426	0.0156	0.0141	0.0621	0.0362	0.0021	0.0047	0.0157	0.0024	0.0392	0.0257	0.0367	0.0205	0.0341	0.0115	0.0216	0.0358	0.0104	0.0113	0.0232	0.0404	0.0254	0.031	0.0271	0.0423	0.0232	0.0297	0.0294	0.0086	0.0223	0.0137	0.0054	0.0176
LRIG1|65550|AD	1	1	1	0.9796	1	1	1	1	1	0.9806	0.977	1	1	1	0.971	1	1	0.9873	0.9839	1	0.9544	1	0.9914	0.976	0.785	0.9751	1	0.9891	1	1	1	1	0.9774	0.9269	0.9835	1	0.9882	0.9952	1	1	1	0.9862	0.9879	0.9845	0.966	0.9836	1	1	1
AFMID|43794|ES	0.2648	0.4734	0.505	0.8017	0.2768	0.6292	0.5029	0.5824	0.2427	0.514	0.6066	0.5415	0.6064	0.1822	0.6599	0.5004	0.6275	0.4229	0.6329	na	0.3396	0.5832	0.6958	na	na	0.758	0.5811	0.6171	0.5905	0.5031	0.6189	0.2591	0.817	na	0.6908	0.2852	0.2961	0.2094	0.7341	0.6704	0.7194	0.8238	0.6401	0.4327	na	0.6754	0.4194	0.5564	0.588
TMEM126B|18115|AD	0.99	0.983	0.9897	0.9867	0.9974	1	0.9908	1	0.9895	0.9904	0.9917	0.99	0.993	1	0.993	0.9889	1	0.9966	1	0.9907	0.9904	1	0.9917	0.9858	0.9868	0.9972	0.9909	0.9924	0.9946	1	0.9964	1	0.992	0.9686	1	0.9956	0.9943	0.987	1	0.9934	0.9918	0.9956	0.9954	0.997	0.9845	1	1	0.9958	1
ANXA5|70491|ES	1	1	1	1	1	1	1	1	1	1	1	0.9992	1	1	1	1	1	1	1	1	0.9995	0.9992	1	0.9998	1	0.9986	1	1	1	0.9996	1	0.9996	1	1	0.9993	1	1	0.9996	1	1	1	1	1	1	1	1	1	1	1
RBM25|28254|AT	0.8875	0.884	0.8482	0.7956	0.8244	0.9307	0.824	0.8326	0.8739	0.8974	0.9068	0.8958	0.8744	0.8025	0.8885	0.8611	0.8413	0.9563	0.9312	0.9067	0.8983	0.9634	0.9636	0.9256	0.9674	0.8597	0.8883	0.885	0.9157	0.8781	0.9423	0.9374	0.8293	0.9281	0.9571	0.8779	0.9311	0.9115	0.8876	0.9321	0.7344	0.889	0.8647	0.8952	0.9571	0.9256	0.9065	0.9889	0.9187
POGZ|7630|AA	0.9835	0.9887	0.9425	0.9401	0.9681	0.964	0.9455	0.9341	0.9546	0.9558	0.9293	0.9439	0.8752	0.9473	0.96	0.9644	0.9549	0.953	1	1	0.9005	1	0.964	0.9885	1	0.9484	0.9677	0.9427	0.964	0.943	0.9337	0.9668	0.9787	1	0.9608	0.9329	0.8732	0.9671	0.9417	0.9876	0.9619	1	0.9462	0.9538	0.9668	0.9372	1	0.9414	0.9427
ZNF610|51444|AP	0	0	0	0	0.0228	na	0	0	0	0	0	0	0	0	0	0	0.0213	0	0	0	0	na	0	0	0	0	0.0177	0	0	0	0	0	0	0	0	0	0.0338	0	0	0	0	0	0	0	0	0	0	0	0
CHTOP|7747|AT	0.1008	0.0816	0.1015	0.1277	0.09	0.0987	0.12	0.1609	0.0567	0.0513	0.0542	0.0965	0.0962	0.1006	0.0943	0.0854	0.0784	0.0244	0.038	0.0888	0.064	0.012	0.014	0.0474	0.0427	0.0803	0.0423	0.0453	0.0601	0.0608	0.0289	0.0378	0.08	0.0515	0.0302	0.0535	0.0864	0.0419	0.051	0.0271	0.0957	0.0839	0.0639	0.0491	0.0487	0.0596	0.0298	0.0144	0.0591
ZDHHC20|25452|ES	0.2774	0.2628	0.2325	0.2845	0.2596	0.5146	0.3176	0.1988	0.2212	0.2515	0.3932	0.4187	0.2877	0.3678	0.2095	0.2483	0.2204	0.291	0.4129	0.2368	0.2053	na	0.2204	0.173	0.1372	0.3711	0.2429	0.2095	0.3465	0.246	0.3291	0.215	0.3566	0.2523	0.2259	0.3413	0.2747	0.1815	0.2691	0.2226	0.3001	0.3749	0.2357	0.2867	0.3673	0.2836	0.2662	0.2783	0.2995
NAT9|43292|RI	0.8121	0.8588	0.9378	0.9226	0.8916	0.9352	0.9737	0.816	0.7965	0.5601	0.7865	0.8707	0.934	0.9551	0.6899	0.8067	0.8212	0.6388	0.7804	0.9174	0.962	0.8441	0.7058	0.8267	0.9066	0.5517	0.726	0.6404	0.7968	0.6181	0.6901	0.4348	0.5599	0.7848	0.8464	0.453	0.8562	0.572	0.7472	0.6831	0.7801	1	0.8098	0.6731	0.801	0.8495	0.4309	0.7522	0.9218
TNIK|67632|ES	0.0402	0.0272	0.0973	0.0682	0.0372	na	0	0.0279	0.0085	0	0.0124	0.0933	0.0214	0	0.0258	0.0402	0	0.0701	0.0828	0	0.0701	na	na	0.0559	na	0	0.0241	0.0437	0.1256	0	0.0134	0	0.0173	0	0.0402	0.0223	0.0591	0.0234	0.0234	0.0372	0.019	0.0142	0.0736	0.0591	na	0	0	0.0529	0
CYTH1|43900|ES	1	1	1	1	1	1	1	1	1	1	1	1	1	1	1	1	1	1	1	1	1	1	1	1	1	1	1	1	1	1	1	1	1	1	1	1	1	1	1	1	1	1	1	1	1	1	1	1	1
MPZL1|8873|ES	1	1	1	0.9862	1	1	0.9899	0.9727	1	1	1	1	0.9836	1	1	0.9731	0.9758	0.993	1	0.9799	0.9456	0.9693	1	0.9721	1	1	0.9834	0.9877	0.9752	1	0.9861	0.9816	0.9732	0.9832	0.9932	0.9854	0.9888	0.9904	0.9938	0.9905	0.9887	1	1	1	1	0.9914	1	0.9861	1
CLPTM1L|71484|ES	1	1	0.9985	0.9985	1	1	1	1	1	1	1	1	1	0.9979	1	0.9986	1	1	1	1	1	1	1	1	1	1	0.9977	0.9986	1	1	1	1	1	1	1	1	1	0.9987	1	1	1	1	1	1	1	1	1	1	1
EGFL7|88192|AA	0.9465	0.9775	0.9312	0.9408	0.925	0.9258	0.8974	0.9587	0.9263	0.7946	0.9267	0.8877	0.9182	0.9194	0.9603	0.9103	na	0.9048	0.9434	0.9063	0.9531	0.9276	0.8627	0.9248	0.9531	0.8997	0.8931	0.9046	0.8907	0.898	0.9084	0.9355	0.9371	0.9748	0.9393	0.8871	0.9282	0.8816	0.9228	0.9687	0.8494	0.853	0.9667	0.9528	0.928	0.8876	0.9274	0.9442	0.9419
UQCRB|84612|AA	0.0091	0.0054	0.0125	0.0081	0.0046	0.0162	0.0101	0.0145	0.0064	0.0049	0.0085	0.0089	0.0046	0.0088	0.0079	0.0082	0.0049	0.0043	0.0049	0.0089	0.0164	0.0045	0.0052	0.0022	0.0094	0.0039	0.0087	0.0095	0.0062	0.018	0.0039	0.0054	0.0099	0.0056	0.0038	0.0033	0.007	0.0046	0.005	0.0126	0.0064	0.0082	0.009	0.0062	0.006	0.004	0.0042	0.0044	0.0078
TJAP1|76277|AA	0.1732	0.2775	0.1632	0.1656	0.4024	0.0461	0.2093	0.1549	0.2294	0.1043	0.2756	0.1409	0.1656	0.1187	0.1732	0.2304	0.2391	0.1932	0.1054	0.386	0.386	0.2588	0.075	0.2588	na	0.1656	0.0708	0.3122	0.2391	0.2101	0.2184	0.2304	0.1522	0.1522	0.2093	0.1187	0.3656	0.2477	0.2283	0.2953	0.1151	0.1463	0.1078	0.2486	0.1732	0.1794	0.3099	0.2122	0.2122
ZNF737|48720|AT	0.9218	0.9443	0.9528	0.9501	0.9546	0.8008	0.9441	0.9626	0.9613	0.9543	0.954	0.9643	0.9327	0.9592	0.9177	0.8978	0.9217	0.986	0.9778	0.9049	0.9308	0.9668	0.983	0.9672	0.9003	0.9705	0.9854	0.966	0.9589	0.961	0.9865	0.973	0.9783	0.9842	0.9737	0.9811	0.9558	0.9672	0.9341	0.963	0.969	0.9798	0.956	0.9596	0.9648	0.9424	0.9912	0.9375	0.9543
IL32|33376|AD	0.5315	0.7222	0.6728	0.5762	0.58	0.6996	0.6459	0.566	0.44	0.7255	0.462	0.6231	0.5942	0.4087	0.5891	0.5826	0.6241	0.4271	0.4722	0.5555	0.5924	0.3616	0.4868	0.823	0.6119	na	0.7055	0.7073	0.6971	0.705	0.5675	0.5083	0.7987	0.5461	0.6189	0.5034	0.5014	0.5651	0.5188	0.638	0.7415	0.3572	0.6432	0.6983	0.8046	0.606	0.4825	0.642	0.559
SCNN1A|19839|AP	0.055	0.0122	0.0091	0.0304	0.0184	0.176	0.0037	0.0104	0.0179	0.0057	0.045	0.012	0.014	0.0106	0.022	0.0094	0.0056	0.0044	0.0123	0.0189	0.0042	na	0	0.0382	0	0	0.012	0.0144	0.033	0.018	0.0132	0.0057	0.0066	0	0.0037	0.0036	0.0225	0.0016	0.015	0.0088	0.01	0.0192	0.0081	0.0486	0	0.0044	0.022	0.0136	0.0222
PSME2|26864|AA	0.1298	0.1802	0.1623	0.1761	0.164	0.1489	0.1916	0.1569	0.1265	0.1265	0.0768	0.1422	0.1215	0.1194	0.1581	0.1301	0.2071	0.0816	0.1188	0.1258	0.0822	0.0815	0.106	0.115	0.0886	0.1445	0.1119	0.0972	0.1302	0.0953	0.1357	0.0998	0.1169	0.1398	0.1199	0.1152	0.0728	0.0989	0.1265	0.1144	0.1707	0.185	0.1513	0.1491	0.1154	0.1668	0.1272	0.0995	0.0953
ABLIM1|13211|ES	1	1	1	0.9805	1	1	1	1	0.9978	1	1	1	1	1	0.9755	0.99	1	0.9963	1	1	1	na	1	1	0.9643	0.9903	1	0.9964	1	1	0.9977	1	0.998	1	0.997	1	1	0.9961	0.9955	1	0.9888	0.9912	1	1	1	0.9944	1	1	1
ABCA8|43155|ES	1	1	1	1	1	na	1	1	1	1	1	1	1	1	1	na	na	1	1	na	na	1	1	1	na	1	1	na	1	1	1	1	1	1	1	1	na	1	1	na	1	1	1	1	1	1	1	na	0.9791
BRSK1|52059|AT	0	na	0	0	na	0	0	0.0339	na	0	0	0.1157	0	0	0	0	0.3121	0	0	0	0	0	0	0	0	0	0	0	0	0	0.4306	0	0	0	0	0	0	0	0.0733	0	0.0703	0	0	0	0	0	0	0	na
C21orf59|60364|ES	0.9975	1	0.9972	1	0.9976	1	0.9937	1	1	1	0.9982	1	1	0.9969	1	0.9918	0.9972	0.9962	0.9969	0.9941	0.9951	0.9927	0.9984	1	0.9954	0.9925	0.9979	0.9973	1	0.9975	0.9957	1	0.9967	1	0.9913	1	0.9977	0.9956	1	0.9962	0.9973	0.9946	0.9966	0.9955	0.9959	0.9941	0.997	0.9967	0.9911
DPP8|31169|ES	0.8798	0.8786	0.7918	0.9359	1	1	0.8509	0.9106	0.8617	0.5629	0.8449	0.923	0.8213	0.8404	0.6739	0.6112	0.6251	0.7664	0.8286	0.6659	0.8219	1	0.8549	0.8405	na	0.9149	0.6745	0.6655	1	0.7987	0.5475	0.6704	0.627	0.7263	0.7196	0.9163	0.6077	0.6615	0.6523	0.5599	0.9143	0.9123	0.7433	0.5924	1	0.9322	0.8054	1	0.7685
KHK|52929|ME	0.9615	1	0.9667	0.92	1	0.8571	1	0.8485	0.9231	1	0.9178	0.9211	0.9828	0.8158	0.7619	1	0.9667	1	0.963	0.9231	1	0.9722	0.9643	1	0.8571	0.944	0.9355	0.9783	0.8606	0.9775	1	0.9231	0.9796	1	0.9524	0.925	0.9762	0.9178	0.942	1	1	1	0.9286	0.9859	0.9818	1	0.9091	1	1
BCAS4|59782|ES	0.1995	0.1748	0.1988	0.222	0.167	0.2444	0.1686	0.2036	0.1941	0.1677	0.2802	0.2082	0.1576	0.4073	0.194	0.1584	0.1265	0.062	0.1641	0.182	0.2166	0.1825	0.1549	0.1742	0.1014	0.1986	0.1552	0.1857	0.2536	0.1819	0.0905	0.1822	0.2074	0.18	0.1625	0.1921	0.1921	0.2267	0.1934	0.1762	0.2033	0.1727	0.1143	0.231	0.1995	0.1704	0.1412	0.1559	0.1755
NONO|89420|ES	0.5206	0.5235	0.4214	0.6787	0.654	0.7551	0.4755	0.5266	0.4403	0.4746	0.4166	0.4922	0.53	0.3174	0.3158	0.7157	0.7164	0.6261	0.4119	0.3539	0.4021	0.197	0.2965	0.3834	0.5487	0.4237	0.4711	0.4125	0.5274	0.4964	0.581	0.6458	0.5641	0.4184	0.6672	0.593	0.4498	0.4458	0.5352	0.5474	0.4954	0.4269	0.5018	0.4166	0.5543	0.4858	0.6958	0.5475	0.4391
SMAD4|45559|AP	0.6098	0.5845	0.6336	0.6307	0.5939	0.8045	0.5181	0.5537	0.4434	0.4449	0.5757	0.58	0.4771	0.3905	0.5285	0.4934	0.5838	0.3276	0.3708	0.3947	0.6419	0.9348	0.7844	0.5337	0.6731	0.5506	0.3862	0.5156	0.574	0.4785	0.4922	0.3171	0.5125	0.678	0.4511	0.2907	0.7709	0.4892	0.4539	0.5202	0.4967	0.5285	0.5852	0.5913	0.6037	0.5434	0.3873	0.6244	0.693
ENDOV|44054|AT	0.5839	0.7927	0.4746	0.5206	0.7159	0.5704	0.407	0.6115	0.7447	0.7083	0.5418	0.5065	0.6789	0.6531	0.3336	0.4539	0.7611	0.6642	0.718	0.6445	0.5328	0.647	0.6389	0.6114	0.4296	0.7066	0.7193	0.5772	0.6743	0.663	0.6893	0.6722	0.7966	0.8054	0.7538	0.6866	0.5116	0.6144	0.7316	0.6422	0.6259	0.6905	0.821	0.7954	0.6819	0.4631	0.7156	0.3935	0.6495
NCOA4|11536|AP	0.8764	0.8565	0.8521	0.8804	0.829	1	0.8882	0.8212	0.8716	0.9226	0.9564	0.9327	0.7809	0.7107	0.8501	0.7736	0.9078	0.7394	0.911	0.7532	0.7756	0.7279	0.8198	0.8907	0.7101	0.863	0.9026	0.9291	0.9342	0.8802	0.9209	0.8547	0.899	0.8844	0.8748	0.906	0.9366	0.848	0.8302	0.8652	0.9136	0.7659	0.869	0.9311	0.9101	0.9046	0.9064	0.8537	0.8459
SCFD1|27063|ES	0.0755	0.0066	0.0388	0.0388	0.0051	0.1713	0.0845	0.0563	0.0318	0.0134	0.1032	0.008	0.0386	0.1144	0.0305	0.0392	0.0195	0.0423	0.0535	0	0.0496	0.0322	0.0259	0.0246	0	0	0.0084	0.0135	0.0591	0.012	0.0279	0.0401	0.0373	0.0326	0.0147	0.0248	0.0571	0.0205	0.0126	0	0.0709	0.0059	0.0577	0.0123	0.0252	0.0265	0.0517	0.0462	0.0413
C11orf70|18438|AT	0.0229	0.0403	0	0	0	0.1184	0.1009	0.0406	0	0	0	0.0394	0	0	0	0	0	0	0.0903	0	0	0.0372	0.0514	0	0	0	0.026	0.0797	0	0	0	0	0	0	0	0.0272	0	0.0548	0.0671	0	0	0	0	0	0.1011	0	0.1705	0.0501	0
ARHGEF10L|860|AT	0	0	0.0108	0	0	0	0	0	0	0	0	0	0	0.0033	0	0	0	0	0	0	0	0	0.0023	0	0	0	0	0	0	0.01	0.0051	0	0	0	0.0062	0	0	0	0	0	0	0	0	0	0	0	0	0	0
SCAF11|21319|AT	0.1746	0.1701	0.1567	0.1185	0.155	0.2243	0.1202	0.1292	0.0707	0.0806	0.0896	0.139	0.1073	0.0891	0.0639	0.1473	0.0672	0.1393	0.1406	0.1182	0.1068	0.3367	0.2286	0.1383	0.1895	0.1333	0.1187	0.0774	0.1496	0.1192	0.1297	0.1145	0.0726	0.1874	0.1342	0.1126	0.0976	0.0948	0.1125	0.1163	0.0737	0.0939	0.1061	0.2113	0.1397	0.105	0.1196	0.2226	0.1402
DNAJC10|56461|AT	0.3308	0.358	0.3877	0.5064	0.6343	0.2442	0.4612	0.5011	0.3198	0.2788	0.2547	0.2654	0.3538	0.3372	0.2828	0.4298	0.4261	0.3344	0.2984	0.4229	0.4027	0.1119	0.133	0.2188	0.4285	0.3357	0.3018	0.3643	0.3631	0.4247	0.3326	0.2794	0.2615	0.1642	0.263	0.3004	0.2389	0.1313	0.3356	0.2885	0.2518	0.3735	0.4041	0.3109	0.2802	0.2712	0.3107	0.1982	0.1662
LIMCH1|69112|AP	0.1016	0	0.0348	0.0426	0.0271	0	0.1137	0	0.0239	0	0.0106	0.2279	0	0.0532	0	0.0291	0	0.021	0.1231	0.046	0	na	0	0.0315	na	0.0235	0.0283	0	0.0892	0.0346	0.0653	0	0.0618	0.0924	0	0.0181	0.0694	0.091	0.0455	0	0.0863	0.0281	0.032	0.0382	0	0.0272	0.0646	0	0.0111
ZNF195|13964|AT	0.0126	0.0104	0.0238	0.0205	0.0088	0.0111	0.0489	0.0368	0	0.0141	0.0153	0.0272	0.0205	0.0549	0	0	0.0436	0	0	0	0.0128	0	0	0.0115	0	0.0153	0.0483	0	0.038	0.0127	0	0.0133	0	0	0	0.0245	0	0.0152	0.0177	0	0.0201	0.0339	0	0	0.0494	0.0119	0	0	0.0127
ADCY1|79595|AT	0.3428	0.5066	0.5139	0.4649	0.5558	0.2578	0.5465	0.5439	0.6061	0.467	0.376	0.39	0.443	0.6113	0.4001	0.5647	0.4955	0.6258	0.4217	0.3708	0.4525	0.3427	0.4375	0.3274	0.0664	0.5283	0.7913	0.7026	0.5735	0.6564	0.6817	0.7106	0.6369	0.3425	0.5717	0.8347	0.3971	0.4773	0.4495	0.6879	0.7661	0.7021	0.621	0.5329	0.379	0.5191	0.6342	0.3959	0.6638
ODF2|87758|ES	1	1	1	0.9427	0.9482	1	0.9093	0.82	1	0.8297	0.8713	0.8981	0.925	1	0.6207	1	1	0.9221	0.9191	1	0.6887	0.8126	0.5663	0.9444	na	0.8221	0.9348	0.9543	0.8981	1	0.855	1	0.8789	na	0.9486	1	0.725	0.8851	0.8917	1	0.9378	0.8311	0.9423	1	0.8654	1	1	0.7515	1
ZNF302|48992|ES	0.2667	0.0789	0.5378	0.2157	0.1781	0.2373	0.2222	0.3128	0.15	0.2222	0.1017	0.1538	0.0909	0.1176	0.1818	0.3269	0.1392	0.0437	0.086	0.1772	0.1573	na	0.058	0.1489	na	0.0462	0.0994	0.0761	0.1304	0.0994	0.0426	0.1026	0.1406	0.1538	0.0909	0.0609	0.0541	0.023	0.1176	0.0426	0.2213	0.1477	0.0909	0.0252	0.0845	0.1135	0.1176	na	0.087
BRD3|88088|AT	0	0	0	0	0	0	0	0	0	0	0	0	0	0	0	0	0	0	0	0	0	0	0	0	0	0	0	0	0	0	0	0	0	0	0	0	0	0	0	0	0	0	0	0	0	0	0	0	0
ZNF185|90397|AP	0	0.2109	0.0978	0.1172	0.073	na	0	0.0333	0.0521	0.0726	0.0528	0.0576	0.0558	0.1001	0.0707	0.105	0.0319	0.0552	0.0576	0.034	0.0402	na	0.063	0.0862	na	0.1002	0.0553	0.129	0.1432	0.0513	0.0703	0.0229	0.0653	0.0376	0.0821	0.0634	0.0192	0.068	0.0851	0.0872	0.05	0.0984	0.1225	0.0732	0.1077	0.0433	0.1385	0	0.0455
SP140L|57889|RI	0.1447	0.2953	0.2014	0.2131	0.2005	0.2831	0.311	0.2642	0.0882	0.07	0.097	0.1506	0.2313	0.07	0.3449	0.1308	na	0.1192	0.1142	0.194	0.226	na	0.0135	0.1621	0.1308	0.0245	0.0221	0.1308	0.1192	0.058	0.0738	0.1126	0.218	na	0.0245	0.1192	0.1989	0.1688	0.1343	0	0.2471	0.0828	0.0828	0.1493	na	0.1518	0.093	0.0504	0.0148
HMGN1|60610|ES	0	0.4372	0.5926	0.1825	0.8982	0.7723	0.3906	0.6413	0.8894	0.1438	0.5772	0.2426	0.6145	0.5756	0.8592	0.7889	0.5634	0.3442	0.1224	0.1972	0.8094	0.4667	0.4648	0.5989	0.6904	0.5247	0.6407	0.8072	0.9267	0.7669	0.8765	0.1761	0.3526	0.4437	0.2086	0.5563	0.4318	0.5378	0.6404	0.6645	0.1514	0.5438	0.6044	0.316	0.7288	0.5991	0.8129	0.2036	0.4942
STOX2|71288|AT	1	1	1	1	1	1	1	1	1	1	1	0.8628	1	1	1	0.9176	1	1	1	1	1	1	1	1	1	1	1	0.871	1	1	1	1	1	1	1	1	1	1	1	1	1	1	1	1	1	1	1	1	1
ODF3B|62858|AA	0.4304	0.3586	0.5439	0.4674	0.4847	0.4641	0.626	0.6215	0.2674	0.105	0.4143	0.3399	0.4257	0.4155	0.3598	0.3397	0.3028	0.2465	0.2998	0.2408	0.3992	0.1623	0.1933	0.3444	0.3799	0.3681	0.2612	0.1768	0.181	0.2863	0.2586	0.1121	0.3471	0.3381	0.1876	0.1474	0.447	0.2194	0.3306	0.2373	0.3517	0.298	0.3215	0.2441	0.2221	0.3012	0.1368	0.1723	0.1543
LTBP3|16866|ES	1	1	1	1	1	1	0.9979	1	1	1	1	1	1	1	0.9989	1	1	1	0.9992	1	1	1	1	1	1	1	0.9994	1	1	1	1	1	0.9995	1	0.9994	0.9997	1	1	1	1	1	1	1	1	1	1	1	1	1
DRG2|39551|AD	0.0218	0.0115	0.0432	0.0341	0.0157	0.0218	0.1649	0.0304	0.0205	0.0082	0.0207	0.0695	0.0154	0.057	0.0181	0.0527	0.0336	0.0337	0.0611	0.0437	0.0411	0	0.0173	0.0401	0.0406	0.0551	0.0156	0	0.0604	0.0344	0.0185	0.0112	0.0325	0	0.0166	0.0311	0.0387	0.0071	0.0284	0.0443	0.0166	0.017	0.0449	0.0162	0.0123	0.0193	0.0341	0	0.0072
NIF3L1|56769|AP	0	na	0	0	0	na	0	0	0	0	0	0	0	0	0	0	0	0	0	0	0	na	0	0	na	0	0	0	0	0	0	0	0	0	0	0	na	0	0	na	0	0	0	0	na	0	0	0	0
MBOAT7|51803|AT	0.0563	0.0367	0.0423	0.0655	0.1201	0.0602	0.0741	0.0473	0.0476	0.0511	0.0221	0.0334	0.0489	0.0278	0.0349	0.0383	0.0171	0.0355	0.0203	0.0391	0.0404	0.0435	0.0545	0.0528	0.1287	0.0345	0.0357	0.0356	0.0376	0.0741	0.0672	0.0365	0.0512	0.104	0.0843	0.0463	0.0282	0.0294	0.0297	0.0594	0.0278	0.0427	0.0678	0.0223	0.0716	0.0366	0.0403	0.0583	0.0369
KLHDC8A|9534|ES	1	1	1	1	1	1	1	1	1	1	1	1	1	1	1	1	1	1	1	1	1	1	1	1	na	1	1	1	1	1	1	1	1	1	1	1	na	1	1	1	1	1	1	1	1	1	1	1	1
PARD3|11217|ES	0.9383	0.9503	0.8744	0.913	0.8676	na	0.9345	0.8864	0.9123	0.9502	0.9582	0.963	0.9462	0.8921	0.8387	0.9286	0.9312	0.9123	0.9267	0.9394	0.8855	1	0.9462	0.9476	0.6667	0.9355	0.8546	0.9068	0.875	0.8633	0.9021	0.8588	0.8714	0.876	0.9073	0.8995	0.8729	0.9125	0.902	0.9063	0.9159	0.9351	0.9076	0.8365	0.902	0.8824	0.8341	0.9315	0.9053
ARHGEF39|86268|AP	0.8727	0.8478	0.825	0.6889	0.6354	0.7529	0.8562	0.884	0.7857	0.9195	0.7735	0.7965	0.7724	0.9167	0.6111	0.6182	0.8478	0.8586	0.6719	0.5962	0.6111	1	0.7866	0.8871	0.9054	0.93	0.7926	0.8586	0.9278	0.9444	0.7835	0.8772	0.8503	0.8444	0.8205	1	0.77	0.8462	0.8077	0.8313	0.819	0.93	0.75	1	1	0.7131	1	1	0.75
URGCP|79358|RI	0.2878	0.1163	0.1137	0.1494	0.0573	0.293	0.1187	0.2984	0.077	0	0.0467	0.1707	0.0855	0.1324	0.0696	0.1653	0.0609	0.0042	0	0.0565	0.0158	0.0392	0.064	0.0728	0.1833	0.086	0.0254	0.0422	0.0734	0.0371	0.0334	0.0166	0.064	0.0603	0.0329	0.0499	0.0768	0.0404	0.0583	0.0939	0.0531	0.0595	0.0392	0.0421	0.1302	0.0531	0.0322	0.0696	0.0361
ST3GAL3|2201|ES	1	1	1	1	0.9187	1	1	0.8356	1	1	1	1	1	1	na	1	0.767	0.9053	0.7824	na	0.6381	1	1	0.7152	na	na	1	1	1	0.801	1	1	0.7907	0.5964	1	1	1	1	1	1	1	1	0.8451	1	0.7518	1	1	1	na
NDUFS1|57113|AP	0.1518	0.0987	0.0611	0.0306	0.0298	na	0.1573	0.0777	0.074	0.018	0.0327	0.0586	0	0.0737	0.0258	0.0984	0	0	0.0214	0.0712	0.032	0	0.0763	0.0241	0	0.0114	0	0	0.1387	0.0144	0.0199	0	0.0117	0	0.0255	0.0366	0	0.0223	0.0484	0.0212	0	0.0522	0.0204	0	0.1121	0	0.0293	0.0871	0.0396
ATAD1|12458|AP	0.036	0.0183	0	0.0129	0	0.1919	0	0	0	0	0	0	0	0.0353	0.0386	0	0.0178	0	0	0.0194	0	0.1267	0	0	0	0	0.0072	0.0112	0	0	0.0075	0.0073	0.0145	0	0	0	0	0.0154	0	0	0	0	0	0	0	0	0.0181	0	0
UXS1|54853|AT	0.9892	0.997	0.9896	0.9896	0.9964	0.9932	0.9906	0.9867	0.9947	0.9891	0.9953	0.9956	0.9932	0.9879	0.9947	0.9937	0.994	0.9972	0.9971	0.9909	0.9953	1	0.9992	0.9972	0.9985	0.9958	0.9973	0.9931	0.9948	0.9956	0.9965	0.992	0.995	0.9916	0.9952	0.9964	0.9967	0.9979	0.9936	0.9954	0.9822	0.9987	0.9949	0.9956	0.9964	0.9979	0.9948	0.9982	0.9944
KLHL3|73481|AT	0.4454	0.7322	0.5637	0.3797	0.7218	0.5458	0.6173	0.4867	0.6112	0.7579	0.8177	0.4861	0.6391	0.6705	0.7144	0.6834	0.6781	0.8015	0.5878	0.7379	0.7236	0.798	0.8207	0.7964	0.8673	0.9012	0.7759	0.8682	0.7113	0.7897	0.8367	0.6905	0.8199	0.8289	0.7971	0.7742	0.8047	0.8536	0.764	0.8629	0.3912	0.7602	0.8157	0.8722	0.8522	0.3734	0.8181	0.6894	0.7265
PSEN2|10032|AA	0.557	0.7303	0.7531	0.6644	0.78	0.7267	0.7119	0.7747	0.5434	0.6074	0.6687	0.755	0.8564	0.6851	0.5816	0.6873	0.7021	0.561	0.7188	0.8097	0.6121	0.5116	0.6532	0.6143	0.4916	0.6524	0.6394	0.6074	0.6592	0.6503	0.6752	0.7074	0.6469	0.7437	0.7188	0.6999	0.8073	0.6661	0.684	0.6957	0.386	0.6503	0.6592	0.5068	0.5919	0.5781	0.5593	0.5542	0.6128
SLC16A3|44299|AP	0.0359	0	0.022	0	0.0241	0	0.0356	0.0276	0.0239	0	0.0105	0.0128	0.0363	0.1088	0.0277	0.0472	0	0	0.0214	0.0319	0.0262	0	0.0052	0	0	0	0.0401	0	0.014	0.0249	0.0306	0.0094	0.052	0	0.0078	0.0113	0	0.0492	0.0043	0.0222	0.0831	0	0.0159	0	0	0.0811	0.0266	0.034	0.047
EIF2A|67282|AA	1	1	1	1	1	1	1	1	1	1	1	1	1	1	1	1	1	1	1	1	1	1	1	1	1	1	1	1	1	1	1	1	1	1	1	1	1	1	1	1	1	1	1	1	1	1	1	1	1
CCAR2|83036|AP	0.969	0.9535	0.8577	0.9368	0.9574	0.9259	0.8866	0.9346	0.9524	0.9345	0.9336	0.954	0.9302	0.9319	0.8954	0.9556	0.9843	0.9442	0.9375	0.9155	0.9357	0.9672	0.8385	0.9592	0.9211	0.9394	0.9358	0.9465	0.9155	0.9691	0.9448	0.9211	0.9597	0.9453	0.9594	0.9091	0.9034	0.9045	0.8888	0.8947	0.9528	0.9305	0.931	0.938	0.9644	0.9159	0.9677	0.8887	0.8855
KMT2E|81272|ES	1	1	1	1	1	1	1	1	1	1	1	1	1	1	1	1	1	1	1	1	1	1	1	1	1	1	1	1	1	1	1	1	1	1	1	1	1	1	1	1	1	1	1	1	1	1	1	1	1
PDHA1|88631|AT	0.0981	0.0991	0.1392	0.1634	0.1279	0.0388	0.2061	0.1558	0.1063	0.0964	0.0449	0.1323	0.0804	0.1541	0.1145	0.12	0.1647	0.0296	0.0148	0.1031	0.0812	0.0137	0.0336	0.0551	0.0248	0.0699	0.0877	0.0962	0.0839	0.0989	0.0286	0.0672	0.1077	0.0335	0.0548	0.0942	0.0714	0.0546	0.1204	0.0467	0.1765	0.0797	0.1229	0.0557	0.0377	0.1051	0.0315	0.0316	0.0393
PPP3CC|83012|ES	0.4026	0.2639	0.3833	0.3146	0.3141	0.3579	0.3512	0.3676	0.3604	0.3949	0.2486	0.3827	0.5351	0.2677	0.3737	0.3815	0.3918	0.4666	0.3679	0.3645	0.3467	0.39	0.3805	0.3613	0.6213	0.2479	0.4328	0.3158	0.4448	0.4272	0.2846	0.3632	0.2356	0.2554	0.4272	0.4272	0.1962	0.2473	0.3374	0.3542	0.3202	0.2614	0.3685	0.2882	0.1806	0.3575	0.2875	0.3321	0.3141
PSMD1|57924|ES	0.974	1	1	1	1	1	0.9911	1	1	1	1	1	1	1	1	1	1	1	1	1	0.9885	1	1	1	1	1	1	0.9927	1	1	1	0.9943	0.9926	1	0.9945	1	1	1	1	1	1	1	1	0.9947	1	1	1	1	1
PPP4R4|29091|AT	1	1	1	1	0.8799	1	0.6939	1	1	1	0.8892	0.6574	0.9361	na	0.7362	na	na	0.8847	na	0.6574	1	na	0.6993	0.9162	na	na	1	0.5313	0.9128	0.8709	0.7772	1	0.9114	1	1	0.6767	0.7362	1	0.9299	0.5825	1	1	na	1	0.7462	0.5972	0.7095	0.9178	0.9646
NECAB3|59001|RI	0.3404	0.2486	0.3313	0.2874	0.2393	0.3112	0.4166	0.2769	0.2114	0.1761	0.3039	0.3639	0.3242	0.3364	0.2748	0.2898	0.2442	0.1665	0.2224	0.255	0.1943	0.2404	0.2587	0.1777	0.2554	0.3089	0.2258	0.1632	0.2395	0.3072	0.2655	0.4008	0.2175	0.1441	0.2738	0.3794	0.3649	0.292	0.1761	0.2373	0.1128	0.2359	0.2183	0.3033	0.2608	0.2359	0.3099	0.2526	0.2812
GFM1|67446|AT	1	1	1	1	0.9988	1	1	1	1	1	0.9988	1	1	0.9922	0.9946	1	0.9984	0.9975	1	0.9929	1	1	0.998	0.9955	1	0.999	0.9956	1	1	0.997	1	0.9979	0.9954	0.9971	1	0.9972	1	0.9972	0.9987	1	1	0.9986	1	1	1	0.9983	1	1	1
COA1|79335|AT	0.1128	0.1397	0.1536	0.1465	0.1381	0.1007	0.1657	0.1871	0.1985	0.1223	0.1579	0.1395	0.164	0.1537	0.1455	0.1464	0.1544	0.1411	0.1391	0.2238	0.1403	0.0813	0.0958	0.1021	0.1051	0.1672	0.1672	0.1331	0.1281	0.1607	0.1581	0.2081	0.1806	0.1286	0.1132	0.1416	0.149	0.1559	0.1787	0.1265	0.2754	0.1462	0.1561	0.1147	0.1035	0.1455	0.1393	0.1052	0.138
C12orf66|22859|AD	1	1	1	1	1	1	1	1	0.9468	1	1	1	1	1	1	1	1	1	1	1	1	1	1	1	na	1	1	1	1	1	1	1	1	na	1	1	1	1	1	1	1	1	1	1	0.8953	1	0.9089	1	1
TAF1C|37823|ES	0.9638	0.9834	0.9796	0.9867	1	0.918	0.9355	0.9162	0.9804	0.9653	0.9426	0.9352	0.8307	0.9418	0.9788	0.9048	1	0.9855	0.9137	0.9464	0.9461	1	0.9778	0.984	1	0.9863	0.9645	0.9858	0.9532	0.9678	0.9851	0.9281	0.9678	1	1	0.9645	0.9855	0.9877	0.9888	0.957	0.9461	0.9652	0.9825	1	0.9666	0.967	1	0.9697	1
ARL5A|55594|AT	0.0256	0.0121	0.0254	0.0226	0.0059	0	0.0502	0.0104	0.0035	0.0157	0.0146	0.014	0.0143	0.0166	0.0072	0.0152	0.032	0.0119	0	0.0557	0.0088	0.0067	0.0025	0.0032	0.0404	0.0065	0.0083	0.0032	0.0123	0.0061	0	0.0074	0.0205	0.0095	0.0111	0.007	0.0127	0.0071	0.0178	0.0052	0.0102	0.0058	0.0139	0.0042	0	0.0084	0.0131	0.0046	0.0068
BTN2A1|75668|AT	0.0474	0.0355	0.0521	0.0469	0.027	0.0565	0.0458	0.0489	0.0304	0.0399	0.0144	0.029	0.0644	0.1139	0.0349	0.0572	0.2145	0.0346	0.028	0.0314	0.0366	0.048	0.056	0.0298	0.0748	0.0312	0.0366	0.0272	0.0425	0.011	0.0601	0.02	0.0444	0.0272	0.0238	0.0264	0.0181	0.0433	0.0249	0.0251	0.0404	0.0367	0.1011	0.0454	0.0901	0.0263	0.0858	0.0696	0.0391
ARID1A|1297|ES	1	1	0.9938	1	1	1	1	1	1	1	1	1	0.9916	1	1	1	1	1	1	1	1	1	1	1	1	1	0.9923	1	1	1	1	1	0.9977	1	1	1	1	0.9972	1	1	1	1	1	1	1	1	1	1	1
ZKSCAN1|80869|ES	1	1	1	1	1	na	1	1	1	1	1	1	1	1	1	1	1	1	1	1	1	na	1	1	na	0.9322	0.9845	0.9783	1	0.9469	1	1	1	1	1	1	1	1	1	1	1	1	1	1	1	1	1	na	1
MZF1|52489|AA	0.992	0.9647	0.9725	0.9758	1	0.9667	0.9643	1	0.985	0.9843	0.9896	1	0.9889	0.9941	1	0.9875	0.983	0.9702	1	1	0.9842	0.9759	0.9803	0.9719	0.9439	0.9844	0.9911	0.9784	1	0.9736	0.9584	1	0.9799	1	0.9899	0.9771	0.9746	1	0.9887	0.9714	0.9795	0.9803	0.9874	1	0.9668	0.9821	1	0.9399	1
GNE|86341|ES	0.9427	1	1	1	1	0.8846	1	1	1	1	1	1	1	1	1	1	1	1	1	1	0.9698	1	1	1	1	1	1	1	1	1	1	1	1	1	1	1	1	1	0.9842	1	1	1	1	1	1	1	1	1	1
RWDD4|71274|ES	0.9345	0.9897	0.9889	0.9897	0.9565	0.9314	0.99	1	0.9894	0.9107	0.9514	0.9873	1	1	0.9845	0.9878	0.8833	0.9851	1	1	0.988	0.9781	0.99	0.9397	0.9572	0.9738	1	0.9804	0.9849	0.9926	0.9928	0.9777	1	0.9497	0.9748	0.9816	1	0.9698	0.991	0.9689	0.9501	0.9691	1	0.9654	0.9856	0.9728	0.974	1	0.9765
C6orf106|75786|AP	1	1	1	0.979	1	1	1	1	1	1	1	1	1	1	1	1	1	1	1	1	1	1	1	1	1	1	1	1	1	0.9978	1	0.9974	0.9982	1	1	1	1	1	1	1	1	1	1	1	1	1	1	1	1
CD63|22241|AP	0.0155	0.0194	0.0276	0.0251	0.0109	0.0187	0.018	0.0136	0.0133	0.0118	0.0595	0.0201	0.0177	0.0339	0.0085	0.0099	0.0146	0.0102	0.0226	0.0188	0.0079	0.0221	0.0222	0.0082	0.0122	0.0161	0.0118	0.0171	0.0123	0.0147	0.0158	0.0164	0.0112	0.0209	0.0102	0.0169	0.0517	0.0388	0.0126	0.016	0.0181	0.0243	0.011	0.0469	0.0134	0.0143	0.0154	0.0129	0.0091
INADL|3244|ES	1	1	0.9834	1	0.984	1	0.9481	1	1	1	1	1	1	0.9899	1	1	1	1	1	1	1	0.9629	1	0.9911	1	1	0.9892	1	0.9797	0.9841	1	1	0.9957	0.9617	0.9927	1	1	0.9922	0.9933	1	1	0.9902	1	1	0.9809	1	1	1	1
LRRCC1|84322|ES	0.3238	0.4847	0.4892	0.2899	0.428	na	0.3272	0.5116	0.4806	0.2749	0.4411	0.1461	0.1302	0.2101	na	0.2198	0.46	0.4069	0.6291	0.8569	0.2304	na	0.3888	0.461	na	0.5065	0.4306	0.3238	0.3272	0.3067	0.595	0.4251	0.397	0.4349	0.8036	0.5739	0.2853	0.2042	0.4137	0.3573	0.5449	0.4137	0.428	0.6368	0.1461	0.3043	0.2792	0.5116	0.4878
ZNF43|48793|AT	0	0	0	0	0	0	0	0	0	0	0	0	0	0	0	0	0	0	0	0	0	0	0	0	0	0	0	0	0	0	0	0	0	0	0	0	0	0	0	0	0	0	0	0	0	0	0	0	0
LGALSL|53766|ES	1	1	1	1	1	1	1	1	1	1	1	1	1	1	1	1	1	1	1	1	1	1	1	1	1	1	1	1	1	1	1	1	1	1	1	1	1	1	1	1	1	1	1	1	1	1	1	1	1
PAM16|33647|AP	0.0545	0.0373	0.0772	0.0992	0.0543	0.0334	0.1316	0.1243	0.0827	0.0198	0.0472	0.0341	0.0597	0.0721	0.101	0.0756	0.0538	0.0659	0.0377	0.0743	0.1046	0.0216	0.0271	0.0468	0.0116	0.075	0.0334	0.0431	0.0254	0.0448	0.0285	0.0587	0.1238	0.0218	0.0402	0.0869	0.0429	0.0473	0.0517	0.0183	0.1663	0.0409	0.0593	0.0399	0.1136	0.1018	0.0473	0.0385	0.0521
CCDC51|64650|AA	0.9026	0.4044	0.4963	0.5056	0.6993	1	0.8017	0.3407	0.8477	0.6671	0.637	0.5876	0.7608	0.7985	0.3804	0.7418	0.7631	0.3736	0.598	0.7803	0.6455	0.7111	0.6656	0.8441	na	0.6906	0.5345	0.7029	0.6919	0.7069	0.6624	0.6006	0.4773	0.6545	0.6499	0.8173	0.7118	0.6122	0.324	0.678	0.5744	0.4571	0.6275	0.5663	na	0.4571	0.5682	0.781	0.5719
RFESD|72813|ES	0.8994	1	1	1	0.7815	0.9645	1	0.7974	0.7695	0.9197	0.924	0.9315	0.8111	0.7411	1	0.8111	1	0.9219	0.8588	0.763	1	0.7944	0.8172	0.9427	0.8957	0.88	0.9403	1	0.9029	0.8697	0.8513	1	0.9654	0.8873	1	1	0.9347	1	0.9029	1	0.9376	1	0.8994	na	0.8588	0.8336	0.9092	0.8429	0.8717
TNKS1BP1|15830|AD	0.028	0	0	0	0	0.0671	0	0.0383	0.0041	0.0074	0	0	0	0.0184	0	0.0073	0	0	0	0	0.0091	0	0	0	na	0	0	0.0081	0	0.0155	0.0037	0.0044	0	0	0.0045	0.0071	0	0.0109	0.0041	0.0063	0	0.0123	0	0.0036	0	0	0.0112	0.0102	0
MADD|15721|ES	na	0	0.0533	0	0	na	0.0133	0.016	0.0533	0	0	0	0	0	0.0169	0.0127	0	0.0224	0.0316	0	0	0.0719	0	0	na	0.0584	0.0262	0	na	0.0245	0.0224	0.0301	0.0327	0.1041	0.0202	0.0224	0.0153	0.0179	0.0073	0.0316	0.0169	0	0	0	0	0.0333	0.0202	0	0.0245
SAR1B|73418|ES	0	0.2378	0.2331	0.2567	0	0	0.2935	0	0.1476	0.1914	0	0.2405	0.2618	0	0.1822	0.3375	0	0	0	0.2365	0.2728	0	0	0.1875	0.4251	0.1493	0.1708	0	0.216	0	0	0.127	0.1522	0.175	0.1724	0.1572	0	0.1232	0.1759	0	0.2752	0.1682	0.2166	0	0.2149	0	0.1603	0.2529	0.2152
NXF1|16436|AD	1	1	0.9952	0.9957	1	1	0.994	1	1	1	0.996	1	1	1	1	1	1	1	1	1	1	1	1	1	1	1	1	1	1	1	0.9953	1	1	1	1	1	1	1	0.998	1	1	1	1	1	1	0.9953	1	1	1
LRSAM1|87636|ES	0.9706	0.9595	1	0.9389	0.9685	1	0.982	0.9709	0.9796	1	0.9927	0.9405	0.9647	1	0.9582	1	0.9911	0.9865	1	1	0.8985	0.9852	0.99	1	0.9434	1	1	0.9531	1	0.9836	0.9717	1	0.9909	1	1	1	0.9895	0.9876	0.993	1	1	1	0.9868	0.9876	1	0.9542	1	1	0.9895
NBPF11|7342|ES	1	0.6676	0.7485	0.7122	0.3651	1	0.7904	0.7161	0.8223	0.6698	0.8074	0.7387	0.81	0.4157	0.5415	0.935	0.7064	0.7471	0.5639	0.9022	1	na	0.931	0.7795	na	0.5046	0.8138	0.7564	0.7801	0.8251	0.6159	0.9164	0.656	na	0.7737	0.482	na	0.4969	0.4006	0.6962	0.7897	0.5482	0.7961	0.7261	na	0.3056	0.9127	na	0.6797
AMOTL1|18366|ES	1	1	1	1	1	1	1	1	1	1	1	1	1	1	1	1	1	1	1	1	1	1	1	1	1	1	1	1	1	1	1	1	1	1	1	1	1	1	1	1	1	1	1	1	1	1	1	1	1
TBC1D5|63667|ES	na	0.855	0.8097	1	0.9634	na	0.8929	0.9006	0.9151	0.9753	0.9533	0.8118	0.7325	1	1	0.8723	0.8915	0.9159	0.8656	0.9217	0.7137	na	1	0.882	1	0.8249	0.8939	0.8873	0.919	0.8284	0.9804	0.9226	0.9142	0.9216	0.8816	0.8821	0.8487	0.8072	0.8815	0.861	0.8804	0.9492	0.9161	0.8364	0.789	0.8355	1	na	0.9003
RPS6KB2|17200|AT	0.006	0.0067	0.0327	0.0434	0.0188	0.0082	0.044	0.0342	0.0465	0.0353	0.0037	0.0192	0.0124	0.0185	0.0087	0.0599	0.0329	0.0046	0.0333	0.0314	0.0264	0	0.0103	0.0262	0	0.0211	0.0124	0.0296	0.0074	0.0222	0.0146	0.0286	0.036	0.0145	0.0074	0.0169	0.0223	0.0286	0.0206	0.0191	0.0367	0.0249	0.0361	0.0157	0	0.0135	0	0	0
GAPDH|19872|AP	0.9423	0.943	0.9293	0.9391	0.9669	0.934	0.9065	0.9343	0.9399	0.9436	0.9534	0.9472	0.9427	0.9276	0.9376	0.9551	0.9587	0.9431	0.9357	0.9693	0.9211	0.95	0.939	0.9219	0.9709	0.9583	0.9495	0.97	0.9355	0.9456	0.9517	0.9547	0.9247	0.9567	0.9615	0.9405	0.9293	0.9426	0.9454	0.9543	0.9564	0.9347	0.9322	0.9614	0.951	0.9487	0.9339	0.9573	0.9603
DAG1|64873|AP	0.0518	0.1694	0.127	0.1446	0.2294	0.0082	0.121	0.0997	0.356	0.3922	0.1567	0.1547	0.1522	0.2501	0.2572	0.1658	0.2251	0.3636	0.3864	0.3064	0.1757	0.0214	0.0628	0.1494	0.0176	0.2864	0.3475	0.4374	0.1762	0.318	0.4183	0.4637	0.3	0.1292	0.4211	0.3865	0.0933	0.3129	0.3242	0.3101	0.237	0.2753	0.1828	0.2565	0.1357	0.2242	0.1732	0.1227	0.2366
SARS2|49723|AP	0	0	0	0	0	0	0	0	0	0	0	0	0	0	0	0	0	0	0	0	0	0	0	0	0	0	0	0	0	0	0	0	0	0	0	0	0	0	0	0	0	0	0	0	0	0	0	0	0
DBF4B|41883|AT	0.5793	0.4256	0.4765	0.4868	0.5066	0.6927	0.3283	0.5376	0.4437	0.3745	0.6267	0.5027	0.4406	0.5582	0.313	0.398	0.4119	0.4654	0.4736	0.1723	0.3946	0.591	0.5464	0.3975	0.6497	0.4182	0.4703	0.3708	0.4335	0.4492	0.3944	0.4833	0.4354	0.5391	0.4824	0.4923	0.6282	0.4296	0.4772	0.4254	0.3829	0.4837	0.532	0.4825	0.5847	0.3968	0.5669	0.322	0.4684
ADCK4|49942|AP	0	0.1653	0.1418	0.0858	0	0	0.1646	0.0647	0.0749	0.1752	0	0	0	0	0	0.0851	0.0407	0.1007	0.1868	0	0	0.166	0	0.3293	na	0	0.0521	0	0.0872	0.0703	0.1335	0.0758	0.206	0	0	0.2448	0	0	0.1718	0	0.2273	0.0501	0	0	0.4181	0.067	0.2302	0.2238	0.2691
MXRA7|43612|AT	0.0507	0.0537	0.0561	0.0511	0.0483	0.0582	0.0545	0.0661	0.069	0.0508	0.059	0.0558	0.0551	0.049	0.0573	0.047	0.0415	0.0434	0.0565	0.0575	0.0528	0.0564	0.0527	0.0559	0.0444	0.0523	0.0556	0.0479	0.05	0.0548	0.0551	0.0617	0.0591	0.052	0.0518	0.0502	0.0622	0.0438	0.0604	0.0572	0.0668	0.0573	0.0524	0.0611	0.0554	0.0667	0.0458	0.0557	0.066
POLR2D|55248|AP	0	0	0.0438	0.012	0	0.0554	0.017	0.0709	0.0098	0.021	0.019	0.0167	0	0.0529	0	0.0192	0	0.0075	0	0	0.0291	0.0678	0.0244	0.0252	0	0.0345	0.0088	0.0093	0.0145	0.0339	0.0137	0.0187	0.005	0	0	0.0245	0.1096	0	0.0058	0	0.0098	0	0.0213	0.0278	0	0	0.0308	0.0163	0
MEN1|16702|AD	1	0.9801	0.9906	0.9918	0.9921	1	0.9901	1	1	0.9749	0.9955	0.9802	0.9847	1	1	0.9734	1	1	1	1	1	0.9658	0.983	1	1	1	1	0.9908	1	1	1	0.9927	0.9949	1	1	0.9929	0.9923	1	0.9955	0.99	0.9918	0.9845	0.9908	1	1	0.9925	1	1	1
RSPH3|78294|ES	1	1	1	1	1	1	1	0.9659	1	1	1	1	1	1	0.9623	1	1	0.9801	1	0.9633	1	1	1	0.9808	0.8753	1	0.9347	0.9823	1	1	0.975	0.9852	0.9934	1	1	0.9659	1	0.9583	0.9861	1	0.9869	0.9659	0.9766	0.976	1	0.9783	1	0.9432	0.9428
TTC23|32630|AD	1	1	0.8777	1	1	na	1	0.8097	1	0.8435	1	1	1	0.611	1	1	1	0.9476	0.7342	0.628	1	na	1	0.9115	na	0.8587	0.9325	1	1	0.8652	1	1	0.9375	na	1	1	0.785	0.5914	1	1	1	1	1	1	1	1	1	1	0.7026
HAX1|7818|ES	0.5929	0.822	0.9315	0.7186	0.6133	0.6552	0.8079	0.8162	0.8242	0.5368	0.6619	0.9462	0.8795	0.5725	0.7363	0.6797	0.6974	0.7836	1	0.6591	0.769	0.7268	0.4843	0.6383	0.677	0.6828	0.2857	0.7068	0.6411	0.6044	0.3609	0.8003	0.8711	0.3228	na	0.3837	0.4876	0.7998	0.8354	0.7815	na	0.7582	0.4949	0.3378	na	0.8131	0.4521	0.8241	0.6899
MON2|22839|ES	0.2459	0.3505	0.3406	0.272	0.2511	0.0493	0.4536	0.3837	0.401	0.4075	0.1985	0.2933	0.3959	0.2468	0.2232	0.2608	0.2216	0.369	0.3665	0.5842	0.5728	0.0845	0.3325	0.2823	0.2624	0.2084	0.274	0.2541	0.3357	0.3837	0.4215	0.4196	0.484	0.4952	0.3509	0.2671	0.2646	0.3276	0.2167	0.5805	0.4446	0.4119	0.3861	0.3189	0.1661	0.2639	0.4687	0.6106	0.4382
EIF3H|84951|AP	1	1	1	1	1	1	1	0.9984	1	1	1	1	1	1	1	1	1	1	1	1	1	1	1	1	1	1	1	1	1	1	1	1	1	1	1	1	1	1	1	1	1	1	1	1	1	1	1	1	1
ATP2C1|66767|AA	0.7841	0.82	0.8746	0.8317	na	na	1	0.8361	0.8631	0.7413	0.9318	na	0.8567	0.8553	0.5775	0.8499	1	0.8598	0.8676	0.7494	0.8103	na	0.8103	0.882	na	0.8701	0.9054	0.8094	0.8724	0.7319	0.838	0.7221	0.8683	0.5775	0.8136	0.7923	0.9253	0.8103	0.8409	0.7193	0.8231	0.9689	0.863	0.8195	0.7275	0.7873	0.9636	0.865	0.9058
FAM65B|75540|AT	0.1228	0.3379	0.2423	0.1944	0.2581	0.1519	0.2033	0.1993	0.2239	0.214	0.2314	0.1587	0.2598	0.2474	0.3157	0.3397	0.1869	0.1583	0.1706	0.2307	0.1837	0.3244	0.1672	0.2347	0.1263	0.1947	0.2179	0.2677	0.1663	0.2938	0.2163	0.1831	0.3098	0.2164	0.2007	0.1874	0.2516	0.2438	0.1567	0.2682	0.2317	0.1942	0.2599	0.2128	0.1506	0.1595	0.1954	0.2436	0.297
SLC2A4|38901|AT	0.2142	0	0.1125	0.0579	0.0491	0.4373	0.0826	0.0962	0.1169	0.2277	0.2065	0.2222	0.1078	0.1635	0.0079	0.0503	0.144	0.0965	0.1001	0.1485	0.0184	0.0802	0.2144	0.2281	0.3628	0.1627	0.0782	0	0.179	0.1935	0.1854	0	0.0997	0.1463	0.1021	0.0564	0.1456	0.0558	0.1534	0	0.1079	0.1058	0.1221	0	0.3455	0.1335	0.267	0	0.0789
USP22|39800|AP	0	0	0	0	0	0	0	0	0	0	0	0.0085	0	0.0058	0	0.0097	0	0	0.0054	0	0	0	0	0	0	0.0046	0	0	0	0	0	0	0	0	0	0	0.0145	0	0.0031	0	0	0	0	0.0049	0	0	0	0	0
ERG|60594|ES	0.6102	0.5719	0.5461	0.5946	0.6516	0.5238	0.7099	0.6875	0.541	0.8582	0.7226	0.6311	0.6353	0.6471	0.5789	0.4783	0.5946	0.7076	0.6875	0.8462	0.4955	0.5946	0.7674	0.6685	na	0.7122	0.7154	0.7814	0.7674	0.6581	0.5869	0.4521	0.6906	0.7674	0.8319	0.8013	0.6806	0.7069	0.5583	0.4681	0.7376	0.6875	0.6833	0.7076	0.4595	0.5531	0.6979	0.5789	0.7207
MDM2|23033|ES	1	1	1	1	1	1	1	1	1	1	1	1	1	1	1	1	1	1	1	1	1	1	1	1	1	1	1	1	1	1	1	1	1	1	1	1	1	1	1	1	1	1	1	1	1	1	1	1	1
IRF3|51008|ES	0.6854	1	0.8706	0.8293	1	1	1	1	1	0.6194	0.6257	1	1	1	0.1439	0.6966	1	0.5216	0.4336	1	0.6803	na	0.4611	1	1	1	0.5498	0.6248	1	1	1	na	1	na	0.7632	0.3916	0.742	0.5125	0.8091	1	1	1	0.7578	na	1	1	1	1	1
MTERFD2|58312|AT	0.9095	0.9585	0.9452	0.9101	0.9486	0.9679	0.8971	0.9272	0.9167	0.9675	0.9195	0.9733	0.9656	0.9439	0.9599	0.93	0.8613	0.8912	0.9791	1	0.9773	0.9839	1	0.9779	0.9079	0.9704	0.9699	0.9104	1	0.9104	1	1	0.9728	1	0.9498	0.9349	0.9208	0.9807	0.9248	0.8761	0.9595	0.9469	0.9795	0.9048	1	0.9874	0.9299	1	0.8989
PLCL2|63654|AT	1	1	1	1	1	1	1	1	1	1	0.9827	1	1	1	1	0.9233	1	1	1	1	1	1	1	1	1	0.9181	1	1	1	1	1	1	1	1	1	1	1	1	1	1	1	1	1	1	1	1	1	1	1
RAB1A|53794|ES	na	0.8967	1	1	0.9135	1	1	na	0.8675	0.9157	0.8984	1	0.8557	0.8613	1	0.9409	1	1	1	0.8305	0.9224	0.8375	0.8628	0.9307	na	0.9205	0.9678	1	na	1	1	1	0.9183	1	1	1	1	0.9248	0.9547	1	1	1	1	1	na	0.9564	0.9203	0.8209	1
NSMCE1|35678|RI	1	na	1	0.74	0.8784	1	0.6504	0.7243	0.7243	na	0.8639	0.6051	1	1	1	1	na	1	1	1	1	0.581	1	na	na	1	0.8401	1	0.4668	0.754	na	1	0.4668	0.6051	na	1	0.5777	na	0.6633	1	0.5226	1	0.8679	1	1	1	1	1	0.8401
AR|89348|AT	1	0.9658	0.9876	1	0.9445	0.9937	0.9626	0.9818	0.9742	1	0.9898	0.9977	0.9913	0.9738	1	0.9116	0.4918	1	1	0.875	0.9413	0.9955	0.9786	0.9693	1	0.9973	0.9899	0.9809	1	1	1	0.9879	0.9915	1	1	0.9792	1	0.9918	0.9919	0.9287	0.9713	1	0.993	0.9884	0.9463	1	0.9949	1	0.9943
BZW2|78866|ES	1	1	1	1	0.9716	na	1	1	1	1	1	1	1	1	1	1	1	1	1	1	1	1	1	1	1	1	1	0.9669	1	1	1	1	1	1	1	1	1	1	1	1	0.9813	1	1	0.9784	1	1	1	1	1
SAT1|88699|AD	0.8217	0.5527	0.8659	0.7591	0.6357	0.6542	0.8629	0.6794	0.9516	0.8076	0.7624	0.746	0.7706	0.9628	0.9517	0.8626	0.6824	0.7576	0.8347	0.924	0.7536	0.6983	0.5566	0.6302	0.3659	0.8339	0.7562	0.7662	0.7441	0.8661	0.746	0.8357	0.51	0.2856	0.6501	0.6902	0.8576	0.8979	0.6559	0.8135	0.7554	0.7858	0.7464	0.513	0.6268	0.3065	0.698	0.828	0.7218
PUS7|81289|AT	0	0	0	0	0	0	0.0085	0	0	0	0	0	0	0	0	0	0	0	0	0	0	0	0	0.009	0	0	0	0	0	0.0128	0	0	0.0077	0	0	0	0	0	0	0	0	0	0.0143	0	0	0	0.0115	0	0
IL18BP|17477|AD	1	1	1	1	1	1	1	1	1	1	1	1	1	1	1	1	1	1	1	1	1	1	1	0.9767	1	0.9791	1	1	1	1	1	1	1	1	1	1	1	1	1	1	1	1	1	1	1	1	1	1	1
ILF3|47568|AP	0	0.0472	0	0	0	0	0	0.0184	0	0	0	0	0	0	0	0	0	0	0	0	0	0	0	0	0	0	0	0	0	0.0126	0	0	0	0	0	0	0	0	0	0.0248	0	0	0	0	0	0.0209	0.0403	0	0
OPA1|68145|ES	1	0.9815	1	1	0.9595	1	0.9358	0.9411	0.9353	0.9482	0.9397	0.9444	0.9353	0.9292	1	0.8553	0.9235	1	0.9193	0.7996	0.9449	na	1	0.8382	1	0.9208	0.9	0.9512	1	0.9111	0.9261	0.9459	0.924	1	0.9806	0.9517	0.7989	0.9688	0.9416	0.961	0.9359	0.9667	0.9017	0.9574	0.9542	0.9326	0.9205	1	1
AGFG1|57820|ES	0	0	0.0094	0.0091	0	0	0	0.0372	0.0039	0.0071	0.005	0.0251	0	0.0096	0	0	0	0.0087	0	0	0.0048	0	0	0	0.0643	0.0055	0.0042	0.0057	0	0.0052	0.006	0.0038	0.0081	0	0	0.0119	0	0	0	0.0114	0.0057	0	0	0.0041	0	0.0043	0	0	0
ZNF81|88942|AT	0	0	0	0.0819	0	0.1545	0.0689	0	0	0	0	0.086	0	0.0892	0.1647	0.1006	0	0.0681	0	0.2627	0	0	0	0	0	0.062	0.0631	0	0	0	0	0	0	0	0	0	0	0	0	0	0	0	0	0.0586	0.1868	0	0	0	0
KIF13A|75457|ES	0.8765	0.9549	0.8662	0.9049	0.9306	0.8767	0.7861	0.9129	0.9365	0.9237	0.9102	0.8562	0.7632	0.8599	0.7985	0.8782	0.8857	0.9225	0.9136	0.8772	0.79	0.9436	0.8829	0.8351	0.7794	0.8675	0.8563	0.8998	0.8816	0.8699	0.9332	0.9064	0.8859	0.9844	0.8806	0.9374	0.8903	0.8591	0.8927	0.8922	0.9028	0.9377	0.8549	0.9675	0.8743	0.8779	0.9078	0.9005	0.8275
NUCB2|14522|AT	0.048	0.0251	0.0284	0.0248	0.0776	0.0435	0.0448	0.0234	0.0661	0.0675	0.0416	0.0412	0.0512	0.0537	0.0422	0.0863	0.0443	0.0517	0.0058	0.0231	0.0705	0.0513	0.0358	0.0342	0.0346	0.0614	0.0308	0.0302	0.0384	0.0651	0.0269	0.0587	0.0571	0.0525	0.045	0.0838	0.0244	0.0693	0.0515	0.0885	0.0222	0.0478	0.0489	0.0382	0.1113	0.1102	0.0895	0.045	0.1042
KIAA0586|27718|ES	1	1	1	1	1	1	1	1	1	1	1	1	1	1	1	1	1	1	1	1	1	na	1	1	na	1	0.9719	0.9628	1	1	1	1	1	1	1	1	1	1	1	1	0.966	0.97	1	1	1	1	1	1	1
H2AFV|79572|AT	0.3962	0.3926	0.3921	0.4015	0.4319	0.2864	0.3395	0.4419	0.4559	0.4639	0.4408	0.4231	0.332	0.4182	0.2953	0.3164	0.4172	0.3391	0.3862	0.2856	0.2742	0.2374	0.3602	0.4726	0.1668	0.4277	0.451	0.4606	0.4482	0.4645	0.4305	0.3647	0.5052	0.4482	0.4562	0.4063	0.4146	0.3978	0.3631	0.392	0.4865	0.388	0.4097	0.4817	0.3936	0.4603	0.4335	0.2298	0.4315
MYL12A|44490|ES	0.009	0.0044	0.0063	0.0064	0.0076	0.0138	0.007	0.0093	0.0048	0.004	0.0063	0.0066	0.0094	0.0117	0.0026	0.007	0.003	0.0044	0.0054	0.0049	0.0066	0.0046	0.0042	0.0035	0.0072	0.006	0.0113	0.0046	0.0044	0.008	0.0086	0.0095	0.007	0.0082	0.0033	0.0053	0.0096	0.0024	0.0049	0.0064	0.0078	0.0047	0.0089	0.0066	0.0064	0.007	0.0039	0.0094	0.0058
SETD3|29214|AT	0.0154	0.014	0.0231	0.0388	0.0188	0.0238	0.0306	0.0179	0.0278	0.0206	0.0125	0.0191	0.0358	0.0264	0.0201	0.0361	0.0121	0.0217	0.0134	0.0237	0.0179	0.0271	0.0205	0.0151	0.039	0.0217	0.0108	0.0191	0.0183	0.0207	0.0137	0.0214	0.0275	0.0394	0.0134	0.0273	0.0218	0.0276	0.025	0.0223	0.0139	0.0266	0.0207	0.0228	0.021	0.0244	0.02	0.0187	0.0226
MAPKAP1|87586|ES	0.4547	0.4377	0.8278	0.6753	0.5515	0.6517	0.6016	0.6491	0.6634	0.7131	0.7424	0.7541	0.1421	0.5623	0.5832	0.6632	na	0.6469	0.6245	0.9185	0.8835	0.8466	0.577	0.8947	na	0.6885	0.7044	0.4079	0.7066	0.5697	0.7326	0.4537	0.413	na	0.5047	0.6481	0.8767	0.6398	0.5856	0.5601	0.8454	0.4734	0.7924	0.5903	0.7856	0.1917	0.5235	0.5717	0.6714
OGDH|79546|ES	0	0.0248	0.0391	0.0359	0.0022	0	0.0211	0	0.015	0.0164	0.0379	0.0242	0	0.0199	0.0083	0.0282	0.0184	0.0221	0	0.0205	0.0197	0.018	0.0038	0	0	0.0118	0.0217	0.0054	0.0476	0.022	0.0303	0.0168	0.0126	0.0286	0.0194	0.0348	0.0116	0.0161	0.0255	0.0219	0.0091	0.0163	0.0069	0.0162	0.0368	0.0651	0.0162	0.0054	0.0263
MOCS1|76058|AP	0	0	0	0.0267	0	0	0	0	0.0484	0	0.0181	0.0962	0	0.0302	0	0.0729	0	0	0	0	0.0458	0.0976	0	0	na	0	0	0	0	0	0	0	0	0	0	0.0228	0	0	0.0243	0	0.0191	0	0	0	0	0	0.0425	0	0
ARID4B|10342|ES	0.2407	0.1444	0.1977	0.3798	0.0921	0.1687	0.1459	0.285	0.0982	0.1022	0.0546	0.1567	0.1976	0.1808	0.1806	0.2076	0.1261	0.0929	0.2518	0.0907	0.1102	0.1938	0.0702	0.0833	0.0348	0.1224	0.0955	0.0865	0.142	0.1541	0.0632	0.0368	0.1528	0.1129	0.0661	0.1298	0.0864	0.047	0.0955	0.0954	0.2172	0.1035	0.2742	0.1593	0.1459	0.1046	0.0649	0.0518	0.1709
ZNF100|48787|AP	0.5552	0.9685	0.7892	0.8748	0.9352	0.4541	0.7988	0.9026	0.8994	0.9126	0.8839	0.8207	0.8877	0.7786	0.8137	0.819	0.8917	0.9694	0.9419	0.8331	0.8777	na	0.73	0.9541	1	0.8271	0.9035	0.9808	0.8822	0.919	0.9503	0.9487	0.9097	0.8137	0.9537	0.964	0.7644	0.9736	0.9297	0.9203	0.9283	0.9624	0.9306	0.8459	0.974	0.9161	0.9595	1	0.9405
SPAG8|86310|AA	1	1	1	0.9613	1	0.9782	1	1	1	1	1	1	1	na	na	1	1	0.9572	0.9152	na	1	0.9621	1	0.9681	na	1	1	1	0.9658	0.9467	1	0.9144	1	na	1	1	1	1	1	1	na	1	1	1	na	1	1	1	1
SMARCD2|43012|AP	0.9553	0.9188	0.915	0.9505	0.8914	0.7074	1	0.8405	0.9844	0.9826	0.9236	0.9789	1	0.9861	0.823	0.937	0.955	0.9854	0.965	0.8208	0.9822	1	1	0.975	1	0.9847	0.9589	0.9699	0.9537	0.9724	0.9439	0.984	0.9538	0.8896	0.9636	0.9358	0.8804	0.9719	1	1	0.9335	0.9513	0.9681	0.9806	0.9617	1	0.972	1	1
HDAC6|89008|AP	na	0	0	0.2176	0.128	0.3057	0	0.1717	0.0915	0.1852	0.0592	0	na	0	0	0.2483	0	0.0809	0.1498	0	0.1118	na	0	0.2132	na	0	0.0507	0	0	0.1564	0.0466	0.0891	0.0522	0.2813	0	0.1193	0	0.0809	0.102	0.1193	0.0543	0.0809	0.4683	0.3978	na	0	0.0891	na	0.0992
YWHAZ|84722|AP	0.0723	0.055	0.1067	0.084	0.0958	0.1341	0.1006	0.0825	0.0436	0.0597	0.0768	0.1123	0.1286	0.1096	0.0732	0.0998	0.0435	0.0674	0.0885	0.0571	0.0909	0.0578	0.037	0.1185	0.094	0.1184	0.1043	0.072	0.0961	0.1384	0.0547	0.0536	0.0957	0.074	0.0779	0.0867	0.1106	0.0729	0.1061	0.07	0.0718	0.1063	0.1049	0.0481	0.0957	0.0848	0.1071	0.0572	0.1544
COL25A1|70308|AT	0	0	0.0846	0	0	0.1643	0	0	0	na	0.0372	0	0	0	0	0	0	0	0	0	0	0.3976	0	0.0148	0	0.0309	0	0	0	0.0585	0	0	0	0.0543	0	0	0	0.097	0	0	0	0	0	0	0	0	0	0	0
HEATR2|78512|AT	0.009	0.0098	0.042	0.0148	0.0182	0.009	0.01	0.0273	0.0119	0.0243	0.0186	0.036	0	0.0263	0.0066	0.0081	0.0136	0.0117	0.0173	0.0083	0.0068	0.0119	0.0123	0.0089	0.0071	0.0046	0.0089	0.0416	0.0058	0.0255	0.0163	0.0047	0.0034	0.0072	0.0063	0	0.0315	0.0188	0.0261	0	0.0157	0.0087	0.0229	0.0121	0.0236	0.0094	0.0169	0.0038	0
CAST|72858|ES	0.7896	0.7457	0.7646	0.7674	0.6866	0.8554	0.7839	0.6828	0.7603	0.7698	0.7893	0.6855	0.7478	0.7786	0.74	0.7603	0.7751	0.7192	0.7712	0.7843	0.7606	0.8116	0.7458	0.6702	0.6666	0.7273	0.7136	0.7016	0.7317	0.7076	0.7616	0.7434	0.67	0.7258	0.7164	0.706	0.8424	0.7404	0.6853	0.8092	0.8114	0.7985	0.7663	0.7433	0.675	0.8161	0.725	0.8073	0.7532
DTD2|27118|RI	0.9736	1	0.9782	1	1	1	0.9548	0.9719	1	1	1	1	1	0.9741	1	0.9677	0.9597	1	1	1	1	1	1	1	1	0.9591	1	1	1	1	0.9725	1	0.9822	1	1	1	1	1	1	1	0.9777	0.9639	1	1	1	1	1	1	0.9754
CCDC110|71358|AT	0	0	0.0876	0	0	0.0865	0.0922	0	na	0	0.0343	0.2722	0.2146	0.2793	0.1817	0	0.0816	0	0.1575	0	0.1729	0.0763	0.1294	0	0.0876	0.1611	na	0.2146	0	0	0	0.2528	0.283	na	0	0	0.1941	0.1244	0	na	0	0.0999	0	0	0	0	0.0504	0.2284	0
DUSP22|75125|AP	1	1	0.9698	0.9686	0.9955	0.9748	0.9943	0.9849	0.9983	1	0.964	0.9963	0.9493	0.9242	0.9852	0.9607	0.9854	0.9755	0.992	0.9878	0.9828	0.9946	0.9871	0.9722	0.9834	0.9712	0.9907	0.9739	0.9914	0.9925	0.9982	0.987	0.9915	1	0.9939	0.9847	0.9736	0.9968	0.9857	0.9818	0.9919	0.9901	1	0.9833	1	0.9735	0.9651	0.9861	0.9832
MTF2|3772|ES	1	0.9006	0.9721	1	1	na	1	0.9713	0.9678	1	0.8985	1	1	1	0.829	1	1	0.9795	1	1	1	1	1	0.9777	1	1	1	1	1	1	1	0.9819	0.9885	1	0.9749	0.9841	0.9449	0.974	0.9858	1	1	0.9507	1	0.9283	1	0.9806	0.9673	1	1
UPP1|79640|ES	0.0276	0.0479	0.0126	0.0257	0.028	0	0.0373	0.0222	0.0252	0.023	0	0.0177	0	0.0331	0.0196	0.0196	0.0198	0.0318	0.0401	0.0115	0.0208	0.0417	0.0223	0.0173	0	0.0247	0.026	0.0386	0	0	0.0142	0.0395	0.0115	0	0.0164	0.0244	0	0	0.0316	0	0.0393	0.0164	0.0113	0.0613	0.0292	0.0266	0	0.017	0.0491
CD81|13918|AP	0	0.0041	0.0016	0.006	0.0032	0	0.0017	0.0016	0	0	0.0011	0	0.0018	0	0.0023	0	0	0	0	0.0028	0.003	0	0.0018	0	0.0115	0	0	0	0	0	0	0	0.0012	0	0	0.0019	0	0	0	0	0.0015	0	0.002	0	0	0.0012	0	0.0021	0
SULT1A3|94137|AA	0.242	0.106	0.1471	0.2432	0.1133	0.3883	0.151	0.1175	0.1893	0.0845	0.1684	0.1013	0.0389	0.165	0.1017	0.0685	0.1719	0.0519	0.1771	0.0899	0.0387	na	0.1799	0.1256	0.1813	0.0804	0.1558	0.0229	0.0091	0.0524	0.0733	0.089	0.0921	na	0.0828	0.0635	0.1994	na	0.1859	0.0334	0.066	0.0125	0.0977	0.3218	0.0569	0.1747	0.1365	0.0739	0.0503
NDUFB8|12829|AT	0.0058	0.0046	0.0158	0.02	0.0102	0.0035	0.0139	0.0213	0.0065	0.004	0.0076	0.0039	0.0067	0.0112	0.0029	0.0055	0.0229	0.0026	0.006	0.0098	0.0054	0.0001	0.0005	0.0025	0.0006	0.0042	0.0038	0.004	0.0051	0.0077	0.0043	0.0023	0.0088	0.0044	0.0033	0.0021	0.0048	0.0014	0.0109	0.0018	0.0254	0.0074	0.0068	0.0081	0.0028	0.0077	0.0033	0.0003	0.003
PSME3|41144|AP	0.5775	0.8174	0.7202	0.7404	0.7948	0.3493	0.6979	0.7123	0.8558	0.8682	0.7206	0.7256	0.7596	0.7698	0.778	0.7799	0.7845	0.8777	0.8546	0.7975	0.7948	0.6521	0.6643	0.7911	0.584	0.8532	0.8657	0.8456	0.7794	0.8503	0.877	0.8685	0.8678	0.8168	0.8972	0.8806	0.6764	0.8677	0.8509	0.8609	0.8589	0.8026	0.841	0.8605	0.7818	0.8353	0.8067	0.8281	0.8228
RGS3|87288|AP	0.015	0	0.017	0	0.0086	0.0285	0	0.0093	0.0081	0	0.0103	0	0	0	0	0	0	0.0132	0	0	0	0	0	0	0	0.0129	0	0	0.0223	0	0	0	0	0	0.0164	0	0.0052	0.0144	0	0	0	0	0	0.0067	0	0.0125	0	0	0
IP6K2|64743|AT	0.5807	0.5666	0.5928	0.5977	0.7106	0.6992	0.6318	0.5476	0.5798	0.626	0.5422	0.5555	0.4866	0.562	0.4839	0.6511	0.6724	0.5909	0.4649	0.5074	0.482	0.5286	0.596	0.551	0.599	0.4306	0.454	0.5971	0.575	0.5855	0.4206	0.4256	0.5133	0.5738	0.4907	0.5422	0.537	0.537	0.531	0.481	0.6429	0.4659	0.515	0.5889	0.581	0.4292	0.5262	0.3056	0.5042
RRP7A|62507|ES	0.0687	0.0506	0.0347	0.0575	0.0386	0.0442	0.0781	0.0656	0.0565	0.0149	0.0283	0.0635	0.0442	0.0588	0.0263	0.0187	0.006	0.0175	0.031	0.0656	0.0142	0	0.0243	0.023	0	0.0113	0.0108	0.0163	0.01	0.0471	0.0171	0.0099	0.0088	0	0.0234	0.0426	0.0463	0.0349	0.0168	0.0386	0.0748	0.0079	0.041	0.0391	0.0395	0.026	0.0472	0.0255	0.0233
OGG1|63164|RI	0.8126	0.5745	0.5716	0.5316	0.4388	0.6782	0.6736	0.7167	0.5603	0.5091	0.7062	0.4977	0.7324	0.4974	0.4774	0.548	0.4628	0.4959	0.4407	0.5652	0.4642	0.4014	0.3893	0.5733	0.718	0.4163	0.5746	0.4944	0.4587	0.3866	0.6197	0.5139	0.4036	0.5772	0.5049	0.3721	0.6002	0.5755	0.4347	0.5087	0.4618	0.547	0.3049	0.5748	0.5677	0.464	0.5352	0.3529	0.451
IQCE|78628|ES	0.8672	0.8934	1	0.7719	0.9323	na	0.9063	0.7946	0.8476	1	0.9732	0.8457	0.9263	0.9531	0.8212	0.8672	1	0.9141	0.6462	1	0.9084	0.4462	0.8357	0.7538	na	0.7387	0.8929	1	0.9063	0.899	0.9217	0.8692	0.8447	1	0.8876	0.7968	0.9036	0.9009	0.8886	0.9474	0.8055	0.8994	0.7566	0.8364	0.9393	0.9334	0.9355	0.9141	0.8197
SERPINA1|29122|ES	0	na	0	0	0	0.6672	0.7208	0	0	0	na	0	0.6164	0.7327	0.6881	0	0.9435	0	0.8032	0	0	na	0	0	na	0	0	0	0	0	0	0.8449	0	0.3896	0.9192	0	na	0.8109	0.8637	0.7914	0	0	0.9096	na	0.9386	0.9037	0	0	0.8975
KLC1|29490|AD	0.7792	0.4639	0.6944	0.7168	0.5657	0.4788	0.7209	0.6787	0.7067	0.7	0.5418	0.724	0.6485	0.6744	0.7032	0.7074	0.384	0.5584	0.7357	0.6048	0.6946	0.6021	0.6091	0.6516	0.6511	0.4674	0.5252	0.6526	0.6138	0.6314	0.6268	0.5925	0.7305	0.5156	0.6205	0.6968	0.6122	0.6568	0.6435	0.6583	0.6178	0.7233	0.6104	0.6317	0.7242	0.6761	0.6798	0.6308	0.6292
HEATR6|42846|ES	1	1	1	0.9771	0.9785	1	1	0.9823	1	1	1	1	1	1	1	1	1	1	1	1	1	1	1	1	1	1	0.9598	1	1	1	0.9863	0.9845	0.9915	1	1	1	0.9645	0.9818	1	1	0.9846	1	1	1	1	0.9792	1	1	0.9798
ZNF821|37496|AP	0.4895	0.8904	0.6643	0.87	0.4671	0.8025	0.5945	0.6487	0.5088	0.6543	0.6778	0.4815	0.7911	0.9386	1	0.4932	0.5283	0.4233	0.6874	0.5127	0.558	0.8959	0.7825	0.6158	na	0.7349	0.5945	0.7062	0.5808	0.7446	0.4394	0.6863	0.3761	0.4391	0.4329	0.8885	0.7769	0.87	0.7384	0.5653	0.5076	0.3988	0.7678	0.8904	0.4221	0.5929	0.6765	0.506	0.7146
CCDC102B|45767|AT	0.0618	0	0.1886	0	0	0	0.0638	0	0	0	0.1697	0	0	0	0	0	0	0	0	0	0.0929	0	0	0	0.1894	0.1007	0	0.3161	0	0	0	0	0	0	0	0.1365	0.1223	0	0	0	0	0.1498	0.1383	0	0	0.2098	0	0.1507	0
FAM71E1|51198|AD	0	0	0	0	0	0	0	0	0	0	0	0	0	0	0	0	0	0	0.0068	0	0	0	0	0.0278	0	0	0	0	0	0	0	0	0.0265	0	0	0	0	0	0	0	0	0.0181	0	0	0	0	0	0	0
RHOT1|40179|AD	0.094	0.0095	0.016	0.0264	0.0136	0.1383	0.042	0.0287	0.0409	0.0245	0.041	0.0126	0.0269	0.018	0.0607	0.0482	0.0466	0.0265	0.0183	0.0831	0.0465	0.1741	0.0212	0.0104	0.0419	0.0295	0.0202	0.0191	0.0372	0.0122	0.0198	0.016	0.0354	0.026	0.0153	0.0261	0.034	0.0173	0.0187	0.0433	0.0213	0.0444	0.0389	0.0265	0.0697	0.0296	0.0299	0.0602	0.0371
SHMT2|22545|AA	1	1	1	0.9954	1	1	1	1	1	1	1	0.9937	1	1	1	1	1	1	1	1	1	1	1	1	1	1	1	1	1	1	1	1	1	1	1	1	1	1	0.9971	0.9967	1	1	1	1	1	1	1	1	1
RAB8A|48129|AA	1	0.9856	1	1	1	1	1	1	1	0.9915	1	0.99	1	1	1	1	0.9912	0.9957	0.9923	0.992	0.9845	1	1	1	1	1	0.9921	1	0.9924	1	1	1	1	1	0.9898	1	0.9829	0.9905	0.9962	1	1	1	0.9895	0.9919	0.956	0.9851	1	1	1
ITGAL|36140|ES	1	1	1	1	1	na	1	1	1	1	1	1	1	1	1	1	1	1	1	1	1	na	1	1	1	1	na	1	1	1	1	1	1	1	1	1	1	1	1	1	1	1	1	1	na	1	1	1	1
MAPK7|39723|AD	na	0.76	0.8333	0.7857	0.9	na	0.7143	0.7576	0.5738	0.8039	0.8077	0.5	0.6364	0.7857	0.6296	0.8182	0.7838	0.8571	0.75	0.8667	0.6571	na	0.7647	1	na	1	0.7273	0.5676	0.8125	0.6981	0.68	0.8049	0.7143	0.2308	0.8039	0.9024	0.4884	0.85	0.8571	0.619	0.614	0.68	0.7778	0.6735	1	0.8462	0.875	0.8462	0.6667
ZMYM5|25407|ES	0.8904	0.9398	1	0.8872	0.9058	0.957	0.9244	0.9569	0.9823	1	0.9179	0.8818	0.9748	1	0.9426	0.9875	0.9831	0.9591	0.9639	0.919	0.8869	0.9187	0.9434	0.9562	0.8	0.9774	0.9116	1	0.917	0.9598	1	0.9619	0.9902	1	1	0.973	0.9481	0.8966	0.9796	0.9362	0.986	1	0.9094	1	0.9467	0.9844	0.944	0.9497	0.9619
PSMC3IP|41081|RI	0.1557	0.0856	0.1793	0.1095	0.1146	0.0394	0.3491	0.2383	0.1973	0.1019	0.2517	0.2145	0.371	0.0844	0.1232	0	0	0.0856	0.159	0.0469	0.2539	0.351	0.1159	0.235	na	0.0961	0.1095	0.1019	0.3296	0.2383	0.1517	0.1826	0.1408	0.235	0.1095	0.2278	0.4181	0.3296	0.0713	0.0985	0.1314	0.2145	0.174	0.2323	0.0518	0.2278	0.1973	0.1095	0.1408
GRAMD3|73164|ES	0.9237	0.9771	0.9917	0.9831	0.9841	1	0.9642	0.9777	0.9809	0.9826	0.9658	0.9797	0.9665	0.9671	0.9873	0.9924	0.9811	0.9855	0.9883	0.9775	0.9945	0.9714	0.9887	0.9713	1	0.9879	0.9733	0.9713	0.9822	0.9775	0.9791	0.9801	0.993	0.9538	0.9742	0.9863	0.9513	0.9776	0.9889	0.9762	0.9936	0.9698	0.9912	0.9829	0.9562	0.9515	0.9951	0.9705	0.9839
EVC|68700|AT	0.044	0.0286	0.0238	0.0321	0.0395	0.0211	0.045	0.0832	0.1148	0.0673	0.0682	0.0283	0.062	0.0264	0.1415	0.0316	0.0141	0.0545	0.0761	0.0096	0.0596	0.0147	0.0183	0.004	0.0069	0.0295	0.1344	0.0658	0.0524	0.054	0.0664	0.086	0.0814	0.0292	0.0689	0.0581	0.0251	0.0507	0.0613	0.0882	0.1358	0.0778	0.0321	0.0214	0	0.0163	0.0196	0.0482	0.0197
AKAP6|27135|AT	0.084	0.1224	0.116	0.121	0.157	0.1625	0.113	0.1121	0.161	0.2047	0.065	0.1207	0.1246	0.0942	0.1575	0.2648	0.2066	0.1634	0.1067	0.1938	0.1071	0.0809	0.0958	0.1016	0.1539	0.1396	0.1311	0.0887	0.1219	0.1221	0.1508	0.1269	0.0865	0.2007	0.0952	0.117	0.096	0.0733	0.1122	0.1775	0.1347	0.1771	0.1522	0.0635	0.1477	0.0807	0.1517	0.1043	0.0797
FAM13C|11828|AT	0	0	0.0163	0	0	0	0	0	0.0393	0	0	0	0	0	0	0	0	0	0	0	0	0	0	0.0138	0	0	0.0121	0	0.0089	0	0	0	0	0	0	0	0	0.0049	0	0	0	0	0	0	0	0	0	0	0.0087
HSBP1|37796|RI	0.0005	0.0032	0.0023	0.0025	0.001	0.005	0.004	0.0028	0.0026	0.001	0.0016	0.0022	0.0042	0.0035	0.0008	0.0039	0.001	0.0007	0.002	0.0011	0.0004	0.0007	0.0021	0.0013	0.0011	0.0011	0.0016	0.0014	0.0014	0.001	0.0022	0.0004	0.0008	0.0023	0.0014	0.0025	0.0022	0.0011	0.0017	0.0026	0.0024	0.0034	0.0017	0.0013	0.0005	0.0027	0.0014	0.0006	0.0009
C1orf162|4170|AA	0.2421	0.369	0.2743	0.2783	0.2774	0.4097	0.3506	0.3193	0.1684	0.2236	0.2126	0.3125	0.2208	0.3932	0.3621	0.2284	0.2381	0.2481	0.2473	0.2906	0.2912	0.2037	0.1924	0.2647	0.2486	0.1901	0.1666	0.4185	0.1819	0.2523	0.2414	0.0776	0.3334	0.1313	0.3414	0.2252	0.4097	0.4316	0.3039	0.2358	0.2543	0.2004	0.3449	0.2275	0.1127	0.2345	0.1729	0.3151	0.2208
THADA|53380|AT	0.2197	0.2305	0.2957	0.2456	0.2672	0.2064	0.2926	0.3136	0.3959	0.2244	0.2521	0.2598	0.2601	0.2566	0.2436	0.2946	0.2902	0.2116	0.2072	0.3263	0.2107	0.198	0.1693	0.2015	0.1705	0.2806	0.2858	0.2678	0.1934	0.2388	0.2612	0.2895	0.3457	0.1815	0.2626	0.2504	0.0099	0.2363	0.2503	0.2267	0.3459	0.2098	0.2952	0.2824	0.1696	0.2613	0.1908	0.1668	0.2465
PIWIL4|18361|AT	1	1	1	1	1	1	1	1	1	1	1	1	1	1	1	1	1	1	1	1	1	1	1	1	1	1	1	1	1	1	1	1	1	na	1	1	1	1	1	1	1	1	1	1	1	1	1	1	1
TESC|24673|AT	0.9989	1	0.9981	0.9988	0.9975	0.9991	0.9968	0.9991	0.9867	0.9979	1	0.999	0.9995	1	1	0.9938	1	0.9997	0.9993	0.9879	1	0.9996	1	1	1	0.9989	0.9997	1	1	0.9961	1	1	1	1	1	0.9996	0.9955	0.996	0.9996	1	0.9949	1	0.9982	0.9938	0.9985	0.9988	1	1	0.9979
C11orf74|15440|ES	0.8467	0.9035	0.9201	0.8114	0.8737	0.7887	0.8971	0.7876	0.9253	0.8813	0.9462	0.9075	0.937	0.899	0.7646	0.8393	0.9129	0.9009	0.7372	0.4414	0.8354	0.8658	0.8946	0.8347	0.918	0.8613	0.853	0.8609	0.8154	0.8965	0.8977	0.8873	0.8274	0.9272	0.917	0.5732	0.9579	0.9451	0.8267	0.8639	1	0.9415	0.8672	0.9201	0.8844	0.7567	0.8985	0.9224	0.8874
IQCB1|66404|ES	0.9742	1	1	0.9755	1	1	0.964	0.9881	1	1	1	1	0.9392	0.9783	1	1	1	0.9925	1	1	0.9869	0.9593	0.9865	0.965	1	0.9843	1	0.9917	1	0.9917	1	1	1	0.968	1	1	0.9788	1	0.9828	0.9786	1	0.9933	0.989	1	0.9841	1	0.9888	1	1
INO80C|45169|AP	0.0116	0.0042	0	0.003	0.0084	0.0035	0.0041	0.0097	0.0098	0.0052	0.0029	0.0112	0	0.0248	0	0.0074	0.0052	0.0027	0.0038	0	0.0083	0	0.0025	0.0034	0	0.0076	0	0.0176	0.0053	0.0043	0.0067	0.005	0.0059	0.0077	0	0.0114	0.0108	0	0.0024	0	0	0.0117	0.01	0	0.0058	0	0.0061	0.0051	0.0091
EYA3|1370|ES	1	1	1	1	1	1	1	1	1	1	1	1	1	1	1	1	1	1	1	1	1	1	1	1	1	1	1	1	1	1	1	1	1	1	1	1	1	1	1	1	1	1	1	1	1	1	1	1	1
GUCY1A3|70927|AA	1	1	0.9759	1	1	1	1	1	1	1	1	1	1	1	1	1	1	1	1	1	1	na	1	1	na	1	1	1	1	0.9729	0.9599	1	1	1	1	0.9782	1	1	1	1	1	1	1	1	1	1	1	1	1
NFYC|2019|AA	0.3927	0.3403	0.3846	0.3787	0.3645	0.4	0.3427	0.397	0.3117	0.3175	0.3611	0.3519	0.3516	0.3219	0.317	0.2749	0.3045	0.2678	0.3316	0.2562	0.3677	0.2466	0.2934	0.3385	0.4249	0.2754	0.3063	0.3478	0.2876	0.3519	0.3183	0.311	0.3348	0.3403	0.3199	0.3179	0.3312	0.3045	0.2848	0.3621	0.3171	0.3744	0.3976	0.3644	0.3284	0.2546	0.292	0.3066	0.2792
BUD31|80615|AP	0.9004	0.9471	0.8353	0.8856	0.8878	0.8797	0.8457	0.8651	0.8764	0.9166	0.8646	0.8296	0.8806	0.8299	0.9037	0.8762	0.8959	0.9005	0.8701	0.8628	0.8384	0.914	0.8626	0.9378	0.8964	0.8691	0.9208	0.9252	0.8985	0.8447	0.9268	0.9386	0.8776	0.9407	0.9225	0.8875	0.9093	0.9003	0.9036	0.9052	0.9162	0.898	0.895	0.9196	0.9403	0.8483	0.9107	0.9249	0.872
SNUPN|31881|ES	0.9239	0.7469	0.9125	0.8621	0.8089	1	0.922	0.9174	0.6985	0.8388	0.875	0.8666	0.7883	0.8637	0.732	0.6889	0.7236	0.5507	0.8373	0.7772	0.8583	0.8529	0	0.5632	1	0.6229	na	0.7486	0.8619	0.8596	0.6148	0.8185	0.8515	na	0.7293	0.5797	0.7552	0.636	0.7318	0.7242	0.9042	0.7156	0.8408	0.7378	0.7052	0.7462	0.8758	0.8512	0.9269
ATP9A|59803|ES	1	1	1	1	1	na	1	1	1	1	1	1	1	0.992	1	1	1	1	0.9887	1	1	1	1	1	1	1	1	1	1	1	0.9965	1	0.996	1	0.9954	1	1	0.9961	0.9956	1	1	1	1	1	1	0.9937	1	1	1
NPTN|31603|RI	1	1	1	1	1	1	1	1	1	1	1	1	1	1	1	1	1	1	1	1	1	1	1	1	1	0.9986	1	1	1	1	1	1	1	1	1	1	1	1	1	1	1	1	1	1	1	1	1	1	1
TMF1|65564|AD	0.1101	0.0987	0.0784	0.0939	0.1225	0.2322	0.1717	0.0778	0.1217	0.2077	0.1436	0.0677	0.0964	0.1246	0.0396	0.0931	0.0537	0.1349	0.088	0.1504	0.1849	na	0.1678	0.1164	na	0.1147	0.1372	0.0652	0.1185	0.1124	0.134	0.1019	0.063	0.0858	0.0507	0.0731	0.2322	0.1594	0.128	0.1048	0.0832	0.0872	0.0434	0.0739	0.057	0.066	0.0589	0.1313	0.014
COPZ1|22174|AA	0.005	0.0016	0.0032	0.0019	0.003	0	0.0025	0.0088	0.0059	0	0.0018	0.0027	0.0065	0.0031	0.0033	0.0007	0.004	0.0024	0.0018	0.0035	0.0056	0.0009	0.0014	0.0035	0	0.0005	0.0032	0.0041	0.0027	0.0054	0.0023	0.0033	0.0026	0.0012	0.0047	0.0023	0.0023	0.0031	0.0023	0.0022	0.0033	0.0007	0.0038	0	0	0	0.0026	0.0009	0.0031
FCGRT|50961|ES	na	0.0195	0.0292	0.0224	na	0.0247	0.03	0.0349	na	na	0.0245	0.0249	0.0305	0.0151	0.0274	0.038	na	0.0411	na	0.0426	0.0329	na	0.0291	0.0159	na	0.0157	0.0176	0.0242	0.0109	0.0138	na	na	na	na	na	0.0107	0.0234	0.0225	0.021	0.0228	0.0267	0.0353	0.0242	na	na	0.0198	0.0302	0.0125	0.0204
ZWINT|11813|RI	0.2812	0.0748	0.2275	0.3181	0.2513	0.3005	0.1607	0.373	0.0556	0.1971	0.1608	na	0.061	0.2466	0.1093	0.1269	0.2112	0.097	0.0843	0.1698	0.1189	0.1284	0.1363	0.0977	na	0.0843	0.0627	0.0686	0.0686	0.1406	0.0218	0.1115	0.1123	0.0876	0.0225	0.0266	0.2241	0.0705	0.1093	0.1049	0.2348	0.0686	0.0776	0.1093	0.0298	0.1871	0.2508	0.0355	0.0731
SPOP|42314|ES	0.441	0.3282	0.3127	0	0.1996	0	0.3102	0.3357	0.1834	0.218	0.3388	0.2466	0.3038	0.3658	0.1255	0.2164	0.1886	0.2258	0.2442	0.107	0.2715	0.4073	0.1885	0.1366	na	0.2107	0.2216	0.2709	0.2522	0.2183	0.1546	0.0992	0.2653	0.2249	0.2615	0.1601	0.3245	0.1742	0.1957	0.1633	0.2384	0.4512	0.3085	0.3884	0.2288	0.3487	0.2427	0	0.2239
SLC25A3|23861|AA	0.9699	0.9657	0.9666	0.9732	0.9615	0.9551	0.9776	0.951	0.9705	0.9624	0.9802	0.9425	0.9736	0.9582	0.969	0.976	0.967	0.9663	0.9663	0.9657	0.981	0.99	0.956	0.9456	0.9845	0.9556	0.9725	0.9665	0.9689	0.964	0.9645	0.9563	0.9676	0.9621	0.9652	0.9725	0.9662	0.9683	0.9715	0.9744	0.9669	0.9715	0.9624	0.9575	0.9474	0.9512	0.9672	0.9679	0.9719
ETFA|31946|ES	0.2141	0.1129	0.1596	0.2638	0.2087	0.0934	0.2281	0.0852	0.153	0.1737	0.0697	0.3357	0.0107	0.1294	0.2185	0.0104	0.0187	0.2545	0.0248	0.2331	0.0998	0.1155	0.1026	0.2625	0.0797	0.0846	0.3221	0.1865	0.1537	0.2263	0.1766	0.0102	0.0521	0.3528	0.2492	0.1854	0.2477	0.0356	0.3544	0.1153	0.0302	0.1801	0.229	0.1319	0.165	0.2415	0.2804	0.0058	0.2224
C12orf73|24066|AP	0.7998	0.9113	0.7497	0.7751	0.8592	0.5136	0.8585	0.7657	0.9806	0.8589	0.8399	0.7998	0.6179	0.8622	0.9142	0.8809	0.6397	0.703	0.892	0.8694	0.9272	0.9756	0.8971	0.7775	0.9055	0.9642	0.883	0.8535	0.8473	1	0.9599	0.9811	0.9045	0.9395	0.9502	0.7783	0.7565	0.9188	0.8321	0.8233	0.894	0.8388	0.8342	0.7892	0.7497	0.8964	0.8071	0.9724	0.9508
PRKACB|3585|AP	0.4142	0.3054	0.4567	0.7033	0.3712	0.2643	0.5982	0.4259	0.5534	0.2396	0.8083	0.7309	0.5746	0.3373	0.2899	0.4875	0.099	0.285	0.675	0.5975	0.674	0.4519	0.4637	0.1596	0.5058	0.1709	0.2634	0.2312	0.2322	0.3367	0.442	0.2557	0.3753	0.3919	0.6114	0.5057	0.8439	0.4063	0.3431	0.5733	0.5529	0.4318	0.3218	0.2194	0.3547	0.6148	0.57	0.298	0.1466
UBE2D3|70149|AD	0.6906	0.7596	0.631	0.659	0.6276	0.3854	0.6071	0.702	0.7656	0.7071	0.6584	0.6176	0.6782	0.7272	0.7509	0.6538	0.6478	0.713	0.6925	0.6817	0.5702	0.5375	0.7187	0.7309	0.7816	0.5841	0.6773	0.7247	0.6768	0.6839	0.6096	0.6572	0.7327	0.564	0.7024	0.7158	0.6875	0.6738	0.7779	0.7497	0.6176	0.7081	0.8103	0.8115	0.7153	0.753	0.6823	0.7969	0.7591
XPO1|53694|AP	0.5009	0.7519	0.5571	0.4117	0.6425	0.5941	0.5201	0.3074	0.797	0.7299	0.6595	0.7594	0.7089	0.8318	0.9368	0.7454	0.428	0.9203	0.8562	0.7985	0.5183	na	0.4009	0.6909	na	0.5237	0.8101	0.7931	0.5842	0.7258	0.908	0.9372	0.8654	0.8039	0.9417	0.9237	0.8131	0.7078	0.6492	0.8418	0.7739	0.7093	0.7607	0.7539	0.7411	0.7919	0.632	na	0.7699
CCDC90B|18084|ES	0	0	0.0376	0	0.0128	0	0.0454	0.0244	0	0.0368	0.009	0	0	0.0163	0.0314	0.014	0	0	0	0.0492	0	0.028	0.0159	0.032	0	0.0346	0.0155	0.0341	0.0153	0	0.019	0	0	0	0.0141	0.0262	0	0.022	0	0.0261	0.0173	0.0249	0.0829	0	0	0	0.0715	0.0555	0.031
PMM2|33909|AP	0.7749	1	0.9876	0.9842	1	0.7793	1	0.9689	1	1	0.9462	1	0.9776	1	1	1	0.9887	0.9858	1	1	0.9922	0.9695	1	0.98	na	0.9878	0.9848	1	1	0.9874	1	1	0.9953	0.8922	1	1	0.9451	0.9672	0.9783	1	0.9938	0.9902	1	1	1	0.9488	1	1	0.981
JMJD7|30119|AA	0.6619	0.9145	1	0.8451	0.8022	0.7918	0.8576	0.7306	0.5295	0.5533	0.6404	0.8665	0.5537	0.7391	na	0.4277	0.3842	0.5823	na	0.7546	0.919	0.3041	0.7526	0.3906	0.7591	0.5151	0.7066	0.3529	0.7643	0.2857	1	0.7057	0.72	na	0.4837	na	0.7885	0.5032	0.6468	0.8257	0.8614	0.7295	0.5708	0.6841	0.7004	0.8475	0.6148	na	0.826
SLA|85211|AP	0.6565	0.4487	0.3569	0.4058	0.2892	0.7633	0.4073	0.2475	0.3075	na	0.1754	0.4966	0.1518	0.2231	0.3638	0.076	na	0.4543	0.2913	0.1098	na	0.5968	0.3814	0.7815	0.3412	0.3361	0.3353	0.283	na	0.2701	0.1679	na	0.3963	0.6491	na	0.4805	0.5906	0.1168	0.2701	na	0.4114	0.3676	0.2408	0.4838	0.1978	0.0277	0.2408	na	0.3814
MMP28|40330|AT	0.0486	0.04	0.0496	0.0494	0.0081	0.0799	0.0267	0.0434	0.0059	0.0069	0.0267	0.0763	0.0217	0.0323	0.0396	0.0909	0.045	0.0495	0.0687	0.008	0.0195	0.0295	0.0335	0.0915	0.0175	0.0897	0.0261	0.0167	0.1168	0.0709	0.0154	0.0359	0.0168	0.0206	0.0142	0.1598	0.0703	0.0409	0.1852	0.0341	0.0307	0.0179	0.0079	0.0352	0.0407	0.0377	0.033	0.012	0
ZNF707|85481|AD	0.459	0.3529	0.3866	0.3419	0.4539	0.2062	0.4392	0.3496	0.2254	0.3529	0.3556	0.5217	0.4706	0.3265	0.3373	0.3265	0.3038	0.358	0.3731	0.3956	0.438	0.3529	0.5017	0.3587	na	0.4343	0.4407	0.3333	0.8254	0.4211	0.398	0.4967	0.3792	na	0.5669	0.4336	0.4079	0.5479	0.2903	0.45	0.5823	0.172	0.3265	0.6134	0.1791	0.6452	0.4211	0.6516	0.488
LRCH3|68322|AT	0.0551	0.0394	0	0.0663	0.0358	0.0066	0.0514	0.0396	0.038	0.0293	0.0133	0.0629	0.0502	0.0134	0.0382	0.0657	0.0401	0.011	0	0.0575	0	0	0.0081	0.0339	0.0688	0.0109	0.0275	0.0123	0	0.0449	0.0107	0.0124	0.0442	0	0.0228	0.0452	0.0107	0	0.0072	0.0148	0.0508	0.0177	0.0218	0.0397	0	0.0153	0.0111	0	0.0271
ARID5A|54531|AP	0.9857	0.9701	0.9836	0.9967	0.9701	1	0.9578	0.9589	0.9798	0.9932	0.9928	0.9587	0.9645	0.9511	0.9798	0.9755	na	1	0.9939	0.9792	0.9824	na	0.9922	0.9889	0.9842	0.9827	0.995	0.9715	0.9798	0.9865	0.9731	0.9806	0.9701	1	0.9959	0.9748	1	0.9506	0.9747	0.9701	0.9605	0.9827	0.9402	0.9597	0.9854	0.9809	0.9935	0.9955	0.9759
MADCAM1|46299|AP	0.9007	1	0.5431	0.6393	0.6616	1	0.5658	1	1	0.5226	1	0.7324	0.7963	0.8576	1	1	0.9205	0.8141	1	1	1	0.4388	0.9065	1	1	1	1	0.5226	1	1	1	1	1	1	na	1	0.5801	0.8243	0.9513	1	1	0.5846	1	1	1	0.5398	1	na	1
ATP13A4|68137|ES	1	1	1	1	1	1	1	1	1	0.9945	0.9882	1	1	1	1	1	1	1	1	1	1	1	1	1	na	1	1	1	1	1	1	0.9959	1	1	1	0.9962	1	1	1	1	0.9959	1	1	1	1	1	0.9969	1	1
FAM122B|90159|RI	1	1	1	0.9824	1	1	1	0.98	0.9756	1	0.989	1	1	1	1	0.9886	1	0.9836	1	0.967	1	1	1	0.9563	1	1	0.9894	0.9858	1	0.9861	1	0.9876	0.9898	1	1	0.9831	1	1	1	1	1	1	1	1	0.9515	1	0.9643	1	1
FGGY|3210|AT	0	0	0	0.0177	0.0087	0	0.0142	0	0	0	0	0	0	0	0	0.0095	0	0	0	0	0.0046	0.0066	0	0.0165	0	0.0054	0.0069	0	0.011	0	0.0051	0	0	0	0	0.0095	0.0095	0.0173	0	0	0.0292	0	0	0	0.006	0	0	0	0
ARMC2|77153|ES	1	0.7142	1	1	1	1	1	1	1	0.8453	1	0.9292	1	0.9199	0.9122	1	1	1	1	1	1	1	1	0.9318	1	1	1	0.9519	1	0.8453	1	1	0.8993	1	1	1	0.9236	1	0.9569	1	0.9248	1	0.9541	0.9615	na	1	1	1	1
SRRM1|1129|AD	0.7704	0.7342	0.7251	0.7809	0.8489	0.5291	0.742	0.7728	0.8253	0.7959	0.7833	0.691	0.8716	0.8573	0.8264	0.8489	0.8312	0.8602	0.8073	0.9115	0.7291	0.6519	0.7839	0.811	na	0.7875	0.8307	0.8001	0.7869	0.8261	0.7848	0.7361	0.7857	0.7783	0.7823	0.753	0.7685	0.8087	0.8058	0.7817	0.7342	0.8003	0.8429	0.756	0.8578	0.7411	0.7581	0.8452	0.8195
PHF12|40020|AT	0.0025	0	0.001	0.0021	0.0048	0.0027	0.0092	0.0029	0.0101	0.0066	0.0034	0.0056	0.0062	0.0034	0.0017	0.0026	0.0037	0.0041	0	0.023	0.0011	0	0	0.001	0.0018	0	0	0.003	0.0036	0.0026	0.0014	0.0045	0.0027	0.0137	0	0.0012	0.0017	0.0023	0.0013	0	0.0042	0.004	0.009	0.0013	0	0.0023	0.0027	0	0.0011
MCC|73006|AP	0	0.3134	0.0251	0.1998	0	0	0.0345	0	0	0	0.1823	0.0697	0.3684	0	0	0.0906	na	0.0737	0.0371	0	0.1947	0	0	0	na	0.0774	0.0986	0.5175	0	0.4871	0.1786	0.0299	0.1785	0.3684	0	0.0759	0.1502	0.0354	0.0809	0.0499	0.0583	0	0	0.4421	na	0	0.1252	0.1	0.2107
CACNA2D1|80256|ES	1	1	1	1	1	na	0.9644	1	1	1	1	1	1	1	1	1	1	1	1	1	1	na	1	1	na	1	1	1	1	1	1	1	1	1	1	1	1	1	1	1	1	1	1	1	1	1	1	1	1
MYNN|96569|ES	na	0.8762	na	0.9133	0.9142	0.911	0.8999	0.9	0.8462	0.9237	0.9309	0.9163	0.9355	0.9	na	na	0.9163	0.8318	0.9167	na	0.904	0.8491	0.9715	0.9242	na	na	0.8783	0.9379	0.9139	0.9402	0.9661	na	0.9149	0.8987	0.8827	0.9402	0.9118	0.8741	0.9048	0.7704	0.9488	0.9013	na	0.9217	0.8365	0.8675	0.8624	na	0.8784
UPP1|97461|ES	0.8237	0.9306	0.8688	0.9452	0.9042	0.7014	0.8909	0.8667	0.9217	0.849	0.8582	0.9204	0.9083	0.5966	0.9418	0.8657	0.69	0.8873	0.8337	0.8696	0.8082	0.8545	0.8333	0.7597	na	0.9062	0.8779	0.8452	0.8578	0.925	0.9247	0.8901	0.8827	0.8665	0.875	na	na	0.9386	0.9116	0.8691	0.9341	0.8957	0.8866	0.9121	0.916	0.8716	0.8516	0.8892	0.8807
VAMP7|90683|ES	1	0.9597	0.9885	0.9892	0.9809	1	0.9751	0.9852	0.9567	0.9908	0.9846	0.976	0.9446	0.9521	0.9688	1	0.9674	0.9745	0.9384	0.9831	0.9786	0.9039	0.9722	1	0.9604	0.9783	0.9765	0.9693	1	0.9659	0.9607	1	0.9366	0.9817	0.9757	0.949	1	0.9875	0.9466	0.9676	0.9651	0.9792	0.9807	0.9694	1	0.9805	0.9819	1	0.9301
HK2|54143|AP	0.964	0.9476	0.9783	0.9596	0.9618	1	0.9655	0.9775	0.952	0.8923	0.9411	0.9778	0.9901	0.9431	0.9956	0.9773	0.9896	0.9738	0.9487	0.9712	0.9765	1	1	0.9856	1	0.9732	0.9685	0.9669	0.9895	0.9747	0.9715	0.9773	0.9383	0.9815	0.9075	0.9845	0.9753	0.9513	0.9641	0.9655	0.9584	0.9859	0.924	0.954	0.9806	0.9884	0.9128	1	0.9635
CLN3|35707|AP	0.7459	0.7748	0.7517	0.7572	0.7335	na	0.7615	0.8149	0.7078	0.6877	0.4233	0.5845	0.8463	0.2998	0.8463	0.7916	0.4613	0.5023	0.6128	0.8239	0.8557	na	0.6612	0.7046	1	0.3427	0.6583	0.4739	0.4855	0.6128	0.6661	0.7091	0.5493	0.591	0.5547	0.6798	0.524	0.6877	0.7758	0.8256	0.5511	0.6022	0.7447	0.5412	0.7046	0.7335	0.8827	0.8582	0.5477
IL32|33437|ES	0	0.2477	0.0687	0.0139	0	0.0271	0.1033	0.0943	0	0.241	0	0.0816	0	0.0958	0	0.2676	na	0.1408	0.009	0	0.0377	0	0.125	0.2279	0.1731	0.0635	0	0.0459	0.0485	0.0991	0.1505	0.0584	0.0342	0.3059	0.1907	0	0.0172	0.0454	0	0.1289	0	0	0.1803	0	0.04	0.1205	0	0.0999	0
SEMA4D|86808|AA	1	1	1	1	1	1	1	1	1	1	1	1	1	1	0.9803	1	1	1	1	1	1	1	1	1	1	1	0.9913	0.9757	1	1	0.9904	1	1	0.9727	1	1	0.9929	1	1	1	1	1	1	1	1	1	1	1	0.9856
TMEM126A|18127|AA	1	1	1	1	1	1	0.9884	1	1	1	1	1	1	1	1	1	1	1	1	1	1	1	1	1	1	1	1	1	1	1	1	1	1	1	1	1	1	1	0.9924	1	1	1	1	1	1	1	1	0.9913	0.9849
C15orf61|31327|AP	0.944	0.908	0.9402	0.9184	0.9093	0.9633	0.901	0.8745	0.8941	0.8989	0.9029	0.9296	0.9113	0.926	0.9036	0.8369	0.8511	0.9201	0.8955	0.9333	0.9454	0.9683	0.9708	0.887	0.9649	0.9085	0.8834	0.9169	0.9173	0.8585	0.9132	0.9313	0.8627	0.9016	0.9167	0.9081	0.9492	0.9035	0.9145	0.8963	0.8235	0.9011	0.9192	0.9142	0.9333	0.8845	0.9194	0.9748	0.8811
RHOT1|40183|ES	0.0437	0.0079	0.037	0.0325	0.0331	0.0476	0.0421	0.0337	0.0215	0.0072	0.0164	0.0203	0.0211	0.0113	0.0251	0.04	0.024	0.0097	0.0449	0.0339	0.0231	0.0129	0.0182	0.0046	0.0118	0.0118	0.0244	0.0212	0.0282	0.0153	0.0359	0.0251	0.0125	0.005	0.0138	0.0196	0.0352	0.0107	0.0109	0.0219	0.0395	0.0214	0.0196	0.018	0.0204	0.0216	0.0146	0.0207	0.036
NEIL2|82634|ES	na	1	1	0.8888	1	na	0.7618	0.8986	0.7985	1	1	0.4035	0.7859	0.8478	1	1	1	1	0.701	0.8328	0.7066	0.8491	1	0.7633	na	1	1	0.8781	1	0.8026	0.4607	0.5806	1	1	0.8975	na	0.8305	0.9413	0.9401	0.8128	0.9323	1	0.961	1	1	0.6616	0.868	0.7155	0.8662
DNAJC7|40970|AT	0.0249	0.0424	0.0296	0.0276	0.0357	0.0196	0.043	0.056	0.0353	0.0374	0.0317	0.0094	0.0695	0.0584	0.0281	0.0321	0.0672	0.0191	0.0172	0.0173	0.0243	0.0213	0.0259	0.0285	0.0168	0.0225	0.0201	0.0273	0.024	0.0177	0.0284	0.0391	0.0385	0.0264	0.0338	0.0482	0.0316	0.0251	0.0271	0.0211	0.0437	0.0141	0.0426	0.0143	0.0423	0.027	0.0453	0.014	0.0383
RAP1GAP|991|ES	0	0	0	0	0.015	0	0	0	0.0073	0.0144	0.0073	0.0299	0	0.0122	0	0.0132	0.0135	0	0	0	0	0	0.0147	0.0248	0	0.0074	0.0244	0.0128	0.0142	0	0.0126	0.0055	0.0069	0	0.0191	0	0.0163	0.0197	0.0243	0	0.0123	0	0	0.0154	0.0732	0	0.0353	0	0.006
NBPF10|4446|ES	0.4457	0.4161	0.4134	0.4744	0.436	0.3794	0.3997	0.4309	0.4235	0.3975	0.4295	0.4579	0.4446	0.5272	0.4199	0.454	0.3777	0.4372	0.4944	0.4167	0.4453	0.4175	0.4039	0.4047	0.4251	0.5481	0.4092	0.4043	0.4628	0.4138	0.468	0.4731	0.5055	0.5529	0.4622	0.4342	0.3893	0.4625	0.4515	0.4731	0.4363	0.4551	0.4497	0.3935	0.3912	0.4182	0.4301	0.4117	0.4445
SKP1|73361|ES	0	0.004	0.0048	0.0034	0.0018	0.004	0.0042	0.0041	0.0109	0.0025	0.0006	0	0.0051	0.0003	0.0094	0.0038	0	0.0076	0.0023	0.0047	0.0076	0.0074	0.0029	0.0036	0	0.0022	0.002	0.0026	0.0008	0.001	0.0035	0.006	0.0011	0.0049	0.0041	0.003	0.0027	0.0039	0.0039	0.0054	0.0019	0.0048	0.0003	0.0025	0.006	0.0047	0.0021	0.0038	0.004
NAE1|36876|ES	0.0455	0.0396	0.0088	0.0819	0.0365	0.0367	0.0174	0.0673	0.0633	0.0426	0.039	0.0708	0.116	0.0316	0.017	0.0237	0.0986	0.1167	0.0711	0.0705	0.0248	0.0335	0.1459	0.0457	0.017	0.1429	0.018	0.087	0.049	0.0491	0.0444	0.0335	0.1505	0.035	0.0166	0.0972	0	0.017	0.0356	0.013	0.0479	0.0178	0.037	0.2526	0.1147	0.085	0.0399	0.0499	0.0942
FADS2|16293|AT	0.0549	0	0.0145	0.0087	0.0308	0.0354	0.0507	0.039	0.012	0.0698	0.0121	0.0365	0.0236	0.0185	0.0335	0	0	0.012	0.015	0	0.0077	0.034	0.0156	0.0113	0	0.0216	0.0187	0.0094	0	0.0051	0.0305	0.0717	0.0056	0.0214	0.0152	0.0263	0.0117	0.0105	0.0189	0.0165	0.0039	0.0195	0	0	0.0364	0	0.0196	0.0274	0.0444
STAT1|56595|AT	0.2253	0.1065	0.1379	0.1323	0.0785	0.1722	0.1244	0.1144	0.0651	0.0692	0.0465	0.0925	0.1469	0.054	0.1171	0.1574	0.1048	0.0956	0.1415	0.1352	0.1797	0.0986	0.1857	0.0707	0.4836	0.077	0.0706	0.0829	0.1231	0.0648	0.0635	0.0671	0.0402	0.0861	0.0676	0.0616	0.0911	0.1017	0.0911	0.1031	0.0588	0.0788	0.1122	0.0318	0.0837	0.108	0.0931	0.139	0.0574
TXNL4A|46281|ES	0.2214	0.2808	0.3206	0.2092	0.5052	0.0771	0.3028	0.2613	0.4496	0.4617	0.3538	0.2109	0.1852	na	0.1547	0.1784	0.8461	0.1566	0.16	na	0.1346	0.14	0.5282	0.1253	na	0.0962	0.3253	0.4271	0.6815	0.1952	0.2814	0.1699	0.2613	0.3838	0.196	0.3529	0.1969	0.2145	0.2467	0.2254	0.1735	0.2486	0.4313	0.588	na	0.2383	0.1326	0.187	0.2791
C18orf8|44826|ES	0.0498	0.043	0	0	0.0168	0.0565	0.0179	0.0498	0	0.0172	0.0281	0.0187	0	0	0	0.0106	0	0.014	0	0.0179	0	0	0	0.0248	na	0.0187	0	0.0221	0.0272	0.0142	0	0.0099	0.0498	0	0	0	0.0824	0.0129	0.0291	0.0118	0	0	0.0133	0	0	0.0165	0.0402	0	0
METTL23|43638|ES	0.4583	0.505	0.4902	0.6167	0.6206	0.5595	0.5029	0.6181	0.5401	0.6021	0.4814	0.3814	0.5716	0.4965	0.657	0.4426	0.5291	0.4446	0.5278	0.5219	0.5377	0.3685	0.4687	0.4661	0.4791	0.5257	0.5302	0.4462	0.4999	0.3483	0.5409	0.7115	0.3351	0	0.369	0.453	0.4828	0.5182	0.4193	0.6335	0.5428	0.4511	0.5235	0.5099	0.4864	0.4843	0.5521	0.4453	0.5125
THOC5|61613|ES	0.2344	0.0878	0.2035	0.052	0.0159	0.8972	0.255	0.1951	0.2132	0.07	0.2176	0.2075	0.1316	0.1461	0.2143	0.1443	0.0085	0.1538	0.2729	0.0143	0.2083	0.2254	0.1447	0.1006	0.0748	0.1755	0.1503	0.0133	0.1538	0.0267	0.1026	0.0984	0.0557	0.2254	0.0671	0.0761	0.1637	0.2591	0.2719	0.0494	0.355	0.1176	0.0797	0.1538	0.1227	0.2068	0.081	0.2293	0.1476
C1orf145|10194|AT	0.4085	0.3814	0.4311	0.507	0.4607	0.2744	0.4265	0.4573	0.4549	0.5869	0.3831	0.4863	0.5109	0.4033	0.3815	0.6185	0.4087	0.5653	0.6194	0.5873	0.3397	0.4192	0.3232	0.6152	0.3679	0.6954	0.5598	0.5976	0.5943	0.5494	0.4536	0.6209	0.6306	0.3388	0.483	0.5215	0.3705	0.6313	0.578	0.643	0.6961	0.6142	0.6052	0.4995	0.3391	0.6733	0.5241	0.4875	0.5414
ZNF461|49409|ES	0.4151	na	0.4599	0.2928	0.2547	0.6804	0.612	0.4048	0.0842	0.1737	0.2255	0.7395	0.6921	0.6059	0.2488	0.3474	0.4478	0.3716	0.154	0.2211	na	na	0.2211	0.112	na	na	0.0815	0.3808	0.4151	0.1288	0.0558	0.177	0.3212	0.1647	0.1174	0.1058	0.51	0.3212	0.429	0.2211	0.2454	0.2102	0.3649	na	0.1362	0.2332	0.1913	na	na
RPS6KA5|28834|ES	0.8988	0.6213	1	0.8988	0.8283	1	0.8094	0.918	0.6587	0.7942	0.8484	1	0.4911	1	0.6798	0.8946	0.6862	1	1	1	1	1	0.7554	0.7765	0.7554	0.7432	0.5815	0.4687	0.8438	0.7299	0.6258	0.7765	0.6587	na	0.4356	0.4527	1	0.6346	0.7201	na	0.9124	0.8094	0.8283	0.6213	na	0.918	0.8338	na	0.4809
WNK1|19618|ES	0.2115	0.4249	0.422	0.3433	0.4012	0.4045	0.4793	0.4076	0.4583	0.3353	0.351	0.4079	0.3949	0.5926	0.6553	0.494	0.2128	0.4139	0.5768	0.3945	0.3916	na	na	0.2809	0.2615	0.3941	0.4841	0.4025	0.4361	0.5034	0.3809	0.4656	0.4951	0.3794	0.4346	0.4776	0.4947	0.4985	0.5194	0.526	0.6395	0.2418	0.3749	0.5225	0.4091	0.5481	0.2613	0.4304	0.4366
TLE2|46643|AD	0.95	0.9548	0.9354	0.9264	0.9409	0.9391	0.95	0.9088	0.9122	0.9097	0.9274	0.9155	0.9289	0.8981	0.948	0.9342	0.9031	0.9121	0.9133	0.9348	0.9501	0.9465	0.916	0.9016	na	0.9422	0.9138	0.8866	0.9229	0.9202	0.9316	0.9233	0.9322	0.9199	0.9422	0.9224	0.9404	0.9387	0.9162	0.9235	0.9107	0.9111	0.8862	0.9194	0.9294	0.8959	0.9188	0.9199	0.9271
RUNX2|76401|AT	0.9311	0.9444	0.927	0.9129	0.9369	0.9108	0.92	0.9103	0.9032	0.9144	0.9076	0.9134	0.9239	0.7757	0.8797	0.9577	0.9398	0.9194	0.9256	0.8963	0.9064	0.9684	0.8515	0.889	0.8389	0.8968	0.922	0.9041	0.8849	0.9174	0.9384	0.9039	0.9237	0.9587	0.9223	0.9419	0.8064	0.9445	0.9082	0.8874	0.9218	0.9418	0.9085	0.9012	0.9136	0.9275	0.9342	0.8615	0.9145
RPE|57245|ES	1	1	1	1	0.9945	1	1	1	1	1	1	1	1	1	1	1	1	1	1	1	1	1	0.9922	1	1	1	1	1	1	1	1	1	1	1	1	1	1	1	1	1	1	0.9924	1	1	1	1	1	1	1
RHOT1|40186|ES	0.3258	0.1118	0.1738	0.2654	0.3112	0.1695	0.2145	0.2084	0.2128	0.2083	0.3079	0.1237	0.1612	0.0997	0.3009	0.2486	0.2637	0.2327	0.2132	0.376	0.2306	0.2932	0.1451	0.0529	0.09	0.1961	0.1705	0.1686	0.176	0.0965	0.368	0.1794	0.1513	0.2227	0.2311	0.1895	0.3388	0.1233	0.1882	0.1878	0.2448	0.1672	0.1948	0.1802	0.2096	0.2363	0.2778	0.2816	0.3584
NUB1|82370|AD	0.272	0.266	0.2894	0.3415	0.2738	0.3021	0.3535	0.4452	0.2648	0.3034	0.2609	0.3025	0.3868	0.2888	0.2929	0.2177	0.2558	0.2994	0.3567	0.3083	0.2818	0.2529	0.2384	0.3373	0.2374	0.2935	0.3796	0.3134	0.3293	0.3518	0.2553	0.2589	0.3603	0.331	0.2381	0.3959	0.3095	0.2684	0.2883	0.2977	0.3622	0.2913	0.3297	0.2059	0.188	0.287	0.3259	0.2784	0.3599
CAMTA2|38632|AA	0.992	1	1	0.9939	0.9892	1	1	0.9924	1	1	1	0.9958	1	1	0.9852	0.9941	1	0.994	1	1	0.9724	1	0.9952	0.9931	1	0.9863	1	1	1	1	1	0.991	1	0.9862	1	1	0.9925	0.9917	0.9839	1	1	1	0.9793	1	0.9807	1	0.9896	1	1
PMM2|33950|ES	0	0	0	0	0.0081	na	0.0035	0.0118	0	0	0	0	0.0092	0	0	0.0075	0.005	0	0.0096	0	0.0155	na	0	0.0411	na	0	0.0033	0	0	0	0.016	0.0037	0.016	na	0.0062	0.0048	0	0	0	0.0015	0.0022	0	0.003	0	0.075	0.0113	0	0.0045	0
EGR3|83054|AP	1	0.5838	1	0.6358	1	0.4955	0.7553	0.7608	0.8021	1	0.8397	0.8938	0.6661	0.8009	1	1	na	1	1	0.9251	0.8397	1	1	0.6858	na	1	0.9684	1	1	0.9429	0.9662	0.9143	1	na	1	0.9795	na	0.9541	0.9596	1	1	0.8707	1	0.8487	1	1	1	1	1
C1orf131|10272|RI	0.1637	0.1386	0.1131	0.2064	0.1059	0.2521	0.1442	0.1284	0.1192	0.1198	0.1348	0.1741	0.1662	0.1364	0.1756	0.379	0.2283	0.0625	0.0517	0.218	0.0691	0.0428	0.0675	0.1186	0.3113	0.1216	0.0714	0.1772	0.1103	0.0767	0.0592	0.0877	0.0858	0.0845	0.0736	0.0959	0.1776	0.0694	0.1602	0.1285	0.1205	0.2061	0.1558	0.0987	0.2087	0.0877	0.1469	0.0381	0.1236
PTK2|85316|ES	0.0334	0.0306	0.0419	0.0078	0.0067	0.1558	0	0.0214	0	0.0192	0	0.0208	0.0163	0.0088	0.0424	0.0264	0.0136	0.017	0.0367	0.0157	0	0.0733	0	0.0084	na	0.0069	0.0396	0.028	0.017	0.0114	0.0175	0.0118	0.0169	0.0348	0.0175	0.0836	0.0132	0.0487	0.0151	0.01	0.014	0.0469	0.0074	0.0406	0	0.0076	0.025	0	0.0077
FAM227A|62247|RI	1	0.8828	1	1	1	1	0.924	1	1	1	0.913	1	1	1	1	0.8958	1	1	1	1	1	1	1	1	1	1	1	1	1	1	1	1	1	1	1	1	0.9411	1	1	1	1	1	1	1	1	1	1	1	1
TRIM45|4370|AP	1	0.9877	0.992	0.9804	1	0.9674	1	1	1	1	0.9901	1	1	0.9978	0.9477	1	0.9828	0.9187	1	1	1	1	0.9863	0.8857	1	1	0.977	1	1	0.9752	0.9649	1	0.9948	1	0.9908	0.9495	0.9768	0.993	0.9643	1	1	0.986	1	0.9602	1	1	1	1	1
ARMC6|48561|AT	0.994	0.9934	0.9953	0.9891	0.996	0.9953	0.9907	0.9847	0.9855	0.9972	0.99	0.9894	0.9899	0.9804	0.9914	0.9956	0.987	0.9923	0.989	0.996	0.9915	0.9966	0.995	0.9899	1	0.9863	0.9915	0.9901	0.9864	0.9745	0.9902	0.9893	0.9888	0.9861	1	0.9956	0.993	0.9799	0.9989	0.9903	0.973	0.9982	0.9809	0.9758	0.9974	0.9888	0.9922	0.9985	0.9847
VPS53|38219|AT	0.2635	0.2343	0.3032	0.3168	0.2617	0.337	0.3644	0.3345	0.2298	0.1648	0.2354	0.2757	0.3343	0.2662	0.2305	0.2608	0.3011	0.1754	0.2561	0.3078	0.2301	0.247	0.2267	0.1831	0.2009	0.2401	0.2489	0.1949	0.1859	0.2067	0.198	0.1647	0.2935	0.21	0.1609	0.2584	0.2869	0.1793	0.2371	0.1682	0.2724	0.1965	0.2209	0.149	0.1796	0.2026	0.2332	0.1585	0.1933
RGS19|60191|AP	0.1964	0.3855	0.0915	0.2755	0.2373	0.1461	0.255	0.1248	0.2755	0.3105	0.4796	0.3836	0.1295	0.4796	0.3557	0.1421	0.5168	0.3704	0.3329	0.2397	0.1487	0.255	0.2246	0.3525	0	0.3113	0.191	0.4281	0.2996	0.119	0.2755	0.2102	0.2996	0.2294	0.1692	0.3313	0.2701	0.1373	0.2845	0.1549	0.1762	0.3425	0.0868	0.3182	0	0.2219	0	0.1346	0.2319
CCDC122|25772|AT	0.6092	0.6151	0.6167	0.5988	0.5879	0.5406	0.6027	0.5515	0.6202	0.598	0.5907	0.6378	0.6438	0.5894	0.5484	0.6022	0.6388	0.7035	0.6402	0.5557	0.6048	0.611	0.6305	0.5512	0.6902	0.6414	0.6533	0.6604	0.6309	0.5874	0.6523	0.6293	0.6035	0.6222	0.6563	0.59	0.5513	0.6551	0.5617	0.6562	0.6055	0.596	0.5886	0.6206	0.6134	0.6055	0.6282	0.7027	0.6413
RPS3A|70824|ES	0.1449	0.1501	0.1409	0.1322	0.1378	0.1854	0.1807	0.2504	0.2065	0.146	0.1547	0.2202	0.3187	0.1578	0.3003	0.3125	0.3126	0.1786	0.2561	0.3994	0.0951	0.1819	0.0673	0.1443	0.1024	0.1587	0.2373	0.157	0.1367	0.212	0.2179	0.3197	0.1828	0.3052	0.2273	0.1184	0.0987	0.1751	0.1702	0.1869	0.2002	0.1823	0.1789	0.1722	0.1119	0.152	0.1742	0.0523	0.1156
SORBS3|83019|AT	0	0.001	0.0011	0.0005	0.0018	0	0.0017	0	0.0008	0	0.0005	0.0027	0.0032	0.0004	0.0019	0.0014	0	0	0.0012	0.0027	0.0005	0	0	0.0003	0	0.0019	0.0014	0	0	0.0021	0.0006	0.0007	0.0014	0	0.0009	0.0012	0	0.001	0.0005	0.0006	0.0005	0	0.0005	0.0027	0	0	0.0026	0.003	0.0007
PLA2G7|76421|AT	1	1	0.9788	0.9687	0.9676	0.9801	0.9637	0.9679	0.9865	0.9832	0.9947	0.9786	0.9858	0.9763	0.977	0.9865	0.9831	0.9907	0.9912	0.984	0.9673	0.9925	0.989	1	0.9975	0.9958	0.9968	0.9848	0.9765	0.9823	0.9957	0.9865	0.9802	1	1	0.9721	0.9936	0.9914	0.962	0.9816	0.952	0.9802	0.9962	1	0.9825	0.9735	0.9843	1	0.9882
RABL6|88218|ES	1	1	1	1	1	1	1	1	1	1	1	1	1	1	1	1	1	1	1	1	1	1	1	1	1	1	1	1	1	1	1	1	1	1	1	1	1	1	1	1	1	1	1	1	1	1	1	1	1
MIA3|9887|AP	0.1549	0.1915	0.1286	0.1266	0.1713	0.1687	0.2312	0.1413	0.3285	0.2117	0.2887	0.1199	0.2418	0.3906	0.2569	0.2517	0.2064	0.2443	0.2949	0.2771	0.1373	0.1397	0.1565	0.113	0.7912	0.244	0.3686	0.3241	0.2219	0.414	0.3381	0.3536	0.2825	0.162	0.2955	0.2442	0.3319	0.4782	0.2849	0.2819	0.3264	0.3631	0.2264	0.3117	0.2581	0.2451	0.2926	0.0372	0.2702
EMC4|29843|ES	0.9649	0.9425	0.9421	0.9848	1	1	1	1	1	0.9656	1	1	1	1	1	1	1	1	1	1	0.9687	1	1	1	1	0.9135	0.9767	1	1	0.9593	1	0.9721	1	1	1	0.955	1	1	0.9825	1	1	1	1	0.9775	0.9262	1	0.9634	1	1
SORBS2|71382|ES	0	0.0498	0.0214	0	0.0247	0	0	0.051	0	0.0412	0.0514	0	0.0669	0.0097	0.0474	0	0	0.0152	0.032	0	0	0.0393	0.032	0	0	0.0203	0.03	0.022	0.052	0.0099	0.0466	0.0217	0	0	0.0169	0.0614	0.0528	0.0381	0	0.0147	0.0535	0.0102	0.0168	0.0387	0	0.0251	0.0223	0	0.0243
PPIE|1903|ES	0.6334	0.5392	0.7332	0.7123	0.6367	0.7098	0.661	0.6806	0.5697	0.6372	0.6275	0.7254	0.6326	0.6803	0.3993	0.7108	0.5344	0.5875	0.6763	0.631	0.5229	0.7442	0.6362	0.6284	0.5817	0.6595	0.5866	0.5084	0.6906	0.7238	0.5502	0.6252	0.7142	0.5843	0.602	0.6876	0.6144	0.7416	0.68	0.5681	0.7223	0.5522	0.6397	0.6198	0.6649	0.6566	0.6406	0.5999	0.6793
TGIF1|44507|AD	0.4647	0.7323	1	0.8201	0.7298	0.767	0.8374	0.786	0.6538	0.628	0.5552	0.5883	0.8587	0.465	0.8561	0.5771	0.598	0.3642	0.6175	0.8783	0.7283	0.4031	0.2105	0.66	1	0.5955	0.8401	0.3647	0.3477	0.4532	0.4889	0.5604	0.5326	0.5587	0.5205	0.7475	0.5256	0.5232	0.6929	0.6695	0.9521	0.8553	0.5537	0.4941	0.3543	0.3939	0.4803	0.3071	0.5875
UBR4|880|ES	0	0	0	0.0049	0	0	0	0.0087	0.0038	0	0.0033	0	0	0.0083	0	0	0	0.0025	0.0036	0	0.0081	0.0027	0.0027	0.0052	0	0	0.0064	0	0	0	0.0029	0	0	0.0099	0	0.0048	0	0	0.0039	0.0035	0	0	0.0028	0.0067	0	0	0.0032	0.0028	0
SMOX|58625|ES	1	1	1	1	1	1	1	1	1	1	1	1	1	1	1	1	1	1	1	1	1	1	1	1	1	1	1	1	1	1	1	1	1	1	1	1	1	1	1	0.9732	1	1	1	1	1	1	1	1	1
TMEM87A|30137|ES	0.9833	0.9744	0.9957	0.9879	0.9813	1	0.9777	0.9843	0.9674	0.98	0.9963	0.9819	0.9912	0.9945	0.9637	0.9958	0.9962	0.9948	0.9891	0.9901	0.9694	0.9715	0.9893	0.9924	na	0.9931	0.9937	0.9788	0.9927	0.9692	0.9859	0.9881	0.9957	0.9623	0.9838	0.9694	1	0.9961	0.9873	0.9939	0.9797	0.9813	0.9925	0.9828	0.9861	0.992	0.9832	1	1
KIAA1456|82761|AD	0.4251	0.51	0.7213	0.5755	0.4682	0.388	0.5259	0.4251	0.4448	0.5742	0.4632	na	na	0.458	0.6635	0.5521	0.5259	0.5259	0.8554	0.6743	0.1978	0.5521	0.4251	0.3386	0.2283	0.4702	0.4465	0.5375	na	0.4901	0.5481	0.5259	0.5116	0.649	0.386	0.3456	0.4901	0.5602	0.5021	0.6131	0.5259	0.3456	0.4803	0.4433	na	0.7689	0.5259	0.5521	0.6893
UIMC1|74697|AD	0.4181	0.5251	0.5597	0.5488	0.6683	0.7796	0.6207	0.4566	0.4815	0.5042	0.5796	0.3272	0.7558	0.5455	0.7504	0.3601	0.5305	0.6142	0.5702	0.6527	0.6388	0.3988	0.5702	0.7123	na	0.5111	0.4181	0.6571	0.6798	0.5619	0.5251	0.5958	0.5512	0.3781	0.4836	0.7133	0.5488	0.4049	0.5274	0.5411	0.4693	0.5296	0.6469	0.6758	0.4828	0.633	0.6482	0.5834	0.5488
DMKN|49171|ES	0.9814	0.9763	0.9877	0.9841	0.9688	0.9549	0.9773	0.9675	0.9827	0.9827	0.9433	0.9611	0.9752	0.9739	1	0.9955	0.9836	0.9702	0.9746	0.9898	0.966	0.9586	0.9641	0.9883	0.9601	0.9711	0.9556	0.9877	0.9611	0.9578	0.9565	0.9883	0.9673	0.9582	0.9705	0.9719	0.9509	0.9644	0.9771	0.9688	0.9865	0.9817	0.9943	0.9929	0.9926	0.9764	0.9611	0.9916	0.9781
OGG1|63171|ES	0.9678	1	0.9596	0.8879	0.9707	0.9696	1	0.9643	0.9677	1	0.9816	0.9822	0.9474	0.9523	0.9606	0.9698	0.9763	0.976	0.9784	1	0.9226	0.9574	0.9528	0.968	1	0.9828	1	1	0.9357	0.9549	0.9177	0.9188	1	1	0.9247	0.9133	0.9718	0.8702	0.9864	0.9719	0.9199	1	0.8278	1	0.9429	1	1	0.9593	0.9824
ZNF276|38140|AA	0.9427	0.852	0.8631	0.8916	0.894	0.9518	0.8865	0.8962	0.7366	0.8315	0.861	0.908	0.9005	1	1	0.7277	0.8216	0.9174	0.9518	0.9367	0.7899	0.8681	0.9413	0.9294	na	0.9226	0.8162	0.6997	0.8681	0.9399	0.7534	0.8088	0.9273	1	0.8865	0.9399	0.8977	0.8105	0.8353	1	0.8727	0.9145	0.894	0.877	0.908	0.908	0.9145	0.8749	0.881
DNAJA3|33721|ES	1	1	1	1	1	1	1	1	1	1	1	1	1	1	1	1	1	1	0.9501	1	1	1	1	1	1	1	1	1	1	1	1	1	0.9783	1	1	1	1	1	1	1	1	1	1	1	1	1	1	1	1
PQBP1|89029|AD	0.7291	0.6517	0.7532	0.69	0.5551	0.5978	0.7106	0.7663	0.661	0.7019	0.6639	0.6984	0.5581	0.686	0.5305	0.7965	0.5669	0.6234	0.7488	0.5444	0.7058	0.5835	0.5236	0.6192	0.5683	0.9832	0.4949	0.5677	0.7412	0.7002	0.5489	0.7155	0.6219	0.503	0.6671	0.8249	0.5856	0.8802	0.7039	0.658	0.7622	0.7318	0.5754	0.6511	0.7163	0.5913	0.6789	0.6565	0.7467
CCDC14|66496|RI	0.6517	0.6656	0.7586	0.8698	0.9496	0.825	0.771	0.5587	0.3272	0.392	0.4965	0.4878	0.3438	0.4955	0.5828	0.766	0.5198	0.234	0.2588	0.8073	0.7364	na	na	0.6471	1	0.7237	0.4931	0.6769	0.7684	0.7857	0.2075	0.3177	0.4074	0.2821	0.2821	0.3679	0.748	0.2821	0.601	0.5116	0.4822	0.8006	0.6769	0.4051	0.4661	0.5	0.4515	na	0.2895
SERPINA1|29131|ES	0	0	0	0	0	0	0.005	0	0	0	0	0	0.007	0.0114	0.0138	0	0.0262	0	0.0039	0	0	0	0	0	0	0	0	0	0	0	0	0.0099	0	0.0074	0.0122	0	0	0.0063	0.0033	0.0181	0	0	0.0089	0.0055	0.0184	0.0055	0	0	0.0095
PRKAB1|24709|ES	0.2932	0.1814	0.1073	0.1622	0.1628	0.6608	0.1258	0.1065	0.1271	0.0885	0.1294	0.1327	0.2179	0.1029	0.032	0.0547	0.1123	0.0899	0.0644	0.061	0.1548	0.1228	0.0836	0.0907	0.335	0.0789	0.0703	0.0565	0.066	0.1122	0.1483	0.0853	0.1132	0.1038	0.0851	0.1163	0.1375	0.1016	0.0983	0.0905	0.0839	0.0997	0.1286	0.0961	0.0443	0.1067	0.1066	0.0846	0.1486
DIS3L|31264|ES	1	1	0.9816	1	1	1	0.98	1	1	1	0.9935	1	0.9762	1	1	1	1	1	1	1	0.9799	1	1	0.9861	1	1	1	1	1	1	1	0.9858	0.983	1	0.9877	1	1	1	0.9905	1	1	1	1	1	1	0.9814	1	1	1
SHQ1|65620|ES	1	1	1	1	1	na	1	1	1	1	1	1	1	1	1	1	1	1	1	1	1	1	1	1	na	1	1	1	1	1	1	1	1	1	1	1	1	1	1	1	1	1	1	1	1	1	1	1	1
MPRIP|39459|ES	0.9888	1	0.993	0.9778	0.9867	0.9792	0.9906	0.977	0.9902	0.9964	0.9894	0.9816	0.993	0.9844	0.9828	0.9783	0.9851	0.9849	0.9749	0.9895	0.9852	1	0.9886	0.9778	1	0.9934	0.9844	0.9938	0.9953	0.9844	0.9852	0.9895	0.9818	0.9918	0.9841	0.9694	0.9747	0.9892	0.9899	0.9914	0.9814	1	0.9936	0.9694	0.9786	0.9796	0.9954	0.9886	1
CCDC157|61733|AT	0.381	0.2892	0.4797	0.3577	0.395	0.5385	0.3886	0.4912	0.4263	0.3752	0.3782	0.4532	0.5792	0.5074	0.5086	0.345	0.5844	0.4634	0.4027	0.49	0.4451	0.3904	0.3878	0.5605	0.4177	0.3164	0.3795	0.2384	0.4595	0.4459	0.4116	0.5506	0.4686	0.244	0.4643	0.3877	0.3903	0.4227	0.5318	0.4472	0.5333	0.3186	0.4492	0.3348	0.4437	0.5223	0.4105	0.2961	0.5144
SLC25A45|16827|ES	0.7408	0.354	0.9676	0.8796	0.8521	0.9361	0.9355	0.9081	0.837	0.8088	0.8913	0.8173	1	1	0.7834	0.7355	1	0.7614	0.3655	na	0.7233	0.8785	0.6586	1	1	0.8831	0.7762	0.5187	0.7438	0.8093	0.6449	0.3972	0.6173	1	0.5933	0.6216	0.8723	1	0.9058	0.6125	0.5424	0.4525	0.7279	0.6637	1	0.575	0.6279	0.85	0.7742
RMDN3|30027|RI	1	1	1	1	1	1	1	1	1	1	1	1	1	1	1	1	1	1	1	1	1	1	1	1	1	1	1	1	1	1	1	1	1	1	1	1	1	1	1	1	1	1	1	1	1	1	1	1	1
USP24|3188|ES	1	1	1	1	1	na	1	1	1	1	1	1	1	1	1	1	1	1	1	1	1	na	na	1	na	1	1	1	1	1	0.9801	1	1	1	1	1	na	1	1	1	0.9669	1	1	1	1	1	1	na	1
PPP2R5C|29313|AP	0.4991	0.5316	0.4708	0.4012	0.4429	0.2732	0.4481	0.433	0.558	0.5942	0.4733	0.6811	0.4286	0.4084	0.5222	0.5426	0.3639	0.4833	0.5479	0.4767	0.5463	0.3662	0.4653	0.485	0.2142	0.5691	0.3951	0.5733	0.4207	0.5301	0.6123	0.524	0.5608	0.5682	0.6521	0.5772	0.5718	0.4214	0.5553	0.5405	0.4162	0.4646	0.4965	0.3038	0.5058	0.4215	0.3746	0.4918	0.4089
SATB1|63672|AT	1	0.9942	0.9952	0.9718	0.98	0.9812	0.9595	0.9901	1	0.9823	0.991	0.9954	1	1	0.9914	0.9924	0.9905	0.9929	1	1	1	1	1	0.9971	1	1	0.9932	0.9948	0.9958	0.9966	1	1	0.9904	1	1	0.9817	0.9808	0.9896	0.9924	1	0.9932	1	0.991	1	1	1	0.9964	1	1
KIAA0430|34165|ES	0.0178	0	0.007	0.0037	0.0092	0.02	0	0.0192	0.0091	0.0091	0.0089	0.0155	0.017	0.0339	0.0489	0.0272	0.0028	0.0033	0	0	0.0279	0	0	0.0051	na	0.0032	0.0073	0.0043	0.0041	0.0065	0	0.0068	0.0064	0	0.01	0.0026	0.018	0.0044	0.0033	0.0356	0.0143	0	0.0045	0.0046	0	0	0	0.0114	0
TARBP2|22088|ES	1	1	1	1	1	1	1	1	1	1	1	1	1	1	1	1	1	1	1	1	1	1	1	1	1	1	1	1	1	1	1	1	1	1	1	1	1	1	1	1	1	1	1	1	1	1	1	1	1
KDM5C|89196|ES	0.249	0.0699	0.0901	0.0879	0.0766	0.2505	0.0998	0.141	0.0431	0.0316	0.0828	0.0821	0.112	0.0715	0.0666	0.0574	0.1363	0.041	0.0368	0.0762	0.0864	0.2259	0.291	0.0911	0.3939	0.0381	0.0312	0.0965	0.0869	0.0363	0.0305	0.0322	0.0701	0.0419	0.03	0.0408	0.1381	0.0691	0.0539	0.0563	0.0543	0.0884	0.0537	0.0739	0.0789	0.0806	0.0645	0.0797	0.0462
TTC38|62703|ES	0.0314	0.0595	0.1175	0.0516	0.0807	na	0.1727	0.2422	0.0254	0.1106	0.0784	0.0853	0.1061	0.0694	0.0878	0.0371	0.0607	0.0131	0.0497	0.0392	0.0563	0.0279	0.1148	0.0777	na	0.008	0.1	0.0295	0.0235	0.064	0.0105	0.0177	0.0328	0.0228	0.0173	0.0292	0.0853	0.0092	0.0513	0.0456	0	0.0694	0.1624	0.0613	0.0853	0.0939	0.0378	0.1029	0.0815
SULT1A4|94118|AD	0.7957	0.7003	0.9316	na	0.8277	0.9131	0.7316	0.7957	0.9171	0.9492	0.8385	0.6641	0.7474	na	na	0.9794	na	0.9397	0.7003	na	0.7003	0.9851	0.9541	0.948	0.8674	0.9298	1	0.7316	0.959	0.7168	0.9693	0.9511	0.7644	na	na	na	0.7003	0.9618	0.6856	0.979	na	0.8284	1	1	0.984	0.9719	0.7957	0.9691	0.972
TRPC4AP|59059|ES	1	0.8921	0.877	0.8699	0.9711	1	0.8493	0.9254	0.9689	0.9841	0.9754	0.9595	0.9384	1	0.9651	0.9649	1	0.9553	0.98	0.9639	0.9651	0.9556	0.9693	0.9298	1	1	0.9815	0.9886	0.965	1	0.9901	0.957	0.9218	1	0.9789	1	0.9784	1	0.9643	0.9593	0.9214	0.9081	0.9754	0.9865	0.9729	0.9445	0.9493	0.9705	0.9575
FIGNL1|79694|AA	1	0.5234	0.3097	0.5498	0.6852	1	0.4434	0.7757	0.1336	0.3139	0.7246	1	na	1	na	0.7584	1	0.0749	0.2871	0.6347	0.4384	na	na	0.1083	na	0.3749	0.4999	0.344	0.4559	na	0.2016	0.397	0.2015	1	0.3778	0.2706	na	0.3525	0.2925	0.3994	0.1683	1	0.3851	na	na	0.4429	1	na	0.3295
NPEPPS|42081|ES	1	0.9885	0.9938	0.9952	0.9963	1	0.9938	1	0.9969	1	0.995	1	1	0.9901	0.992	1	0.9958	0.9967	0.9911	1	1	1	1	0.9838	1	1	0.9924	0.992	1	1	0.9868	0.993	0.9955	1	1	1	1	0.9909	0.9971	0.9942	0.9888	1	1	0.9917	1	0.984	0.9944	1	0.9805
ACCS|15474|AT	0.8926	0.9111	0.9427	0.8668	0.8781	0.9613	0.9268	0.9189	1	1	0.9454	0.9522	0.8664	0.8888	1	0.9295	0.8617	0.9691	0.9605	0.9389	0.9705	1	0.99	1	1	0.8915	0.9467	0.9456	1	1	1	0.9371	0.8572	0.7677	0.9086	1	0.9747	0.9555	0.9774	0.9622	0.9514	0.9763	0.9647	0.973	1	0.8343	0.942	1	1
OSBPL1A|44896|ES	1	1	1	1	1	na	1	1	1	1	1	1	na	1	1	1	0.9815	1	1	1	1	na	1	1	na	1	1	1	1	1	1	1	1	1	0.9747	0.8367	1	1	1	0.8413	1	1	1	0.9656	na	1	1	1	1
SEMA4G|12845|RI	0.4934	0.6429	0.8485	0.5215	0.4909	0.4656	0.4985	0.6025	0.7656	0.6154	0.5578	0.6154	0.403	0.5813	0.2188	0.6552	0.6667	0.6448	0.5304	0.7059	0.523	0.6667	0.5498	0.3151	na	0.625	0.5247	0.6199	0.4253	0.5013	0.5643	0.6903	0.4444	0.5714	0.554	0.7561	0.5652	0.5455	0.5103	0.5055	0.6256	0.5415	0.4932	0.8718	0.3089	0.4327	0.4379	0.2857	0.598
TSPAN19|23575|ES	1	1	1	1	1	1	0.9329	1	1	1	1	1	1	1	na	1	1	1	1	1	1	1	0.7986	0.9533	1	1	1	1	1	0.9156	1	1	1	1	1	1	0.9575	0.9005	1	1	1	1	1	1	1	1	1	1	1
PTPN13|69832|AT	0.0029	0.0034	0.0067	0.0039	0.0022	0.0062	0.0074	0.0032	0.0181	0.0061	0.0042	0.0022	0.0023	0.0058	0.0068	0.0109	0.0173	0.0032	0.0022	0.0106	0.0063	0.0008	0.0022	0.0043	0	0.0091	0.0078	0.0062	0.0047	0.0046	0.011	0.004	0.0101	0.0055	0.0081	0.0027	0.0067	0.0033	0.0027	0.002	0.0063	0.0058	0.003	0.0073	0.0004	0.0027	0.0044	0.0018	0.0067
ARL6|65731|AT	0.7595	0.6632	0.5418	0.671	0.5007	0.8134	0.6458	0.6407	0.4357	0.434	0.6992	0.5613	0.6113	0.6309	0.5676	0.5808	0.4827	0.5915	0.6107	0.5416	0.6067	0.7268	0.7561	0.5234	0.6496	0.4969	0.5233	0.4467	0.5932	0.4534	0.6027	0.4904	0.493	0.634	0.5448	0.613	0.6858	0.5911	0.6324	0.5793	0.5632	0.4694	0.6078	0.4227	0.7462	0.6001	0.474	0.6147	0.4909
FAM216A|24427|AT	0.9552	0.9609	0.9045	0.9029	0.949	0.9531	0.9315	0.8122	1	0.9885	0.969	0.9446	0.93	0.8604	0.8532	0.9755	0.9276	0.9923	0.9861	0.9271	0.941	1	0.9936	0.9461	0.9863	0.9402	0.9796	0.9726	0.9723	0.9901	0.9833	0.98	0.9187	0.9794	0.9558	0.9647	0.9378	0.9858	0.9416	0.9752	0.8677	0.9692	0.9786	0.9636	0.9706	0.9783	0.9348	1	0.9772
PPIA|79567|AD	0.505	0.4889	0.4905	0.5959	0.6151	0.4732	0.5188	0.4461	0.5884	0.5415	0.4032	0.5634	0.4863	0.4082	0.4455	0.5665	0.4671	0.5572	0.6474	0.4377	0.5852	0.5411	0.4419	0.4208	0.3992	0.5507	0.3956	0.3388	0.4479	0.4646	0.4989	0.4458	0.4195	0.3129	0.4022	0.4916	0.4639	0.52	0.4855	0.573	0.3753	0.5022	0.5401	0.5239	0.6419	0.4122	0.5419	0.5543	0.4941
PHRF1|13697|AA	0.9141	0.9226	0.8627	0.9531	0.9508	na	0.8915	0.8131	0.9003	0.8811	0.9427	0.9457	0.6351	0.8417	0.8286	0.9063	0.9003	0.8969	0.8186	0.9457	1	na	0.7838	0.8896	na	0.8943	0.8886	0.9175	0.9103	0.9341	0.9587	0.853	0.8713	0.8969	0.9003	0.8752	0.9617	0.7996	0.8468	0.8811	0.9427	0.8802	0.7875	1	na	0.8417	0.7241	0.9141	0.9164
FANK1|13445|ES	1	1	0.9898	0.99	1	0.9717	1	0.989	1	0.9728	0.9533	0.9763	0.9801	0.987	0.9843	0.967	0.9863	0.9785	0.9626	0.9544	1	1	0.6386	0.9378	1	1	0.991	1	0.9803	0.9728	1	1	0.9927	1	0.9879	0.9897	0.951	0.9739	0.9872	0.9867	0.9544	0.9886	1	1	1	0.972	0.9812	0.9943	1
MLLT4|78453|ES	0	0.0032	0	0	0	0	0	0	0	0.0016	0	0	0	0	0	0	0	0	0	0	0.006	0	0	0.003	0	0.0069	0	0	0	0	0	0	0	0	0	0	0	0	0.0027	0.0027	0	0	0	0	0	0	0	0	0
CDC37|47515|ES	0.0124	0.0074	0.0182	0.0095	0.0102	0.0159	0.0126	0.0106	0.0032	0.0075	0.0074	0.0113	0.0111	0.0108	0.0193	0.0077	0.0088	0.0008	0.0025	0.0042	0.0099	0.0036	0.0072	0.0067	0.0072	0.0111	0.0057	0.004	0.0116	0.0097	0.0044	0.001	0.0069	0.001	0.0075	0.0037	0.0108	0.0048	0.0073	0.0063	0.0065	0.0093	0.0099	0.0077	0.0024	0.0062	0.0084	0.0066	0.017
TMEM25|19023|AA	0.7206	0.7719	0.853	0.8657	0.778	0.7719	0.7154	0.8286	0.6885	0.6018	0.7074	0.7437	0.7174	0.7383	0.8713	0.9393	0.7074	0.7977	0.7437	0.8627	0.8186	0.7861	0.7141	0.8969	na	0.7564	0.6803	0.5828	0.7514	0.8713	0.6268	0.909	0.6929	0.8627	0.7674	0.8564	0.6476	0.6951	0.6837	0.7074	0.78	0.7206	0.7586	0.6735	0.7437	0.7719	0.4781	0.5417	0.7437
SLC2A8|87629|ES	0.9424	0.9693	0.949	0.9674	0.9451	0.9495	0.9035	0.9198	0.9413	0.9668	0.9935	0.9288	0.9814	0.975	0.9294	0.8876	0.9317	0.9436	0.9732	0.969	0.9495	0.968	0.941	0.9493	1	0.9718	0.8876	0.9522	0.9533	0.9164	0.965	0.9562	0.9488	0.9504	0.9625	0.9436	0.963	0.972	0.9351	0.9871	0.9196	0.9061	0.987	0.9776	0.9725	0.9447	0.9519	0.8817	0.927
GAS8|38205|AA	0.2363	0.3133	0.4341	0.2012	0.2463	0.2902	0.3506	0.2427	0.1234	0.2008	0.113	0.1961	0.1238	0.1891	0.1626	0.3216	0.2001	0.1358	0.2388	0.2829	0.2378	0.2383	0.2789	0.1811	0.3688	0.3938	0.1347	0.2374	0.1559	0.3342	0.2009	0.1817	0.0979	0.3495	0.1418	0.2565	0.1241	0.0972	0.1075	0.4123	0.18	0.251	0.1517	0.1755	0.1787	0.3323	0.2924	0.1357	0.429
RIMBP2|25200|AT	0.5921	0.6833	0.3678	0.4833	0.7118	0.5561	0.4826	0.788	0.3297	0.4586	0.6056	0.3917	0.5666	0.4488	0.4665	0.5223	0.5517	0.724	0.5674	0.6263	0.4216	0.1476	0.7777	0.7827	0.7928	0.0536	0.6427	0.5931	0.7205	0.547	0.7172	0.3378	0.6374	0.4171	1	0.675	0.7235	0.5645	0.6445	1	0.7337	0.6048	0.7059	0.6754	0.8418	0.5613	0.6942	0.5742	0.574
EFCAB13|42071|AT	0.7303	0.6578	0.7309	0.7635	0.7633	0.7359	0.6868	0.7483	0.7046	0.6011	0.7296	0.6833	0.6887	0.523	0.6212	0.753	0.7093	0.8029	0.746	0.7206	0.7089	0.7894	0.7933	0.8428	0.5081	0.8247	0.6738	0.6623	0.7647	0.7547	0.7277	0.7747	0.7327	0.8824	0.8289	0.6946	0.6798	0.7513	0.787	0.7589	0.7564	0.6919	0.6133	0.6921	0.8207	0.6464	0.8263	0.8847	0.7625
CBLN3|26998|AP	0.6431	0.556	0.5166	0.547	0.519	0.6425	0.5645	0.553	0.5384	0.5371	0.5879	0.5606	0.4483	0.4673	0.4947	0.5507	0.5408	0.4911	0.5013	0.4222	0.5205	0.567	0.6606	0.5264	0.7267	0.4035	0.4858	0.5308	0.5903	0.4776	0.5711	0.5405	0.5267	0.489	0.5275	0.5363	0.5736	0.474	0.5168	0.3154	0.4751	0.5134	0.4684	0.663	0.4703	0.5382	0.5329	0.5982	0.5886
SNX19|19513|AD	0.9476	1	1	1	1	1	0.9868	1	1	1	1	1	1	1	1	1	1	1	1	1	1	1	1	1	1	1	1	0.993	1	1	1	1	1	1	0.9926	1	1	1	1	1	1	1	1	1	0.9578	1	0.9835	1	1
SDC2|84628|AP	0.0051	0.0041	0.0035	0.0053	0.0189	0	0.0051	0.0158	0.0046	0.0029	0.003	0.0034	0	0	0	0	0	0.0074	0.0086	0.0022	0.0063	0.0121	0.0024	0.0039	0	0.0006	0.0073	0.0072	0.0107	0.0099	0.0085	0.0114	0.0105	0.0026	0.011	0.0033	0.0053	0.0043	0.003	0.0094	0.0048	0.0209	0	0.0057	0.0088	0.0053	0.0044	0.0027	0.0157
SLC43A2|38352|RI	0.9792	0.9623	0.9837	0.9867	1	1	1	1	1	1	1	0.9588	1	0.9911	1	1	1	1	1	1	1	1	1	1	na	1	0.9912	1	0.9689	1	1	1	1	0.934	1	1	1	1	1	1	1	1	0.9821	0.9858	1	1	1	1	0.9782
KANSL2|93039|ES	0.2438	0.2668	0.301	0.2648	0.311	na	0.2194	0.2899	0.1916	0.2504	0.2473	0.2611	0.2651	0.3247	0.3412	0.2697	0.2457	0.2408	0.2991	0.1992	0.1816	0.2023	0.1875	0.2791	na	0.1938	0.163	0.1825	0.3553	0.3332	0.2387	0.2203	0.1663	0.1505	0.2495	0.2877	0.2354	0.2468	0.2554	0.2348	0.2068	0.285	0.2562	0.3247	0.416	0.2143	0.275	0.1812	0.2566
GNG7|46616|ES	0.0164	0.01	0.0161	0.0389	0.0073	0.0126	0.0298	0.0287	0	0.014	0.0104	0	0.01	0.0507	0	0.018	0.0267	0	0.0158	0	0.0221	0.0642	0.03	0	0	0.0244	0.0093	0.0198	0.0126	0	0.0079	0.0198	0.0221	0.0409	0.0083	0	0.0382	0.0781	0.0338	0.0172	0.0359	0.0458	0.0395	0.0172	0.0221	0.0477	0.0803	0.0151	0
TGIF1|44498|AP	0.1219	0.334	0.2549	0.2741	0.2374	0.1992	0.1872	0.1953	0.2062	0.3654	0.1911	0.1974	0.3242	0.1611	0.311	0.2551	0.3076	0.3359	0.2347	0.2048	0.2343	0.1614	0.2776	0.2554	0.225	0.2324	0.3775	0.3939	0.26	0.3043	0.3868	0.3646	0.1942	0.146	0.3785	0.4294	0.1275	0.2153	0.3751	0.2091	0.1776	0.185	0.1631	0.2825	0.2596	0.2898	0.313	0.2169	0.1777
PXN|24743|AP	0.3347	0.1217	0.1833	0.2208	0.0989	0.5444	0.2683	0.2188	0.0722	0.0382	0.0657	0.1511	0.0474	0.1049	0.0816	0.0817	0.1219	0.0281	0.0397	0.1189	0.1849	0.1199	0.0613	0.0622	0.3945	0.0737	0.0317	0.0364	0.0818	0.0194	0.0287	0.0258	0.0998	0.043	0.0207	0.0574	0.0727	0.0209	0.0457	0.0526	0.1053	0.1121	0.0519	0.0753	0.059	0.0512	0.0224	0.0688	0.057
GGA3|43403|ES	1	0.9231	0.9867	0.9625	0.9462	0.9217	0.8425	0.9001	0.946	0.9731	1	0.9333	0.8817	0.9809	0.9443	0.9098	0.9226	0.897	0.9503	0.8865	0.9515	1	0.9592	0.8898	0.9081	0.9815	0.8866	0.924	0.9443	0.9536	0.9391	0.8912	0.9505	1	0.9207	0.9401	0.9324	0.9619	0.9317	0.9573	0.9397	0.9663	0.9321	0.9867	0.8994	0.9818	0.9676	1	0.9781
METTL23|43654|AD	0.419	0.4512	0.4371	0.6463	0.537	0.6587	0.5763	0.6165	0.5272	0.6277	0.5254	0.4301	0.3768	0.5719	0.6357	0.4527	0.5532	0.5235	0.5912	0.5562	0.6437	0.4853	0.3829	0.4835	0.4326	0.5965	0.5353	0.5176	0.5715	0.4352	0.4566	0.564	0.3488	0	0.2172	0.6609	0.4725	0.4654	0.469	0.782	0.4	0.5013	0.419	0.5083	0.5111	0.5143	0.6544	0.4319	0.4014
EIF3C|35830|RI	0.0042	0.0048	0.0063	0.0067	0.0023	0.012	0.0052	0.0074	0.0081	0.0045	0.0035	0.0037	0.0061	0.0022	0.0038	0	0.0028	0.0099	0.0046	0.0053	0.0043	0.0021	0.0057	0.0051	0	0.0057	0.0066	0.0053	0.0043	0.0036	0.0078	0.0059	0.0022	0.0025	0.0036	0.0041	0.0063	0.0068	0.0077	0.0038	0.0034	0.007	0.0021	0.0036	0.0052	0.0027	0.0042	0.0087	0.0025
TCEB1|84200|AT	0.8975	0.9257	0.8878	0.9062	0.9076	0.8831	0.8796	0.8705	0.9044	0.9221	0.8701	0.8996	0.9092	0.8752	0.9349	0.9335	0.9107	0.9435	0.9239	0.91	0.951	0.941	0.9369	0.9374	0.9461	0.9297	0.925	0.9238	0.922	0.9169	0.9345	0.9411	0.8748	0.9329	0.9455	0.9363	0.8745	0.9171	0.9119	0.9321	0.824	0.8971	0.9123	0.9298	0.9364	0.911	0.9303	0.9603	0.9141
CHCHD3|81837|AD	0	0	0	0	0	0	0	0	0	0	0	0	0	0	0	0	0	0	0	0	0	0	0	0	0	0	0	0	0	0	0	0	0	0	0	0	0	0	0	0	0.005	0	0	0	0	0	0	0	0
ZNF44|47791|AT	0.6817	0.6479	0.6928	0.655	0.6418	0.6362	0.6466	0.6053	0.4581	0.5687	0.599	0.5999	0.6455	0.7464	0.5444	0.5741	0.4767	0.5802	0.6438	0.7011	0.7154	0.8723	0.8658	0.651	0.7512	0.6162	0.4219	0.5488	0.6412	0.5119	0.5054	0.6023	0.4604	0.6059	0.5025	0.4165	0.7415	0.5383	0.5064	0.6404	0.435	0.6147	0.4901	0.4642	0.4974	0.5424	0.5739	0.8814	0.6092
UQCRC1|64716|AT	1	1	1	1	1	1	1	1	1	1	1	1	1	1	1	1	1	1	1	1	1	1	1	1	1	1	1	1	1	1	1	1	1	1	1	1	1	1	1	1	1	1	1	1	1	1	1	1	1
DTNB|52872|ES	1	1	1	1	1	1	1	1	1	1	1	1	1	1	0.9846	1	1	1	1	1	1	1	1	1	1	1	1	1	0.9879	1	1	1	1	1	1	1	1	1	1	1	1	1	1	1	1	1	1	1	1
UIMC1|74687|ES	0	0	0.1762	0	0	0.1321	0.3293	0	0.0765	0.0863	0.13	0	0	0	0.2054	0	0	0	0	0.4664	0	na	0.0955	0	na	na	0	0	0.2038	0.2807	0.1971	0	0.0977	na	0	0.2991	0.1119	0	0.0677	0	0.3381	0	0	0	0	0	0	0	0
SLC10A7|70771|AT	0.9476	0.9888	0.918	0.9925	0.9655	0.9259	0.9703	0.95	0.9502	0.9716	0.9586	0.9392	0.9425	0.9739	0.9541	0.9432	0.9729	0.9661	0.9528	0.8957	0.9327	0.9518	0.9696	0.9451	0.8832	0.9628	0.9696	0.9823	0.9602	0.9712	0.9713	0.9578	0.9842	0.9738	0.9716	0.9529	0.9293	0.9681	0.9418	0.9669	0.993	0.9605	0.9893	0.9441	0.9656	0.9672	0.9638	0.9504	0.9645
MLLT4|78456|ES	0.2571	0.1344	0.2685	0.2588	0.1044	na	0.3831	0.1637	0.3437	0.0849	0.1941	0.3638	0.227	0.3263	0.1425	0.1034	0.0943	0.1453	0.1417	0.3394	0.063	na	0.5856	0.1481	na	0.178	0.2406	0.1222	0.1612	0.1067	0.201	0.1515	0.1288	0.2809	0.1113	0.0948	0.1521	0.2777	0.1866	0.2015	0.1648	0.2633	0.1462	0.3601	0.0564	0.1537	0.0696	0.2876	0.1575
UBE2E2|63709|AP	0.3992	0.3939	0.2623	0.343	0.3992	0.4697	0.3948	0.4737	0.4071	0.2793	0.2382	0.3645	0.1899	0.1156	0.1921	0.4376	0.2199	0.3265	0.2734	0.3313	0.227	0.4697	0.2216	0.4488	0.3192	0.2448	0.4352	0.1896	0.2709	0.3045	0.2745	0.2267	0.5742	0.3992	0.2917	0.2468	0.2934	0.4448	0.1694	0.4674	0.4333	0.2822	0.3421	0.3088	0.4261	0.3657	0.3107	0.3922	0.4366
PHLPP2|37469|AP	0	0.2936	0.1513	0.1121	0.2293	0.1097	0	0.1851	0.0608	0.3322	0.197	0.194	0.2339	0.3106	0.1384	0.1859	0	0.1624	0.221	0.1111	0.2824	0	0	0.2814	0	0.2593	0.3072	0.2011	0.2039	0.1516	0.4167	0.2169	0.248	0.1869	0.1894	0.1602	0.0961	0.4808	0.1856	0	0.2369	0.27	0.1718	0	0.1176	0.2664	0.3327	0.4098	0.1344
GSN|87419|AP	0	0	0.0024	0.0029	0.0014	0.0068	0.0087	0.0075	0.0021	0.0013	0.0042	0.0027	0.0022	0.0047	0.0018	0.002	0.0016	0.0003	0.0007	0.0034	0.0037	0	0.0018	0.0014	0.0121	0.0022	0.0026	0.0015	0.003	0.0052	0.0018	0.0008	0.001	0.0013	0.0014	0.0012	0.0079	0.0011	0.001	0.0031	0.0035	0.0066	0.0017	0.0171	0	0.0039	0.0053	0.0008	0.0011
BTN3A2|75622|ES	0.0691	0.0297	0.116	0.2344	0.0435	na	0.1142	0.0157	0.0205	0.0167	0.0328	0.0683	0.0744	0.053	0.1215	0.0712	0.0781	0.0052	0.0126	0.0951	0.1106	na	0.071	0.0369	0.2591	0.0819	0.0714	0.0405	0.0487	0.0368	0.0052	0.0248	0.0577	na	0.0074	0.02	0.0929	0.0576	0.045	0.0485	0.022	0.0028	0.1231	0.0158	0.1158	0.0337	0.0513	0.0116	0.0751
GSTO2|13051|AT	0.0886	0.1057	0.1003	0.1133	0.0588	0.0976	0.1665	0.1215	0.2854	0.2122	0.0772	0.1147	0.1535	0.1381	0.1403	0.2242	0.2073	0.1281	0.1962	0.1369	0.1064	0.0686	0.0564	0.0524	0.0103	0.1682	0.0982	0.1045	0.1163	0.1693	0.1081	0.0375	0.166	0.1379	0.202	0.0677	0.0422	0.1024	0.1079	0.0857	0.1733	0.1878	0.1435	0.2079	0.0828	0.2131	0.1457	0.0242	0.0704
CRYZL1|60450|AT	0.2342	0.268	0.2694	0.2468	0.3008	0.2453	0.2996	0.2871	0.284	0.2831	0.2827	0.2689	0.3349	0.2805	0.2618	0.299	0.2695	0.2452	0.2379	0.3212	0.2209	0.2203	0.197	0.247	0.2746	0.2864	0.2572	0.2656	0.2784	0.2693	0.251	0.2558	0.3338	0.235	0.2353	0.2035	0.3213	0.2803	0.289	0.264	0.2936	0.2612	0.2847	0.2284	0.1867	0.2475	0.2002	0.2029	0.2649
STX16|59981|ES	0	0.0105	0	0	0	0.0153	0	0	0	0.0406	0	0	0	0	0	0	0.0374	0	0	0	0	na	0	0	0	0	0	0	0	0	0	0.0308	0	na	0	0	0	0.0475	0	0	0.0384	0	0	0.0135	na	0	0	na	0
CDV3|66837|AA	0.78	0.8286	0.7847	0.8257	0.9093	0.9194	0.7875	0.7946	0.8886	0.8798	0.8441	0.8855	0.878	0.913	0.8241	0.9306	0.9298	0.8471	0.8657	0.8994	0.8846	0.8571	0.8896	0.8543	0.8927	0.8296	0.853	0.8179	0.8393	0.8697	0.8076	0.8453	0.9053	0.8178	0.8703	0.8208	0.8587	0.8513	0.8986	0.8612	0.8499	0.8461	0.8855	0.8309	0.8364	0.9085	0.8326	0.8512	0.87
TUBB6|44674|AA	na	1	1	0.8708	1	1	1	1	1	1	0.9318	1	1	1	1	1	1	1	1	1	1	1	1	1	na	1	0.95	1	1	na	1	1	0.9508	na	0.9275	1	1	1	0.9504	1	1	1	1	1	na	1	0.7657	0.9287	1
SUN2|62256|AP	0	0.0232	0.0263	0.0259	0.0235	0	0	0.0443	0.02	0	0	0.0217	0.0574	0	0	0.0202	0	0.0141	0.0219	0.0856	0	na	0	0.0274	0	0	0	0	0	0.0369	0.0456	0	0.018	0.0646	0	0.0366	0	0.025	0.0399	0	0.0165	0	0	0	0	0	0	0.0266	0
FBXO3|14922|AP	0.1275	0.0814	0.1072	0.109	0.065	0.3834	0.2054	0.1617	0.0332	0.0242	0.0476	0.0807	0.0655	0.0455	0.0676	0.0413	0.0497	0.0116	0.0287	0.0694	0.068	0.0245	0.0166	0.036	0.0755	0.0435	0.0257	0.0381	0.0646	0.0379	0.0224	0.048	0.0365	0.0345	0.0197	0.0268	0.0488	0.0195	0.0501	0.0295	0.0628	0.0593	0.0431	0.0323	0.0354	0.0265	0.0363	0.0224	0.0237
HTN3|69433|AT	1	1	1	1	1	1	1	1	1	1	1	1	1	1	1	1	1	1	1	1	1	1	1	1	1	0.9547	1	1	1	1	1	1	1	1	1	1	1	1	1	1	1	1	1	1	1	1	1	1	1
C9orf89|86901|AD	0.6785	0.4718	0.7578	0.6867	0.4373	0.4975	0.6099	0.7315	0.742	0.3703	0.3129	0.6544	0.6627	0.5383	0.6024	0.5543	0.4279	0.386	0.3962	0.541	0.533	0.2113	0.3139	0.4064	0.5198	0.6582	0.206	0.3753	0.3971	0.4278	0.3635	0.6094	0.6498	0.3489	0.451	0.7376	0.438	0.5799	0.4821	0.5296	0.6417	0.5864	0.3806	0.4883	0.4081	0.4826	0.3269	0.1348	0.2746
CROT|80322|AT	0.9173	0.9221	0.9217	0.913	0.9393	0.8442	0.934	0.9532	0.9708	0.9657	0.8935	0.9409	0.9251	0.9195	0.9307	0.9323	0.9434	0.9653	0.9441	0.9176	0.9371	0.9448	0.9397	0.9411	0.8908	0.9451	0.9553	0.9427	0.9676	0.9478	0.9591	0.9562	0.9615	0.9121	0.9679	0.9583	0.8578	0.9445	0.9478	0.935	0.9544	0.9536	0.9515	0.9033	0.9288	0.9594	0.9462	0.9473	0.9384
ARHGEF7|26280|AP	0.4671	na	0.5375	0.5348	0.8336	0.5934	0.4404	0.8892	0.95	0.9403	0.6164	0.4751	0.7091	0.92	0.5451	na	1	0.7494	0.6052	na	0.8447	na	na	0.4553	na	0.8309	0.7311	0.7574	0.9831	0.8266	0.8724	0.816	0.8254	0.3507	0.9291	0.8555	0.6643	0.9	0.7839	0.9071	0.861	0.7367	0.6591	0.7869	0.4516	0.9843	0.8987	na	0.8345
TSN|55179|AP	0.9543	0.9477	0.9322	0.917	0.9379	0.9694	0.9559	0.9323	0.9659	0.9671	0.9441	0.9457	0.9819	0.9751	0.9714	0.9697	0.9508	0.9894	0.9803	0.9809	0.9781	0.9909	0.9725	0.9827	0.9642	0.9874	0.983	0.9809	0.9682	0.9843	0.9804	0.9781	0.9814	0.9588	0.9864	0.9814	0.9434	0.9718	0.9501	0.9831	0.9652	0.957	0.9835	0.969	0.9835	0.9825	0.9753	0.9923	0.9871
GRB7|40699|ES	1	1	1	1	1	1	1	1	1	1	1	1	1	1	1	1	1	1	1	1	1	1	1	1	1	1	1	1	1	1	1	1	1	1	1	1	1	1	1	1	1	1	1	1	1	1	1	1	1
TAB1|62302|AT	0.951	0.983	0.9709	0.9758	0.9724	0.9598	0.947	0.9305	0.9818	0.974	0.9673	0.9721	0.9793	0.9686	0.9825	0.9883	0.9552	0.9859	0.96	0.9866	0.9673	0.9814	0.9667	0.958	0.9879	0.9779	0.9647	0.9771	0.9555	0.9733	0.9651	0.973	0.9699	0.9595	0.9865	0.9849	0.9529	0.9791	0.9785	0.962	0.9466	0.9566	0.9673	0.9656	0.9802	0.9725	0.9954	0.9848	0.9693
PMF1|8199|AA	0.9375	0.993	0.9902	0.9889	0.9438	0.9514	0.9411	0.9293	0.9664	0.9034	0.9935	0.9529	0.9019	0.9436	0.9966	0.9593	0.9982	0.9915	0.9323	1	0.9945	1	0.948	0.9876	0.9802	0.9983	0.9897	0.9947	0.9948	0.998	0.9945	0.9391	0.997	0.9223	0.9955	0.9349	0.9487	0.9638	0.9426	0.9969	0.9595	0.9896	0.936	0.9979	0.9895	0.9982	0.889	0.994	0.9452
SAMHD1|59330|AT	0.9909	1	0.9862	0.9917	0.988	0.9923	0.9919	0.9749	0.9975	0.9743	1	0.9868	0.9943	0.9814	1	0.9977	1	1	0.9923	0.9941	0.9949	0.9737	0.9931	1	0.9869	0.9969	0.9933	0.9816	0.9947	0.9883	0.9943	0.9932	0.9868	1	0.9965	0.9901	0.9917	1	0.996	0.9958	0.9888	0.9836	0.9911	0.9886	1	1	0.9964	1	0.9935
AP1G2|26770|ES	0.9475	0.9645	0.9619	0.9686	0.9732	0.9389	0.9494	0.9553	0.9745	0.9689	0.9124	0.9133	0.9167	0.973	0.9599	0.9589	0.9587	0.9409	0.9907	0.9653	0.9217	0.9618	0.8971	0.9002	1	0.9653	0.9506	0.9644	0.9378	0.9527	0.9666	0.9675	0.9378	0.8511	0.9653	0.988	0.9383	0.9338	0.9355	0.9606	0.949	0.9407	0.9575	0.855	0.9744	0.9616	0.9386	1	0.9549
DZIP3|66034|AT	0.8743	0.8507	0.86	0.8388	0.7965	0.8966	0.8263	0.8299	0.7372	0.7996	0.8928	0.8826	0.8026	0.864	0.8116	0.8357	0.832	0.8857	0.859	0.8219	0.8415	0.9441	0.9519	0.8505	0.9343	0.8384	0.7758	0.7877	0.8724	0.8067	0.8349	0.7514	0.7126	0.9102	0.8648	0.7494	0.9254	0.8208	0.8266	0.8131	0.7473	0.8603	0.8088	0.7977	0.8969	0.7639	0.8606	0.8998	0.8297
MCCC1|67790|ES	na	1	1	0.9318	1	1	1	0.8917	1	1	1	1	na	1	na	1	0.9718	1	1	1	1	na	1	1	na	1	1	1	1	1	1	1	0.9616	1	1	1	1	1	1	1	1	1	1	1	1	1	1	na	1
FXR1|67756|ES	0.0493	0.0405	0.0408	0.0457	0.0289	0.1762	0.0398	0.0565	0.0217	0.0305	0.0314	0.0454	0.0447	0.0391	0.0338	0.0435	0.0254	0.0128	0.0399	0.0217	0.0305	0.0451	0.0838	0.0255	0.0924	0.0221	0.0217	0.0163	0.0268	0.032	0.0498	0.0233	0.0181	0.0355	0.0332	0.0563	0.038	0.0446	0.0397	0.0328	0.0266	0.0157	0.0416	0.0249	0.0232	0.031	0.0204	0.0664	0.049
HSD17B6|22505|AP	0.0807	0	0.1125	0	0	na	0.0868	na	0	0	0.1284	0.1402	0.1402	0.0379	0.1248	0.2333	0.0437	0	0.1248	0	0	na	0.0666	0.0754	na	0.1402	0.1215	0.1164	0	0.0504	0	0	0.0493	0	0	0	0.1494	0.0686	0.0437	0	0	0.0567	0	0	0.2459	0	0.0807	na	0.1321
ABCA1|87106|AT	1	0.9897	0.9952	0.999	0.998	0.9918	0.9926	0.9973	0.9934	0.9926	0.9971	0.9961	0.9934	0.9978	0.9821	0.9961	1	0.9976	0.9961	0.998	0.9947	0.9875	0.9922	0.9988	1	1	0.9954	1	0.9979	0.999	0.9923	0.9986	0.9994	1	0.9991	0.9965	0.993	0.9956	0.9959	0.9934	0.9963	0.9959	0.9986	0.9917	0.9949	0.9988	1	0.9981	0.9937
CLUAP1|33585|AA	0	0	0	0	0	0	0	0	0	0	0.0041	0	0	0	0	0	0	0.0024	0.0012	0.0092	0.0059	0	0	0	0.0022	0	0.0037	0	0	0	0.0023	0.0013	0	0.001	0.0033	0	0	0	0	0.0034	0	0	0	0	0.0039	0	0	0	0
ARHGAP20|18657|RI	1	1	1	1	1	1	1	1	1	1	1	1	1	1	1	1	1	1	1	1	1	1	1	1	1	1	1	1	1	1	1	1	1	1	1	1	1	1	1	1	1	1	1	1	1	1	1	1	1
ZNF418|52370|AP	0.3405	0.2051	0.1389	0.0652	0.19	0.177	0.2694	0.177	0.1353	0.1833	0.2154	0.3922	0	0.0706	0.1557	0.19	0	0	0.105	0.2439	0.2229	na	0	0	na	0	0.0606	0	0	0.0844	0	0.0844	0.1009	0	0	0.1254	0.0873	0.0521	0.0351	0.1389	0	0.1731	0.2694	0.1468	0.1468	0	0	0	0
TMEM116|24565|ES	0.2739	0.2553	0.0357	0.2391	0.3137	na	0.1158	na	0	0.0498	0.1766	na	0.2739	0.1358	na	0.2789	0.0591	0.0898	na	na	na	na	0	na	na	0.2497	0.1642	0.2249	0.1732	na	0.1302	0.0948	0.2643	0	0	0.1522	0.0475	0.1427	0	0.0653	0.386	0.1358	0.2184	0	na	0.1026	0	0.2953	0.0773
GMDS|75141|AP	0	0	0	0	0	0	0	0	0	0	0	0	0	0	0	0	0	0	0	0	0	0	0	0	0	0	0	0	0	0	0	0	0	0	0	0	0	0	0	0	0	0	0	0	0	0	0	0	0
BIN1|55197|ES	0	0	0	0	0	0	0	0	0	0.0074	0	0.0322	0	0	0	0	0.0063	0	0	0.0109	0.0074	0	0	0	0	0	0	0	0	0	0	0	0	0.0155	0	0	0	0	0	0	0	0	0	0	0	0.0078	0	0.0036	0.0037
PFKFB3|10701|ES	1	1	1	1	1	1	1	1	1	1	1	1	1	1	1	1	1	1	1	1	1	1	1	1	1	1	1	1	1	1	1	1	1	1	1	1	1	1	1	1	1	1	1	1	1	1	1	1	1
CCL2|40220|RI	0.1213	0.0383	0.0915	0.1021	0.0512	0.1336	0.0917	0.09	0.0253	0.0055	0.028	0.0773	0.041	0.111	0.0479	0.0478	0.028	0.0204	0.0864	0.0339	0.0495	0	0.0382	0.0391	0.0335	0.0856	0.0158	0.0212	0.0229	0.0459	0.0405	0.0191	0.0429	0.0637	0.0244	0.0488	0.0648	0.0406	0.0385	0.0161	0.0303	0.027	0.0447	0.0835	0.0697	0.0545	0.0127	0.0371	0.0342
TROAP|21552|AT	0.1107	0.2078	0.0442	0.2099	0.1053	0.1491	0.2044	0.1394	0.1915	0.1053	0.1368	0.0793	0.2415	0.0854	0.1471	0.1761	0.2396	0.2655	0.0607	0.2454	0.1561	0.2757	0.2808	0.2704	0.3459	0.1402	0.1599	0.3375	0.0927	0.0999	0.0925	0.4167	0.0569	0	0.2315	0.0844	0.132	0.0458	0.1824	0.1371	0.172	0.1773	0.2359	0.2459	0.1634	0	0.1923	0.3432	0.2376
MARK2|16536|AP	0.9655	0.719	0.8452	0.6193	0.8027	1	0.6831	0.8269	0.639	0.8438	0.7645	0.6492	0.8904	0.9431	0.816	0.7573	0.7754	0.7536	0.7598	0.6425	0.9086	1	0.8785	0.8452	0.6093	0.7428	0.8613	0.7208	0.6812	0.6791	0.8276	0.8301	0.7199	0.86	0.8325	0.8317	0.9257	0.7763	0.8286	0.7319	0.7409	0.817	0.8287	0.671	0.7802	0.8384	0.7949	0.8468	0.8098
PIN1|47440|AT	0.0536	0.0315	0.054	0.0434	0.0281	0.0475	0.0705	0.0487	0.0195	0.0056	0.0313	0.0428	0.034	0.04	0.0249	0.0184	0.0405	0.0152	0.0142	0.0439	0.0236	0.0184	0.0174	0.0173	0.0163	0.0289	0.0216	0.0201	0.0288	0.0298	0.0098	0.0093	0.0352	0.0152	0.0183	0.0274	0.0198	0.0122	0.04	0.0221	0.0359	0.0452	0.0545	0.0143	0.0162	0.042	0.0158	0.0062	0.0194
SART3|24217|ES	1	1	1	1	1	1	0.9788	1	1	1	1	1	0.9871	1	0.9808	0.9916	1	1	0.9902	1	1	1	1	1	1	1	0.9943	1	1	0.993	1	1	0.9962	1	1	1	1	1	1	1	1	0.9829	1	1	1	1	1	1	0.9937
ZNF211|52315|ES	0.7487	0.8558	0.4964	0.6638	0.5475	0.4956	0.4536	0.7826	0.4841	0.6527	0.3791	0.6306	0.758	0.2559	0.4488	0.8028	0.7157	0.38	0.3782	1	0.6103	na	0.4844	0.2074	na	0.4582	0.3737	0.4222	0.5377	0.3917	0.3219	0.5177	0.5561	na	0.3927	0.5739	0.274	0.4196	0.5747	0.4272	0.6895	0.562	0.2572	0.4883	0.7928	0.629	0.4792	0.7033	0.4844
MPHOSPH10|53925|AT	0.1394	0.1507	0.1692	0.1906	0.1977	0.1299	0.206	0.2252	0.1842	0.1398	0.1785	0.1539	0.1865	0.1796	0.2148	0.2136	0.1778	0.1145	0.1169	0.153	0.1246	0.0717	0.1038	0.1346	0.092	0.138	0.1506	0.1465	0.1318	0.1765	0.1292	0.1104	0.2512	0.1267	0.1062	0.1187	0.1919	0.1643	0.1396	0.1511	0.3293	0.1395	0.1622	0.1228	0.0976	0.1476	0.1039	0.0867	0.1359
POT1|81644|ES	0.82	0.9182	0.8393	0.8078	0.9101	1	0.9589	1	0.8818	0.9024	0.9345	0.8668	0.9289	0.8984	0.7714	0.9465	0.9726	0.8857	0.9324	0.8824	0.9052	na	0.9556	0.8351	0.8785	0.9004	0.9189	0.848	0.8575	0.9248	0.9466	0.9771	0.9031	1	0.8868	0.888	0.9174	0.9271	0.8529	0.9595	0.8778	0.9465	0.9126	0.9395	0.8419	0.9078	0.9539	0.9465	0.8736
PPM1F|61260|AP	0.0957	0.0503	0.3252	0.1163	0.0466	0.1053	0.0873	0.1678	0.1463	0.244	0.1106	0.3326	0.1237	0.2123	0.1115	0.1095	0.1198	0.1557	0.1491	0.092	0.1422	0.0571	0.5792	0.2894	na	0.2002	0.1611	0.2308	0.1237	0.2086	0.0582	0.0679	0.1374	0.0341	0.2159	0.2817	0.2026	0.1819	0.2687	0.118	0.0989	0.1032	0.0308	0.0328	0.2355	0.2609	0.1823	0.0382	0.0811
HLF|42576|AP	0.9198	0.9394	0.9739	0.9845	0.9809	0.8137	0.9091	1	1	1	0.968	0.9462	0.9735	1	na	1	1	0.8741	0.9697	na	na	1	0.8419	0.8133	1	0.7576	1	0.9511	1	0.9467	1	1	0.8897	0.9297	1	1	0.9006	0.909	0.8753	1	1	0.8378	1	0.9582	1	0.9379	0.9305	na	0.7589
ODF2L|3671|AT	0.1095	0.1506	0.2958	0.3036	0.324	0.099	0.2939	0.2945	0.4329	0.4195	0.3634	0.3103	0.2956	0.3459	0.2225	0.2339	0.3018	0.1806	0.2873	0.2028	0.1977	0.1482	0.2003	0.2825	0.0966	0.2777	0.394	0.416	0.2547	0.4499	0.35	0.3146	0.4542	0.2667	0.2687	0.3655	0.2302	0.3484	0.2892	0.3799	0.3546	0.3856	0.4164	0.3786	0.2642	0.3593	0.3014	0.2166	0.2549
RAPGEF6|73229|AT	0	0.0052	0	0.0045	0	0.0145	0	0	0	0	0	0.0171	0.0042	0	0.0087	0.012	0.006	0.003	0.0047	0	0.0041	0.014	0	0.0114	0	0	0.0037	0	0.0061	0	0	0.0039	0.0062	0	0	0.0033	0.0055	0	0.0133	0.0231	0.0102	0.0069	0	0.0036	0.0121	0.0028	0	0	0
HDAC7|21377|ES	1	1	1	1	1	1	1	0.9837	1	1	1	1	1	1	1	1	1	1	1	1	1	1	1	1	1	1	1	1	1	1	0.9778	0.9879	1	1	1	1	1	1	1	1	1	1	1	1	1	1	1	0.9611	1
SLAIN2|69216|RI	1	1	0.9858	1	1	1	1	1	1	1	1	1	1	1	1	1	0.989	0.9946	1	1	1	1	1	1	1	1	0.9941	1	0.9833	0.9935	1	1	0.9962	1	1	0.9931	1	1	1	1	1	1	1	1	1	0.9898	1	1	1
NRG1|83311|AP	na	0	0	0	0	na	0	na	0	0	0	0	0	0	0	0	0	0	0	0	0	0	0	0	na	0	0	0.0848	0	0	0	0	0	na	0	0	0	0	0	0	0	0	0	0	0	0	0	0	0
GIGYF2|58016|AA	1	1	1	1	0.9809	na	1	1	0.9499	1	0.9667	0.9825	1	1	1	0.9797	1	0.9561	0.965	1	1	na	1	1	na	1	0.9897	0.9869	1	0.9735	0.9825	0.9906	1	1	0.9889	0.9891	1	1	0.9854	0.978	0.9825	1	0.9831	0.9492	1	0.9735	0.9775	1	0.9825
MAN1A1|77365|AT	1	0.9903	1	1	1	1	1	0.9889	1	1	1	1	0.9953	1	1	1	1	1	1	0.9973	1	1	1	1	1	1	1	1	1	1	1	1	1	1	1	1	1	1	0.9956	1	1	1	1	1	1	0.9977	1	1	0.9917
BCL2L11|54956|ES	0.0975	0.1991	0	0.2615	0.0329	na	0.3872	0.2924	0.1085	0.1029	0.3099	0.1614	0.2376	0.2446	0.0797	0.1182	0.0085	0.1434	0.1715	0.1852	0.2373	na	0.4126	0.2302	na	0.0755	0.2191	0.1863	0.1942	0.1955	0.2224	0.1301	0.2029	0.0156	0.2243	0.398	0.1749	0.291	0.1901	0.1543	0.1048	0.2506	0	0.2308	0.1102	0.4218	0.2185	0.0841	0.2343
GAS8|38200|AP	0.852	0.7121	0.7394	0.6481	0.6131	0.3332	0.736	0.7499	0.59	0.6058	0.6732	0.7074	0.6834	0.6278	0.4184	0.5227	0.7428	0.777	0.5856	0.6046	0.6741	0.7221	0.6981	0.6528	0.6255	0.5497	0.8229	0.6356	0.7401	0.6574	0.5175	0.5839	0.8993	0.6874	0.6633	0.6381	0.7244	0.7632	0.6811	0.5254	0.8455	0.5917	0.6046	0.7789	0.7499	0.7589	0.6427	0.5998	0.7451
PRDM5|70472|AT	0.7915	0.6774	0.7301	0.7024	0.6217	0.7402	0.6574	0.7416	0.429	0.47	0.5184	0.6786	0.5775	0.6218	0.6963	0.5461	0.6406	0.6252	0.6114	0.6303	0.6778	0.5668	0.6098	0.5568	0.6235	0.5684	0.6238	0.558	0.6811	0.5648	0.6109	0.5711	0.525	0.504	0.6404	0.6048	0.6226	0.5055	0.602	0.5043	0.5162	0.6326	0.5974	0.5263	0.6471	0.6334	0.6886	0.5692	0.5663
BRF1|29614|AA	0.7861	0.7979	0.8796	0.8759	0.7704	0.8131	0.865	0.8427	0.8155	0.8173	0.9028	0.7662	0.8173	0.8627	0.9226	0.9263	0.8007	0.8748	0.7606	0.8332	0.8969	0.8739	0.8585	0.7278	na	0.8464	0.8713	0.7826	0.8553	0.8778	0.8317	0.8367	0.8286	0.8227	0.8713	0.7602	0.8675	0.7511	0.9041	0.8107	0.8463	0.8645	0.8729	0.8596	0.8672	0.8841	0.8587	0.853	0.8286
CAMTA1|508|ES	0.0251	0.0237	0.0409	0.0238	0.0243	0.032	0.0544	0	0	0	0.015	0.0225	0	0.0262	0.0137	0	0.0459	0.0632	0.0374	0.0364	0.0217	0.0146	0.011	0.0086	0.0272	0.0275	0	0.0423	0	0.0215	0.0195	0.0289	0.04	0	0.0463	0.0391	0.0486	0.0418	0.0125	0.0195	0	0	0	0.0767	0.012	0	0.0677	0.0466	0
PIP5K1A|7582|ES	0.1352	0	0.0384	0	0.0369	na	0.0693	0.1474	0.0478	0	0	0.1044	0.0157	0.0567	0	0.0238	0.0098	0	0.0368	0.0309	0.1939	na	0.1554	0.0116	na	0.0484	0.0151	0	0.0402	0.0276	0.0166	0.0297	0.04	0.0296	0.0315	0.0035	0.1005	0.1005	0	0.0089	0.0317	0.0514	0.0284	0.0266	0.0773	0.0499	0.0183	0	0.1339
TEC|69206|ES	1	1	1	1	1	na	1	1	1	1	1	1	1	na	1	1	1	1	1	1	1	1	1	1	na	1	1	1	1	1	1	1	1	1	1	1	1	1	1	1	1	1	1	1	1	1	1	1	1
DENND3|85329|ES	1	1	0.8665	0.9385	1	0.8296	1	1	1	1	1	0.9594	1	1	1	1	1	0.9639	1	1	0.9154	na	1	1	0.7645	1	0.9668	0.9656	0.9303	1	0.9145	1	1	1	1	1	0.9543	0.9789	1	0.9134	0.9704	0.9678	1	1	1	0.9657	1	1	0.9673
PIGP|60544|AD	0	0	0.0214	0.0188	0.0332	0.0168	0.0545	0.0216	0	0.007	0.0243	0.0121	0.0298	0.0467	0.0162	0.0279	0.0396	0.0081	0.0097	0.039	0	0	0.0292	0.0124	0.0396	0	0.0224	0.0377	0	0.0136	0	0.03	0.016	0.0311	0.0213	0.0143	0.0132	0.0262	0.0104	0.0309	0.0268	0.0301	0.0165	0.0396	0.0545	0.0153	0.006	0.0237	0.0311
CITED1|89450|AP	0.0368	0.0832	0.054	0.0536	0.0389	0.0542	0.0332	0.0716	0.0514	0.0919	0.0783	0.052	0.0966	na	0.0392	0.0193	0.0887	0.0745	0.106	0.1143	0.0739	0.0529	0.067	0.0501	0.03	0.0226	0.0795	0.0628	0.0556	0.0744	0.0633	0.0594	0.0294	0.0324	0.0647	0.1251	0.2238	0.0467	0.073	0.045	0.0508	0.0419	0.031	0.0768	0.0319	0.1044	0.0711	0.0296	0.0621
ROR1|3274|AT	0	0.1848	0.1388	0.1478	0.14	0.122	0.1403	0.1393	0.2653	0.2706	0.1167	0.106	0.1449	0.1362	0.0804	0.4246	0.4832	0.1723	0.1667	0.1517	0.0263	na	0.0872	0.1474	na	0.3457	0.4287	0.2484	0.0136	0.2795	0.179	0.1177	0.2922	0.5284	0.1695	0.1477	0	0.0753	0.2244	0.0965	0.1903	0.218	0.1913	0.3153	0.0772	0.2418	0.2339	0.0709	0.0995
PDE4D|72146|AT	0.215	0.0265	0.1336	0.1264	0.0092	0.062	0.1034	0.0195	0.0456	0.0092	0.0044	0.0698	0.0302	0.0532	0.036	0.0396	0.0351	0.0655	0.1399	0.0272	0.0521	0.0115	0.0862	0.0277	0	0.0096	0.0205	0.0353	0.023	0.05	0.0877	0.0133	0.024	0.0029	0.0245	0	0.0124	0.0161	0.0478	0.1424	0.0349	0.0074	0.0927	0.0296	0.0492	0.013	0.0403	0.1723	0.0353
PCYT1A|68234|ES	0.0306	0	0.0177	0	0	na	0	0	0	0	0.0253	0.0225	0.0247	0	0.0184	0.0156	0	0.0106	0.0215	0	0	0.0404	0	0.0166	na	0	0	0.0106	0.0184	0	0.0186	0.0091	0	0	0	0	0.0297	0	0	0	0	0.0131	0	0.0109	0	0.0177	0	0.0619	0.0361
CCNDBP1|30224|ES	0.8447	0.8901	0.9056	0.6906	0.7591	0.9137	0.7645	0.6541	0.6353	0.8385	0.4936	0.7657	0.8328	0.9027	na	0.6067	0.9536	0.8031	0.7304	0.9093	0.7632	1	0.8005	0.7763	na	1	0.8134	0.9474	na	0.6061	0.9138	0.7384	0.9076	0.6615	0.7816	0.7559	0.5193	0.6821	0.8873	0.6924	0.8683	0.3556	0.7517	0.7892	0.9209	0.9115	0.3938	0.8641	0.8391
ALKBH6|49325|ES	0.9627	0.9818	1	1	0.9874	0.9915	0.9872	1	0.9766	1	1	0.9766	1	1	1	1	0.9859	0.9756	0.9834	0.9729	0.9766	1	0.9925	0.9801	0.9791	0.9837	0.9709	0.9818	1	1	1	1	1	0.9714	0.9778	0.9897	1	1	0.9918	1	1	1	0.981	0.9793	1	1	0.9592	1	0.9818
ACAA1|64027|ES	0.9955	0.9952	0.9964	0.9965	1	0.9873	0.9895	0.9851	1	1	1	0.9939	0.9952	1	1	1	0.9931	0.9979	1	1	1	1	0.996	0.9962	1	1	0.993	1	1	1	0.9971	0.9966	1	1	0.9975	1	0.9938	1	1	1	1	1	1	1	1	1	0.9955	1	0.9965
RABL5|97665|ES	0.6166	0.8499	0.594	0.7402	0.593	0.6596	na	0.8972	0.679	0.6976	0.6587	0.7836	0.791	0.7703	0.5179	0.8563	0.7706	0.6859	0.674	na	0.7666	0.6556	0.5684	0.6138	na	0.7884	0.8056	0.7336	0.6906	0.5948	0.7276	0.7698	0.6179	na	0.7324	0.7593	0.8791	0.7024	0.7452	0.7444	0.6983	0.8158	0.7521	0.6485	0.5891	0.8201	0.7031	0.7888	0.588
MRPL4|47487|RI	0.0333	0	0.0204	0.0077	0.0122	0.0186	0.0285	0.0047	0.0045	0.013	0.0037	0.0215	0	0	0.0047	0	0.0191	0.003	0.01	0	0	0.0071	0	0.0142	0	0.0034	0.0143	0.0027	0	0.0032	0.0076	0.0445	0	0.0161	0.0088	0.0072	0.0086	0.0036	0	0.006	0.0049	0.0029	0.0097	0.0142	0	0.0041	0.0109	0.0121	0.0112
NDUFA13|302227|ES	0.0184	0.0121	0.0278	0.0337	0	0.0182	0	0.0613	0.0133	0.0065	0.0224	0.0075	0.0141	0.0415	0.0026	0.0035	0.0142	0.0046	0.0131	0.014	0	0.0031	0.005	0.0297	0	0.0005	0.0089	0	0	0.0079	0	0.0102	0.0086	0	0	0.0067	0	0.0154	0.0156	0.0022	0.0242	0.0202	0.0134	0.0036	0.0029	0.0176	0.0212	0.0028	0.0052
TXNL4A|46286|ES	0.9818	0.9912	0.9924	0.9902	0.9897	0.9802	0.9845	0.971	0.9899	0.9884	0.9845	0.9867	0.9804	0.9922	0.978	0.986	0.9962	0.9884	0.9777	0.9917	0.984	0.9897	0.9953	0.9749	0.9798	0.9844	0.9886	0.9887	0.9961	0.9826	0.984	0.9768	0.9799	0.9894	0.98	0.9869	0.9919	0.9817	0.9868	0.9842	0.9777	0.9864	0.9925	0.9948	0.9895	0.9848	0.9817	0.9871	0.9779
NPIPA8|34239|ES	0.6121	0.6678	0.8119	0.8262	0.6851	0.6419	0.7032	0.5989	0.6288	0.4942	0.8405	0.7415	0.6091	0.675	0.3602	0.5164	0.4652	0.617	0.5915	0.6099	0.672	0.8429	0.6837	0.7409	0.6001	0.7214	0.679	0.602	0.6492	0.6376	0.5222	0.5274	0.673	0.6803	0.5413	0.6321	0.7915	0.8219	0.696	0.5029	0.6416	0.5947	0.6093	0.7659	0.6607	0.6101	0.7486	0.5535	0.6588
PDE1C|79182|AP	0.3429	0.0697	0	0.1265	0	0.0771	0	0.0719	0	0	0	0.1231	0	na	0.1251	0	0.1102	0	0.1037	0	0.2603	na	0.1098	0.087	na	0	0	0.0631	0.1551	0	0.032	0.138	0.0148	na	0.0793	0.0548	0.1094	0	0.1561	0.2365	0	0	0.1775	0.1107	0	na	0	0	0
VWA9|31227|AD	0.1352	0.1977	0.1154	0.0683	0.2596	na	0.221	0.1546	0.1594	0.2354	0.1041	0.1568	0.2013	0.086	0.0324	0.0305	0.3098	0.1594	0.1979	0.2114	0.2491	0.0814	0.5123	0.1889	na	0.239	0.1013	0.1222	0.1635	0.1894	0.1701	0.1336	0.101	0.0933	0.1413	0.1321	0.2254	0.1353	0.1906	0	0.0705	0.2429	0.1295	0.1962	0.1861	0.1117	0.1235	0.0692	0.1637
OLA1|56018|ES	0.9982	0.9986	0.9959	1	1	0.9979	1	1	1	1	1	1	0.9971	1	1	0.9975	1	0.999	0.9981	1	1	1	0.9992	1	0.9972	1	0.9983	1	0.9985	1	0.9949	0.9983	0.9966	0.9978	0.9988	1	1	0.9983	0.9968	1	1	1	1	1	0.9979	1	1	1	1
KCTD14|18000|AP	0.0417	0	0.0083	0	0	0	0	0	0	0	0	0.0076	0.0118	0	0	0	0.0256	0	0.0039	0	0	0	0	0.0149	na	0	0	0	0	0	0	0	0	0	0	0.0252	0	0	0	0	0	0	0	0.0169	0	0	0	0	0
GTPBP4|10609|ES	1	1	1	1	0.9915	1	1	1	0.9915	1	1	1	1	0.9873	1	0.9902	1	1	1	0.9831	1	1	1	1	1	1	1	1	1	0.9556	1	1	1	0.9747	1	1	1	0.9882	0.9907	1	1	0.9916	1	1	0.9755	1	0.9741	1	1
APOO|88702|AA	0.5551	0.5705	0.6455	0.6031	0.6264	0.6161	0.57	0.5226	0.6631	0.6758	0.5098	0.483	0.6131	0.5924	0.4954	0.57	0.586	0.596	0.5765	0.6494	0.5999	0.6372	0.6494	0.6055	0.6156	0.723	0.4809	0.5977	0.7784	0.5463	0.5699	0.5347	0.5351	0.531	0.555	0.6271	0.4233	0.6994	0.6587	0.5592	0.4356	0.6226	0.5401	0.5345	0.6528	0.7164	0.7919	0.4648	0.5346
CCNYL1|57201|ES	0.9311	0.9288	0.8996	0.9174	0.9106	na	0.7984	0.8208	0.8204	0.9296	0.9474	0.9041	0.9617	0.8934	0.9353	0.9001	0.8736	0.9682	0.8812	1	0.9519	0.8423	0.9246	0.8829	1	0.9177	0.8001	0.9227	0.9188	0.9311	0.9353	0.8879	0.9084	0.8769	0.9308	0.9333	0.9526	0.9517	0.8325	0.9444	0.9296	0.909	0.866	0.884	0.9188	0.8775	0.8963	0.9526	0.9434
ZNF415|51674|ES	0.5322	0.3307	0.1573	0.2248	0.2232	0.4577	0.2221	0.7897	0.4944	0.136	0.5163	0.4098	0.5222	0.3102	0.4334	0.2242	0.2815	0.2412	0.1013	0.4647	0.1478	0.0693	0.1734	0.0661	0.2687	0.3531	0.3706	0.29	0.2158	0.1473	0.2117	0.3885	0.1871	0.0549	0.3185	0.5692	0.5428	0.517	0.3644	0.1036	0.1688	0.2549	0.302	0.2296	0.3362	0.1069	0.3883	0.2442	0.1334
LSM14B|95990|ES	0.8946	0.8912	0.9319	0.9167	0.8549	0.9478	0.8787	0.8997	0.8578	0.8892	0.9288	0.8497	0.8806	0.8826	0.9255	0.8886	0.8885	0.851	0.8439	0.9229	0.8636	0.8983	0.907	0.8984	na	0.9047	0.8258	0.8579	0.8941	0.7984	0.9119	0.8865	0.8745	0.8394	0.8794	0.8666	0.9761	0.914	0.95	0.908	0.8714	0.8766	0.8613	0.8912	0.9045	0.8932	0.8496	0.9172	0.8464
PDCD1LG2|85791|ES	1	1	1	1	1	na	1	1	1	1	na	1	0.9498	na	1	1	1	1	1	1	1	na	1	1	1	1	1	1	na	1	0.8551	1	1	1	1	1	1	1	1	1	1	1	1	0.9009	na	1	1	1	1
FAM204A|13246|ES	0.0632	0.0492	0.0814	0.0778	0.0936	0.059	0.0802	0.0866	0.0627	0.0758	0.1044	0.0803	0.0864	0.0902	0.0372	0.0546	0.1187	0.0755	0.0295	0.0432	0.0226	0.0502	0.0696	0.0739	0.054	0.0573	0.0654	0.0715	0.0828	0.0549	0.0333	0.0401	0.0137	0.0547	0.0723	0.0303	0.0765	0.0799	0.0595	0.0463	0.0514	0.0669	0.0461	0.0743	0.0391	0.0706	0.074	0.0358	0.0755
DDX10|18624|AT	0.9106	0.9341	0.8869	0.8926	0.9025	0.8948	0.8698	0.8667	0.8833	0.9008	0.9166	0.9067	0.9023	0.8952	0.9258	0.8926	0.8694	0.9368	0.9204	0.904	0.9209	0.9448	0.9374	0.9148	0.9384	0.9119	0.9229	0.927	0.9147	0.9111	0.9383	0.9352	0.886	0.9353	0.9408	0.9175	0.9021	0.9099	0.9126	0.9289	0.8863	0.9298	0.9193	0.9225	0.9498	0.9226	0.9297	0.9646	0.9399
NCOA4|11542|ES	1	1	1	1	1	1	1	1	1	0.9977	1	1	1	1	1	0.9928	1	1	1	1	1	1	1	0.9962	1	1	1	0.9981	0.9948	1	1	1	1	1	1	1	1	1	1	1	1	1	1	1	1	0.9856	1	1	1
RNF170|83746|AD	1	1	1	1	1	0.9132	1	1	0.9896	1	0.9924	0.9879	1	1	1	1	1	0.9939	1	1	1	1	1	1	1	0.9656	1	0.9927	1	0.9931	0.9938	0.9852	0.9958	1	1	0.9932	0.978	0.9932	0.9947	0.9848	0.9893	0.9901	1	0.9899	1	1	1	1	1
DMKN|49190|ES	0.9765	0.9723	0.9672	0.9777	0.9787	0.9489	0.9668	0.9584	0.9795	0.9513	0.9036	0.9715	0.9746	0.9652	0.9866	0.9777	0.9872	0.9399	0.9552	0.9739	0.9855	0.9315	0.9692	0.9898	0.949	0.981	0.9567	0.9802	0.9844	0.9753	0.9682	0.9894	0.9883	0.9502	0.9964	0.9669	0.9294	0.9536	0.9756	0.9918	0.9506	0.9705	0.9755	0.9695	0.9811	0.9956	0.9616	0.9809	0.9882
ARNTL|14440|ES	1	1	1	1	1	1	1	1	1	1	1	1	0.9846	1	0.9932	1	1	1	1	1	1	1	1	1	1	1	1	1	1	1	1	1	1	1	1	1	1	1	1	1	1	1	1	1	1	1	1	1	1
OTUD6B|84425|ES	0.1943	0.1445	0.2245	0.3205	0.2613	na	0.2785	0.3467	0.1898	0.2381	0.4632	0.3667	0.2597	0.3793	0.1618	0.1231	0.3951	0.2434	0.1721	0.1943	0.2916	na	na	0.2127	na	0.0638	0.1367	0.1464	0.3105	0.2889	0.0806	0.1377	0.1952	0.1038	0.0339	0.1784	0.3317	0.2223	0.2421	0.3205	0.1618	0.1774	0.2948	0.2279	0.2309	0.1697	0.3105	0.2359	0.1305
LEF1|70287|AP	0.0682	0.1036	0.1507	0.0525	0.0788	0.3444	0.0777	0.0695	0	0	0.1443	0.0674	0.2163	0.0611	0.1744	0.2088	0	0.1767	0.2534	0.3313	0.1342	0	0.2834	0.0322	0.1729	0.0664	0.1178	0.0701	0.1644	0.05	0.0195	0.0788	0.0537	0.2679	0.0553	0.0677	0.0856	0.0797	0.0633	0.0473	0.0943	0.1039	0.1564	0	0.0863	0.229	0.0681	0.1372	0.0493
NPRL2|65035|RI	0.7664	0.8071	0.8147	0.8526	0.8571	0.6965	0.8096	0.75	na	0.7699	0.4875	0.6569	0.779	0.8274	0.5512	0.8762	0.6041	0.4455	0.5964	0.6637	0.8425	0.1422	0.5655	0.5683	0.8428	0.8543	0.3827	0.3797	0.7178	0.4304	0.6617	na	0.737	1	0.3652	0.4171	0.6601	0.8056	0.7406	0.4657	0.8058	0.8643	1	0.7835	0.6588	0.6678	0.5156	1	0.7056
CNOT10|63819|AP	1	1	1	1	1	1	1	0.9904	1	1	1	0.9906	1	1	1	1	0.9933	1	1	1	1	1	1	1	1	1	0.996	1	1	1	1	1	1	1	1	1	1	1	0.9918	1	1	0.9937	1	1	1	1	1	1	1
CMTM1|36760|AD	1	1	1	1	1	1	1	1	1	1	1	1	1	1	1	1	1	1	1	1	1	na	1	1	na	1	1	1	1	1	1	1	1	1	1	1	1	1	1	1	1	1	1	1	1	1	1	1	1
PAIP1|71959|AP	0.6988	0.8426	0.8488	0.8384	0.8548	0.7453	0.7689	0.8362	0.7913	0.8314	0.7658	0.8289	0.9351	0.9586	0.8718	0.8079	0.8746	0.8297	0.867	0.9089	0.8237	0.7149	0.9219	0.8022	0.9587	0.925	0.8185	0.9162	0.6983	0.9086	0.7755	0.8526	0.6148	0.8495	0.8211	0.8949	0.8353	0.8686	0.8902	0.8244	0.6574	0.842	0.8096	0.8699	0.8809	0.7764	0.8954	0.8269	0.7996
CHCHD7|83903|AD	0	0	0.0173	0.0075	0	0.0056	0.0192	0.0058	0	0	0.0049	0	0.0198	0	0.0095	0	0	0.001	0.0026	0	0.0051	0	0.0038	0.0041	0	0.002	0.0023	0.0103	0.0039	0.013	0.0047	0	0.0021	0.0048	0.0025	0.0108	0.0109	0.0038	0.0041	0.0051	0.0064	0.0062	0.0028	0.0019	0	0.014	0	0.0088	0.0086
NRSN2|58445|AT	0.0204	0.0132	0.019	0.0137	0.0022	0.037	0.009	0.0195	0.0052	0.0066	0.0152	0.0105	0.0144	0.0071	0.0051	0.0032	0.0068	0.012	0.0117	0.0033	0.0178	0.0235	0.0103	0.0074	0.0155	0.0088	0.0161	0.0045	0.0054	0.0115	0.0116	0.0059	0.0065	0.0093	0.0108	0	0.0135	0.004	0.0115	0.0053	0.0075	0.0087	0.0097	0.0086	0.0124	0.0092	0.0138	0.0091	0.004
MTO1|76750|ES	0.9523	0.9468	0.9808	0.9824	0.9747	0.8627	0.939	0.9544	1	0.9748	0.9784	0.9836	0.9548	0.954	0.88	0.9604	0.9207	0.9628	1	0.9746	1	0.9524	1	0.9536	0.8837	0.9732	0.9794	0.9786	0.9609	0.9838	1	0.9891	0.9574	0.8802	1	0.9903	0.9816	1	0.9856	0.9426	0.9878	0.9604	0.9824	0.9915	1	0.9887	0.9844	0.9412	0.9669
SYS1|59527|AT	0.9546	0.9683	0.9458	0.9455	0.9716	0.9658	0.9636	0.9511	0.9615	0.9832	0.9382	0.9487	0.9694	0.9556	0.9628	0.9632	0.9749	0.9631	0.9311	0.9648	0.9743	0.9753	0.9708	0.9725	0.9745	0.9709	0.9663	0.9696	0.9658	0.9653	0.9695	0.9658	0.9645	0.9683	0.9657	0.9561	0.9345	0.9614	0.9657	0.9505	0.9339	0.9567	0.969	0.953	0.9604	0.9579	0.9642	0.9828	0.9643
DUSP16|20510|ES	1	0.9552	1	0.9082	0.9531	0.8972	0.9681	0.9831	0.9918	0.9782	1	0.9328	1	0.9845	0.9532	0.9611	0.9456	0.9691	0.9578	0.9448	0.971	1	1	0.8808	1	0.955	0.953	0.9572	1	0.9549	0.9457	0.975	0.9714	0.9683	0.9679	0.9493	0.9753	0.9813	0.9359	1	0.9811	0.9828	1	0.9573	0.9492	0.9833	0.9808	1	0.9227
NAV2|14700|ES	0.4491	0.4003	0.5975	0.5359	0.5295	na	0.5956	0.5821	0.6766	0.4127	0.2619	0.4401	0.5878	0.5197	0.3016	0.4268	0.2137	0.4942	0.6221	0.5095	0.6444	0.1714	0.5623	0.282	na	0.3014	0.4162	0.4372	0.5633	0.3563	0.4806	0.4576	0.5089	0.4129	0.6354	0.5274	0.4028	0.5566	0.5337	0.395	0.4059	0.5068	0.4101	0.4046	0.3773	0.5655	0.5809	0.4082	0.433
CEP68|53780|ES	1	0.9604	0.9618	1	1	1	0.9418	1	0.9687	1	0.9618	0.9611	0.9433	1	1	0.9572	0.9384	0.9727	0.887	1	1	0.856	1	0.9215	1	0.9677	0.9846	1	0.9418	0.9794	1	0.9476	1	1	1	1	1	0.9764	1	1	0.9806	1	0.9716	1	0.9433	1	1	1	1
XPO1|53697|RI	0.0843	0.0499	0.0442	0.0859	0.0491	0.1267	0.0718	0.1042	0.021	0.0527	0.0306	0.0442	0.051	0.0609	0.0806	0.1766	0.0901	0.0137	0.0116	0.0512	0.0514	0.0306	0.015	0.0429	0.068	0.0305	0.02	0.0283	0.0453	0.025	0.0063	0.0184	0.0654	0.0247	0.0117	0.0226	0.0578	0.0132	0.0356	0.05	0.0614	0.0148	0.0438	0.0122	0.0461	0.0302	0.022	0.0146	0.0188
UVRAG|17879|AP	0.0413	0	0	0	0	0	0	0	0	0	0	0	0	0	0	0	0	0	0	0	0	0	0	0	0	0	0	0	0	0	0	0	0	0	0	0	0	0	0	0	0	0	0	0	0	0	0	0	0
PCDH11X|89580|AT	0	0	0	0	0	0	0	0	0	0	0	0	0	0	0	0	0	0	0	0	0	0	0	0	0	0	0.0289	0	0	0	0	0	0	0	0	0	0	0	0	0	0	0	0	0	0	0	0	0	0
ARHGEF7|26277|AP	0	na	0	0	0	0	0.0211	0	0	0	0	0	0	0	0	na	0	0	0	na	0	na	na	0	na	0	0	0	0	0	0	0.039	0	0	0	0	0	0	0	0	0	0	0	0	0	0	0	na	0
NKIRAS2|40984|ES	0.655	0.4699	na	0.4971	0.2438	0.8376	0.558	0.8764	0.518	0.6248	0.335	0.6592	0.7632	0.3125	0.6007	0.8033	0.6171	na	0.4916	0.7364	0.4149	0.757	0.5781	0.4846	na	0.518	0.5919	0.392	0.5007	0.5563	0.3715	0.4204	0.3672	na	0.2789	0.78	0.4293	0.4112	0.5184	0.1928	0.6769	0.4744	0.392	0.5261	na	1	0.4724	0.1899	0.6653
TSPAN9|19748|AP	0	0	0	0	0	0	0	0	0	0	0	0	0	0	0	0	0	0	0	0	0	0	0	0	na	0	0	0	0	0	0	0	0	0	0	0	0	0	0	0	0	0	0	0	0	0	0	0	0
BNIPL|7553|AA	0.5087	0.6743	0.5777	0.7775	0.5062	0.8999	0.7491	0.632	0.2566	0.2928	0.3191	0.3178	0.2625	1	0.4371	0.4084	0.4574	0.2558	0.2907	0.3411	0.4213	0.2342	0.3411	0.3178	na	0.3411	0.2425	0.249	0.3178	0.2617	0.203	0.1017	0.2177	0.5287	0.1312	0.2843	0.4242	0.1918	0.352	0.2234	0.3411	0.4126	0.3304	0.6743	0.4126	0.6743	0.2956	0.1803	0.3267
RPS6KA3|88669|AP	0.1013	0.0435	0.0788	0.0589	0.1397	na	0.2088	0	0.0835	0.0431	0.1066	0.1392	0.0783	0.0465	0	0.0239	0	0.0521	0.0336	0.0376	0	na	0.1602	0.2754	0.2015	0.1575	0.0782	0.0719	0.1856	0.1457	0.051	0	0.1523	0.2226	0.0204	0.0539	0.1033	0.0573	0.0482	0.0442	0.2041	0.1755	0.0395	0.054	0	0	0.1333	0.1435	0.2222
RBBP4|1616|AP	0	0	0	0	0	0	0	0.0047	0	0	0	0	0	0.0041	0	0	0	0.0033	0	0	0	0	0	0.0032	0	0	0	0	0.0047	0.003	0	0	0	0	0.0022	0	0	0	0.0019	0	0	0	0	0	0	0	0	0	0
NPRL3|32813|ES	0.5559	0.5494	0.5779	0.5085	0.5998	0.9072	0.5416	0.5565	0.5867	0.6569	0.6486	0.5892	0.4902	0.5375	0.3585	0.4534	0.5766	0.5767	0.6325	0.4944	0.5701	0.4944	0.5536	0.5154	0.7578	0.6413	0.571	0.5082	0.5426	0.5321	0.5227	0.4695	0.5503	0.5399	0.4637	0.493	0.7222	0.5001	0.5917	0.4944	0.522	0.579	0.6101	0.4604	0.5937	0.5533	0.5149	0.4871	0.5507
PKNOX1|60765|AP	0	0.1586	0.2058	0	0.3038	na	0	0	0	0	0.1422	0.3278	na	0	0.2737	na	0	0	0	0	0	na	0	0	na	0.2165	0	0	0.3413	0	0	0	0	0	0	0.1214	0	0.1422	0.1116	0	0	0	0	0.509	na	0	0	0	0.1791
TSPAN4|13798|ES	0.9926	0.9779	0.9886	0.9877	0.9768	0.9851	0.99	0.9921	0.9854	0.987	0.9957	0.9982	0.9765	0.9905	0.9883	0.9853	0.9825	0.9763	0.9848	0.9869	0.9864	0.9979	0.9917	0.9856	0.9923	1	0.9804	0.9818	1	0.9851	0.9881	0.9863	0.9957	0.9938	0.9894	0.9914	0.9984	0.9984	0.9872	0.9717	0.9889	0.9927	0.9822	0.9727	1	0.9835	0.9889	0.9819	0.9914
MTHFD1|27878|ES	0.997	1	1	1	1	0.9884	0.9943	1	1	1	1	0.996	0.9927	1	1	1	0.9931	1	1	0.9869	1	0.9971	1	0.9971	1	0.998	1	0.9959	0.9952	1	1	1	1	1	1	1	0.9961	0.9968	0.9926	0.9962	1	0.9965	0.9967	1	1	1	0.9858	1	1
TMEM107|39132|ES	0.0288	0.004	0.0077	0.0066	0.0138	0.0137	0.0158	0.0108	0.0017	0.0022	0.0045	0.0086	0.0094	0.0141	0.0088	0.0031	0.0044	0.007	0.0086	0.0033	0.0055	0.0038	0.0075	0.0033	0.0011	0.0084	0.0107	0.0031	0.0131	0.0177	0.0033	0.0012	0.0148	0.0075	0.0039	0.0029	0.0035	0.0057	0.0074	0.0037	0.0153	0.008	0.0026	0.013	0.0335	0.0061	0.0133	0.0087	0.0039
APTX|86085|ES	0.6225	1	0.9356	0.4819	0.9244	0.4928	0.709	0.8155	0.7905	0.5661	0.8165	0.5401	0.2616	0.7066	0.6986	0.5229	0.7395	0.5212	0.698	0.5329	0.6025	0.5184	0.7064	0.69	na	0.8312	0.5411	0.6913	1	0.7878	0.6186	0.9007	0.6916	1	0.6401	0.5773	0.7932	0.7967	0.7069	0.6961	0.5961	0.7866	0.6655	0.5901	0.7358	0.5034	0.9111	0.5875	0.852
MTMR14|63113|ES	0.7063	0.7914	0.7992	0.7884	0.8613	0.7661	0.7907	0.7411	0.8682	0.8563	0.8621	0.7221	0.7383	0.8907	0.7962	0.8897	0.9312	0.8859	0.7202	0.867	0.8462	0.7209	0.8643	0.7599	0.8835	0.849	0.7071	0.8234	0.8555	0.8001	0.8424	0.9239	0.8798	0.8853	0.8343	0.8233	0.8781	0.8642	0.8184	0.8368	0.8962	0.7809	0.7788	0.8219	0.8495	0.6899	0.8495	0.7859	0.7487
USB1|36625|AT	0.9551	0.965	0.9516	0.924	0.9473	0.9621	0.9276	0.9508	0.956	0.9611	0.9745	0.9503	0.9577	0.9494	0.9285	0.9426	0.9581	0.9534	0.9475	0.943	0.9514	0.9585	0.9632	0.9733	0.9843	0.9359	0.962	0.9573	0.9813	0.948	0.9656	0.9543	0.9665	0.9546	0.963	0.9558	0.9756	0.9582	0.969	0.9501	0.9502	0.9466	0.9445	0.9278	0.9706	0.9605	0.9654	0.9369	0.9568
UBE2E3|56408|AP	0.942	0.8939	0.9087	0.9029	0.8243	0.8205	0.8891	0.8988	0.9475	0.9201	0.8728	0.9695	0.8443	0.9099	0.8249	0.8934	0.8814	0.8267	0.8887	0.8332	0.9146	0.9446	0.9107	0.8333	1	0.8939	0.8804	0.8918	0.8526	0.9193	0.9426	0.9134	0.8567	0.9414	0.903	0.8919	0.8928	0.9207	0.9052	0.9195	0.9286	0.9055	0.8773	0.881	0.8547	0.8626	0.9301	0.8311	0.7987
TMEM167A|72697|ES	na	0.9301	0.9536	0.9414	0.9101	na	0.9534	0.9563	0.93	0.9498	0.9518	0.9556	0.9708	0.9737	na	0.9654	0.9439	0.9322	0.9563	0.9543	0.9102	0.9082	0.9316	0.9355	0.8841	0.949	0.9555	0.9183	0.9407	0.9219	0.9551	0.9511	0.9578	0.91	0.9005	0.9503	0.972	0.926	0.9425	0.9384	0.907	0.94	0.946	0.9488	0.9529	0.9563	0.965	0.9402	0.9298
SUMF2|79797|ES	1	0.9962	0.9909	0.9904	0.9945	1	0.9976	0.9976	1	0.9971	0.9919	0.9927	1	0.9946	1	0.9925	0.9835	0.9936	0.9976	0.9949	0.9981	0.9867	0.9955	0.9941	1	0.9952	0.9944	0.9935	1	0.9919	0.9967	0.9919	0.9942	0.9963	0.9921	0.9963	0.9935	0.9975	0.9982	0.9954	0.9859	0.9959	0.9944	0.9924	0.9888	0.9942	0.9932	1	0.9953
PPP4R1|44613|ES	0	0	0.0376	0	0.0104	na	0	0.0312	0	0	0	0.0232	0.0573	0	0	0	0.064	0	0.0196	0	0	na	na	0	na	0	0.0113	0	0	0.0073	0	0	0.0123	0	0	0	0.0266	0	0	0	0	0	0	0	0	0	0	na	0
LARP6|31443|AT	0.4346	0.2123	0.2629	0.4128	0.2255	0.4384	0.3425	0.2169	0.2294	0.1725	0.2964	0.3984	0.2998	0.2866	0.307	0.3911	0.139	0.3259	0.3888	0.3355	0.3756	0.36	0.3832	0.2424	0.4666	0.4145	0.2318	0.2076	0.2406	0.2427	0.2492	0.2856	0.1311	0.4061	0.2688	0.4034	0.4512	0.3618	0.289	0.3097	0.1584	0.2793	0.1827	0.321	0.2673	0.1274	0.2785	0.3955	0.1159
ACY1|390891|ES	0.1426	0.2865	0.0975	0	0.1057	0.0527	0.1719	0.1055	0.0394	0.0648	0.0638	0.1416	0	0.072	0.0614	0.1528	0.1053	0	0.1438	0	0	0.2392	0.108	0.2831	0.2184	0.1377	0.084	0.2189	0	0	0.2671	0	0.2448	0.1004	0.2374	0.4306	0.2007	0.0492	0.1046	0.0426	0.0741	0.2518	0.2094	0.1515	0.1703	0.0777	0.3197	0.1275	0.2224
ST5|14267|AP	0	0	0	0	0	0	0	0	0	0	0	0	0	0	0	0	0	0	0	0	0	0	0	0	na	0.0196	0	0	0	0	0	0	0	0	0	0	0	0	0	0	0	0	0	0	0	0	0	0	0
TIMM8B|18730|ES	0.2507	0.4227	0.2839	0.2625	0.4256	0.2713	0.3014	0.315	0.4262	0.427	0.3432	0.3061	0.2746	0.2804	0.3464	0.4243	0.594	0.3662	0.229	0.3899	0.2976	0.2096	0.3345	0.2824	0.3087	0.4128	0.3913	0.4442	0.3619	0.3163	0.3854	0.3532	0.481	0.3883	0.3924	0.3405	0.2811	0.2975	0.3659	0.343	0.3795	0.3108	0.4622	0.3531	0.4202	0.3185	0.3804	0.3341	0.3332
AGPAT3|60800|AP	na	0.339	0.1817	0.2766	0.3299	na	0.3133	0.2499	0.2916	0.1343	0.4311	0.2602	0	0.1605	0.2982	0.2817	0.3132	0.2877	0.3054	0.2368	0.1585	na	0.2201	0.448	na	0.2351	0.1731	0.2691	0.3164	0.2752	0.1367	0.3454	0.3771	na	0.3517	0.1899	0.3304	0.4479	0.1748	0.2457	0.1306	0.1415	0.4001	0.2602	0.1582	0.3164	0.264	0.3511	0.2702
PARD3|11212|AD	0.8227	0.8393	0.8446	0.9275	0.8064	1	0.6771	0.7416	0.8286	0.6653	0.9192	0.9036	0.7719	0.8131	0.757	0.8811	0.9111	0.8694	0.7647	0.7348	0.8802	0.9312	0.8546	0.8791	0.6528	0.6929	0.8465	0.8497	0.8529	0.8955	0.816	0.8514	0.8167	0.7343	0.8443	0.907	0.7867	0.8947	0.7638	0.8185	0.8112	0.8227	0.8743	0.7257	0.7647	0.8337	0.8626	0.8984	0.9354
TMEM68|83878|AD	0.1308	0.1797	0.1014	0.0763	0.168	na	0.0882	0.1236	0.1497	0.0993	0.1014	0.0274	0.1267	0.1364	0.1621	0.1501	0.1422	0.1221	0.2101	0.1333	0.1569	0.2888	0.1493	0.0981	na	0.0743	0.0905	0.1806	0.1096	0.0882	0.1717	0.2372	0.096	0.0383	0.1126	0.121	0.0943	0.18	0.1247	0.0803	0.0859	0.1096	0.0665	0.0895	0.0534	0.0534	0.1724	0.1761	0.1163
MRPL55|10174|ES	1	0.8177	1	0.9201	0.61	0.6242	0.889	1	1	0.8657	0.83	0.8692	1	na	na	1	1	0.9023	1	na	0.9177	1	0.967	1	1	1	0.9328	1	1	1	1	1	0.8538	1	1	1	0.8654	1	0.9489	0.8752	1	0.9206	1	0.4266	1	1	0.7648	1	0.9172
IDH3G|90494|RI	0.0826	0.0734	0.1222	0.0887	0.096	0.1108	0.1397	0.1072	0.0376	0.0466	0.0752	0.0969	0.1124	0.0848	0.0966	0.0769	0.042	0.0565	0.066	0.0888	0.0797	0.0464	0.0502	0.046	0.0501	0.0328	0.0338	0.0436	0.0674	0.062	0.0171	0.0416	0.0501	0.0456	0.0271	0.0409	0.1246	0.0425	0.0464	0.0619	0.0937	0.0717	0.0822	0.0777	0.0851	0.0756	0.0495	0.0423	0.0582
GANC|30145|ES	0.0288	0.046	0.0291	0.018	0	0.1038	0.0312	0.0172	0.0158	0	0.0196	0.0403	0.0329	0.05	0.05	0.0196	0	0	0	0	0	0.0296	0.114	0.1532	na	0.0218	0.024	0	0.046	0.0329	0.0437	0.0183	0.038	0.1038	0.0584	0	0	0.0196	0.046	0.0523	0.0146	0.0434	0	0.0479	0.0638	0	0.0732	0.0764	0
FOLR2|17586|AA	0.99	0.98	1	0.9919	1	0.9655	1	0.9925	1	1	1	1	0.9695	1	1	0.9726	1	1	0.9795	1	0.9785	1	0.9868	1	1	1	0.9797	0.9726	1	1	1	1	0.9884	1	0.9847	0.9903	1	1	0.9909	1	1	1	0.9821	0.8595	1	0.9748	0.9857	0.9814	1
TLE3|31430|ES	1	1	1	1	1	1	1	1	1	1	1	1	1	1	1	1	1	1	1	1	1	1	1	1	1	1	1	1	1	1	1	1	1	1	1	1	1	1	1	1	1	1	1	1	1	1	1	1	1
CCDC24|2523|AA	0.8811	0.9574	0.9273	0.9394	0.9009	0.9493	0.8701	0.9497	0.9281	0.9536	0.9263	0.9289	0.9024	0.9348	0.9102	0.9413	0.9155	0.9122	0.9146	1	0.8466	0.9014	0.9183	0.8535	0.9396	0.8999	0.8205	0.8701	0.91	0.9627	0.8701	0.8885	0.9669	0.9451	0.9024	0.9526	0.9092	0.9577	0.9513	0.9478	0.9526	0.9173	0.9305	0.9348	0.9289	0.9289	0.9054	0.8196	0.8959
DDX49|48529|ES	0.0797	0.0963	0.0987	0.162	0.1021	0.2225	0.1065	0.1624	0.0988	0.0675	0.117	0.1192	0.1412	0.0865	0.1329	0.1113	0.1317	0.0553	0.1366	0.045	0.0509	0.0636	0.1165	0.0653	0.1428	0.0401	0.1083	0.0725	0.1311	0.1174	0.0594	0.0769	0.0841	0.0897	0.0547	0.1015	0.1	0.066	0.0738	0.0635	0.1098	0.1095	0.1262	0.1115	0.07	0.0769	0.0969	0.0698	0.1224
PGS1|43881|ES	0.6665	0.4724	0.5339	0.5653	0.5098	0.8498	0.5719	0.7116	0.5828	0.3411	0.5284	0.6003	0.428	0.5855	0.3438	0.456	0.5907	0.2289	0.3585	0.4142	0.5809	0.5333	0.3801	0.6729	0.5428	0.3452	0.4437	0.3554	0.4618	0.4976	0.4156	0.2878	0.5267	0.471	0.3759	0.2643	0.4345	0.386	0.4784	0.2623	0.6136	0.4395	0.4797	0.5116	0.6178	0.3935	0.5301	0.3046	0.4274
C8orf82|85633|RI	0.0492	0	0.0617	0.0679	0.0756	0.098	0.0228	0.0274	0.0182	0.0069	0.0286	0.0306	0.0078	0.0032	0.0042	0.0154	0.031	0.0158	0.0254	0.0114	0.0139	0.0061	0.0185	0.0155	0.079	0.0172	0.0078	0	0.0209	0.0209	0.0116	0.0133	0.0024	0	0.0021	0.0127	0	0.0099	0.0226	0.0037	0.0244	0.0468	0.0134	0.0112	0.0322	0.029	0.0149	0.0043	0.0117
CA4|42851|ES	1	1	1	1	1	1	1	1	na	1	1	1	1	1	1	1	1	1	1	na	1	1	1	1	1	1	1	1	1	1	1	na	1	1	na	1	0.9974	1	1	1	1	1	1	1	1	na	1	na	1
CCDC24|2526|AA	0.2661	0.2266	0.4119	0.2813	0.3006	0.3302	0.4716	0.3394	0.0692	0.3259	0.191	0.2486	0.2661	0.3183	0.3974	0.2363	0.2872	0.3321	0.2985	0.392	0.4916	0.1908	0.5342	0.3353	0.1388	0.2724	0.4488	0.4112	0.3394	0.2582	0.0727	0.2117	0.3183	0.1295	0.1278	0.334	0.3672	0.2038	0.3544	0.3607	0.2733	0.2321	0.3053	0.3099	0.2293	0.4604	0.3465	0.2567	0.2274
SLC45A4|85333|RI	0.849	0.9021	0.8217	0.885	0.9542	0.8418	0.8229	0.8936	1	0.7777	0.8147	0.8168	0.8675	0.9021	0.8507	0.8961	0.786	0.8918	1	0.7989	0.9056	0.9423	0.9595	0.8399	1	0.9505	0.8036	0.7499	0.7031	1	0.8593	0.938	0.8388	1	0.9113	1	0.9418	0.8823	0.9458	0.9239	0.9203	0.773	0.7487	0.9004	0.836	0.949	0.829	0.8473	0.9363
SUMF1|62984|AT	0.0878	0.0588	0.0797	0.087	0.062	0.0809	0.0924	0.1008	0.0797	0.0617	0.0617	0.0761	0.073	0.1053	0.0563	0.0742	0.0638	0.0394	0.0507	0.0744	0.0506	0.0503	0.0477	0.0553	0.0735	0.0533	0.0659	0.0561	0.0625	0.0724	0.0466	0.0596	0.0765	0.0453	0.044	0.0667	0.0706	0.0485	0.0705	0.0575	0.0833	0.0648	0.0623	0.0623	0.0371	0.0546	0.0465	0.0407	0.0589
DNAJC11|492|AP	1	1	1	1	1	1	1	1	1	1	1	1	1	1	1	0.9751	1	1	1	1	1	1	1	1	1	1	1	1	1	1	1	1	1	1	1	1	1	1	1	1	1	1	1	1	1	1	1	1	1
RNFT2|24670|ES	1	1	1	1	1	1	1	1	1	1	1	1	1	1	1	1	1	1	1	1	1	1	1	1	1	1	1	1	1	1	1	1	1	1	1	1	1	1	1	1	1	1	1	1	1	1	1	1	1
ZNF276|38136|AP	0.4862	0.0401	0.1203	0.2261	0.0491	0.297	0.2235	0.3793	0.1922	0.1493	0.1737	0.0952	0.1562	0.1661	0.0985	0.2364	0.0727	0.0789	0.0755	0.2095	0.2512	na	0.1031	0.2078	0.474	0.0681	0.1171	0.1106	0	0.1276	0.0431	0.2545	0.11	0.1667	0.1631	0	0.0907	0.0869	0.1591	0.0968	0.0649	0.1996	0.1834	0.2985	0.0852	0.1033	0.1033	0.1573	0.334
LRRC49|31444|AP	0.169	0	0	0	0	0	0	0	0	0	0	0.157	0	0	0.3492	0.155	0	0.0407	0	0	0	na	0	0	0	0.428	0	0	0.0458	0	0.0303	0	0	0	0	0.0294	0	0	0.0393	0	0	0	0	0	0	0	0	0	0
DENND2A|82008|AT	0.5557	0.739	0.6599	0.5754	0.8021	0.3949	0.5231	0.7373	0.8914	0.9205	0.6748	0.6015	0.7115	0.7479	0.603	0.7679	0.9209	0.8572	0.7161	0.8404	0.6938	0.5891	0.6178	0.6691	0.4864	0.5676	0.6942	0.6643	0.7727	0.6393	0.7965	0.8858	0.8252	0.6158	0.8604	0.5605	0.7371	0.6307	0.621	0.7432	0.8312	0.9209	0.7054	0.711	0.5859	0.8257	0.541	0.4681	0.5525
DNAJA3|33726|ES	0.499	0.2223	0.3165	0.2929	0.2505	0.5105	0.3198	0.3654	0.1831	0.1172	0.3262	0.3116	0.3044	0.335	0.2895	0.3037	0.1718	0.1167	0.2309	0.234	0.2271	0.3404	0.4157	0.2675	0.5379	0.2346	0.1366	0.1521	0.2854	0.1208	0.1599	0.132	0.2026	0.2136	0.2093	0.1575	0.4594	0.2014	0.1625	0.1533	0.2473	0.254	0.1935	0.1489	0.2273	0.2184	0.1812	0.2772	0.1732
NARF|44398|ES	0.0887	0.0699	0.0767	0.0622	0.0561	0.1561	0.0542	0.1377	0.0262	0.0271	0.0307	0.101	0.0732	0.1026	0.091	0.0474	0.069	0.0177	0.0442	0.0666	0.0274	0.0201	0.025	0.0464	0	0.0722	0.0264	0.0375	0.0271	0.0069	0.0197	0.0207	0.0346	0.0174	0.0224	0.0187	0.0609	0.0645	0.0449	0.0347	0.0483	0.1054	0.0483	0.0555	0.0314	0.0483	0.0262	0.0111	0.041
MIB2|197|AD	1	0.9373	0.9523	0.8633	0.9448	0.7857	0.7492	0.8738	0.9106	0.8845	0.9106	0.8482	0.88	0.8359	0.9532	0.9687	0.9152	0.9298	0.7878	0.8359	1	0.9194	0.8944	0.898	na	0.8397	0.8845	0.958	0.9157	0.9244	0.9765	0.9194	0.889	1	0.9594	0.9259	0.8412	0.8633	0.9228	0.9327	0.8577	0.9244	1	0.9362	1	0.9408	0.9137	0.9549	0.9607
CHTOP|7751|AA	0.543	0.5473	0.51	0.5243	0.5388	0.4953	0.5301	0.5934	0.5259	0.4445	0.5041	0.5392	0.5	0.4838	0.556	0.5129	0.5542	0.5542	0.5623	0.5681	0.5059	0.5173	0.519	0.6008	0.4404	0.5617	0.5685	0.5516	0.5999	0.5712	0.5156	0.5715	0.5195	0.5763	0.517	0.5524	0.5909	0.5683	0.5803	0.5042	0.5356	0.4961	0.4888	0.4521	0.5703	0.539	0.5623	0.4947	0.5826
SLC22A23|75195|AT	0.0282	0.0197	0.1576	0.0701	0.0512	0.163	0.0832	0.0704	0.1022	0.0562	0.0826	0.2533	0.0744	0.1254	0.0245	0.138	0.0539	0.1887	0.0924	0.1031	0.0837	0.3701	0.2244	0.0801	0.0584	0.0774	0.0939	0.1087	0.1166	0.1284	0.0359	0.0687	0.0483	0	0.0479	0.326	0.0696	0.1016	0.1387	0.0189	0.0695	0.176	0.2321	0.1196	0.0989	0.032	0.1209	0.1471	0.1406
ZFAND5|86600|ES	0.8354	0.7801	0.8371	0.8521	0.9047	0.926	0.7715	0.8685	0.7069	0.6995	0.8348	0.777	0.7772	0.8226	0.762	0.8154	0.8167	0.7664	0.7655	0.8143	0.7824	0.8422	0.7438	0.802	0.9686	0.8713	0.859	0.8676	0.8315	0.8241	0.8515	0.7917	0.8255	0.9409	0.8706	0.8121	0.7299	0.797	0.833	0.7721	0.8394	0.789	0.843	0.8503	0.7337	0.8227	0.9083	0.7754	0.8085
COX6C|84680|AT	0.0199	0.1531	0.0418	0.0198	0.0156	0.0167	0	0.063	0.0867	0	0	0	0.0388	0.033	0	0	0	0	0.0353	0.0436	0.0227	0	0	0.0683	0	0	0	0	0	0.0792	0	0	0.0352	0	0.027	0	0.0379	0	0	0	0	0	0	0	0	0	0	0	0.0562
FKBP11|21500|AA	0	0	0.0137	0.0182	0.0534	0	0	0	0	0.0198	0.0221	0.0343	0.0035	0.0168	0	0	0	0	0	0	0.0167	0.0197	0.0094	0.0406	0.0155	0	0	0	0	0.0239	0.0397	0.0119	0	0	0.0241	0.0079	0.019	0	0	0	0	0	0.0152	0.0119	0	0.0171	0	0	0
HACL1|63599|ES	1	1	1	1	1	1	1	1	1	1	1	1	1	1	1	1	1	1	1	1	1	1	1	1	1	0.9922	1	1	1	1	1	1	1	0.9416	1	1	1	1	1	1	1	1	1	1	1	1	1	1	1
DUSP18|61793|AT	0.4284	0.4293	0.4993	0.4545	0.3435	0.6521	0.5021	0.4323	0.3223	0.3336	0.5154	0.5684	0.1408	0.4904	0.4649	0.4172	0.3332	0.3968	0.4341	0.46	0.2413	0.3525	0.377	0.3985	0.3916	0.4046	0.2415	0.3433	0.5495	0.2372	0.3046	0.2159	0.3251	0.4296	0.3183	0.4569	0.5404	0.3184	0.4473	0.2761	0.3348	0.3887	0.3336	0.2883	0.4729	0.4085	0.3841	0.3584	0.4254
LPIN1|52712|ES	0.5896	0.8358	0.6769	0.596	0.626	na	0.555	0.3745	0.7937	0.8899	0.7869	0.703	0.6918	0.8505	0.6918	0.6864	0.9402	0.708	0.6561	0.5025	0.4853	na	0.7118	0.7418	na	0.6202	0.9182	0.7924	0.5896	0.7293	0.6971	0.6153	0.6132	0.4515	0.7991	0.4597	0.8178	0.6831	0.7437	0.6194	0.5976	0.7924	0.7179	0.7168	1	0.7768	0.4376	na	0.7154
DDIT3|22627|AA	0.7706	0.8494	0.768	0.8392	0.8445	0.8291	0.9181	0.843	0.8725	0.8522	0.8279	0.8357	0.8669	0.8346	0.9107	0.8623	0.9068	0.8586	0.8623	0.815	0.8512	0.8423	0.7837	0.8229	0.739	0.8383	0.8413	0.852	0.8406	0.8759	0.853	0.8616	0.8347	0.832	0.8822	0.8678	0.8042	0.8718	0.877	0.8896	0.8189	0.823	0.8258	0.8673	0.8923	0.8959	0.8781	0.8984	0.8732
CCDC92|25123|AA	0.7708	0.3589	0.8853	0.7474	0.5076	0.79	0.7005	0.6527	0.3529	0.4373	0.4476	0.8394	0.5874	0.4719	0.432	0.5704	0.3002	0.3551	0.1743	0.5522	0.4922	0.084	0.3699	0.3354	0.6719	0.7899	0.3629	1	0.5667	0.2159	0.2923	1	0.7996	0.4233	0.6656	0.3177	0.4392	0.4428	0.5746	0.4656	0.6641	0.4786	0.8444	0.6528	0.3263	0.3614	0.2483	0.7862	0.2685
IFT57|66018|ES	0.9837	0.9952	0.9971	0.9815	0.9987	0.9823	0.9708	0.9901	0.9814	0.9951	0.982	0.9808	0.9656	0.9817	0.9714	0.9862	0.9774	0.9787	0.9953	0.9869	0.9978	0.973	0.9725	0.9761	1	0.9946	0.9765	0.9841	0.9799	0.9881	0.9766	0.9807	0.9797	1	0.9883	0.989	0.9664	0.9783	0.9849	0.9706	0.9684	0.9978	0.9925	0.9929	0.9747	0.966	0.9945	0.9814	0.9756
ARPP19|30671|AP	0.3549	0.3823	0.4074	0.3909	0.2996	0.194	0.3909	0.2963	0.5582	0.6378	0.4905	0.3615	0.4351	0.4193	0.6581	0.3132	0.4969	0.766	0.1614	0.2429	0.4905	na	0.3549	0.6497	na	0.711	0.3888	0.6919	0.3249	0.5558	0.7549	0.7624	0.2644	na	0.5726	0.4135	0.5621	0.6413	0.3982	0.6275	0.7578	0.2225	0.3909	0.7505	na	0.3249	0.4771	na	0.3549
NTNG2|87973|AT	1	1	1	0.7728	1	1	1	0.8355	0.9019	1	1	1	1	1	0.8244	1	0.4893	0.8497	1	0.8598	0.6879	1	1	1	1	0.8328	1	0.9333	1	1	1	0.801	1	1	1	1	1	0.8806	1	1	0.7237	1	1	na	1	0.9055	1	0.8539	1
KIAA0319L|1718|AP	0.8009	0.8564	0.8172	0.7576	0.8285	0.5841	0.7736	0.7017	0.8869	0.8001	0.8695	0.8631	0.8397	0.8798	0.815	0.8008	0.8281	0.7941	0.8358	0.8498	0.8143	0.716	0.7678	0.8698	0.7699	0.7954	0.8453	0.8538	0.8045	0.8743	0.8934	0.8654	0.8636	0.8171	0.8672	0.8094	0.8406	0.8386	0.8152	0.7662	0.7641	0.8356	0.8599	0.8738	0.8078	0.8576	0.8201	0.816	0.893
NPRL3|32816|ES	1	0.9692	1	0.9685	0.9581	0.9643	0.812	1	0.9075	1	1	0.973	0.952	0.9698	0.9318	0.9236	1	1	1	1	0.9303	1	0.9372	1	1	0.9805	1	0.9426	0.9436	0.9764	0.9095	0.9666	0.9695	1	0.9591	0.9207	1	0.959	0.9666	0.9212	0.9495	0.9485	1	0.8223	0.9613	0.9635	0.941	0.9311	0.9429
GGT1|100018|ES	0.8238	0.9597	0.8464	0.8901	0.8535	0.8623	0.5918	0.9376	0.8704	0.7509	na	0.7269	0.9185	0.6541	0.4895	0.8953	0.7259	0.8556	0.7319	0.899	0.6158	na	0.9248	0.6034	0.8111	na	0.8781	0.658	0.6283	0.6251	0.8402	0.7802	0.7965	na	0.9576	0.8042	0.9718	0.9467	0.7664	0.8494	0.8506	0.5708	0.8926	0.9211	0.6855	0.8292	0.6657	0.8548	0.4498
ZNF175|51359|AT	0.9217	0.9016	0.8478	0.7782	0.7701	0.8866	0.7646	0.8043	0.9457	0.8461	0.9531	0.9271	0.9093	0.9105	0.8371	0.701	0.9388	0.9409	0.923	0.9509	0.9	0.9773	0.9428	0.9105	0.8877	0.9528	0.8274	0.9057	0.9101	0.8226	0.7849	0.8958	0.7615	0.9394	0.8821	0.927	0.8754	0.9439	0.9283	0.9231	0.7876	0.8996	0.8989	0.8136	0.9744	0.834	0.9582	0.9469	0.9756
HSD11B1L|46868|AT	0.4781	0.5349	0.413	0.3957	0.3764	0.5022	0.3625	0.4243	0.4167	0.4981	0.4662	0.3866	0.5608	0.3979	0.593	0.4869	0.6303	0.5898	0.4785	0.4272	0.586	0.5149	0.5222	0.4126	0.4424	0.4186	0.5572	0.4721	0.5298	0.506	0.5096	0.566	0.4852	0.6545	0.5668	0.5003	0.5427	0.5185	0.5694	0.5131	0.3885	0.4433	0.4458	0.3958	0.5278	0.4826	0.6105	0.569	0.5412
ANKRD13D|17155|AP	0.1273	0.4589	0.222	0.2307	0.2231	0.0834	0.3094	0.2018	0.4871	0.4037	0.2002	0.3358	0.4319	0.3331	0.3471	0.3919	0.3332	0.4596	0.6382	0.3245	0.3705	0.3993	0.3071	0.3416	0.1177	0.3699	0.4507	0.4399	0.2845	0.4744	0.6632	0.6957	0.3694	0.4577	0.369	0.5557	0.2145	0.5113	0.2826	0.4129	0.3486	0.3601	0.2931	0.5237	0.4457	0.2933	0.5836	0.4248	0.2935
NPEPPS|42086|ES	0	0	0	0	0	0	0.0063	0	0	0	0	0	0	0	0	0	0.004	0	0	0	0.0081	0	0.0118	0	0	0	0	0	0	0	0	0	0	0	0.0036	0	0.0111	0	0	0	0	0	0	0	0.0275	0	0	0	0.0058
PDP1|84547|ES	na	0.1578	0	0.1441	0.1525	na	0.0853	0.216	0.0997	0.1306	0.1282	0.1199	0.1905	0.3339	0	0.1141	0.2464	0.2371	0.1297	0.0677	0.0811	na	0	0.065	na	0	0.1999	0.066	0.3954	0.0414	0.182	0.1636	0.1304	0	0.1236	0.2531	0.2511	0.0812	0.2395	0.0703	0.0886	0.1888	0.1708	0.1181	0.2603	0.0914	0.0656	na	0.1505
RNH1|13669|ES	1	1	1	1	1	1	1	1	1	1	1	1	1	1	1	0.9987	0.9989	1	1	1	1	1	0.9996	1	1	1	1	1	1	1	1	1	1	1	1	1	1	1	1	1	1	1	1	1	1	1	1	1	1
COX7C|72714|RI	0.9162	0.8903	1	0.8819	0.7553	1	1	0.7802	0.8367	0.5167	0.6561	0.7894	0.7789	0.6738	0.7379	0.7637	0.8469	0.7698	0.8492	0.6964	0.7886	0.3793	0.3496	0.6885	0.7365	0.5555	0.5636	0.7571	0.6253	0.5838	0.5641	0.4092	0.7694	1	0.665	0.5177	0.8027	0.5629	0.7702	0.751	1	0.697	0.6886	0.4274	0.8219	0.5079	0.7896	0.5175	0.5426
ICA1|78794|ES	0.1874	0.0969	0.092	0.1161	0.0725	0.1914	0.1723	0.1793	0.1488	0.0699	0.1348	0.1272	0.1008	0.1032	0.1018	0.0978	0.1381	0.0689	0.1669	0.1213	0.0974	0.0702	0.1466	0.0679	0.4927	0.0978	0.0839	0.0721	0.0566	0.0657	0.0557	0.1015	0.1189	0.0621	0.0328	0.0471	0.1216	0.1078	0.0689	0.0322	0.0943	0.1272	0.1649	0.0522	0.0382	0.1139	0.1024	0.0225	0.111
CNOT8|74248|ES	0.9548	0.9639	0.939	0.923	0.949	0.9799	0.9379	0.9895	0.9712	0.958	0.9507	0.9506	0.9777	0.9467	0.9848	0.9603	0.9736	0.9691	0.9638	0.9672	0.9556	0.9173	0.9716	0.9577	0.9668	0.943	0.9509	0.9501	0.9627	0.9482	0.9739	0.9667	0.9475	0.9713	0.9787	0.9827	0.9621	0.9562	0.9555	0.9834	0.974	0.9696	0.954	0.9702	0.9205	0.9593	0.9274	0.9329	0.9546
RUFY2|11940|ES	1	1	0.9449	0.9629	0.9601	na	0.9164	0.9368	1	0.9629	0.8643	1	1	0.9586	1	0.957	1	0.9586	0.9653	1	1	na	1	0.9622	na	0.8294	0.9795	1	1	1	1	1	0.9811	1	0.9403	1	0.8148	0.9403	0.9752	0.9419	1	1	0.8636	0.9419	1	1	0.8853	1	0.8843
PGAP2|13999|AP	0	0	0.0452	0.0461	0	0	0	0	0	0	0.0156	0	0	0	0	0.0459	0.047	0.0288	0.0648	0.0751	0.0924	0	0.0334	0	0	0	0.0153	0.0335	0	0.044	0.0291	0	0.0467	0	0.0144	0.0237	0	0.0136	0.0097	0	0.0139	0	0	0.0307	0	0	0.0239	0	0
LRRFIP2|63968|ES	0.0001	0.0001	0.0005	0	0	0	0.0001	0.0001	0.0002	0	0	0	0.001	0	0.0005	0.0003	0	0	0.0004	0	0	0	0	0.0001	0	0.0002	0	0.0001	0	0	0.0001	0	0	0	0	0	0	0	0.0003	0.0001	0	0.0002	0.0001	0.0001	0	0.0003	0.0001	0.0008	0
MYL6|22374|AT	0.0212	0.0241	0.0305	0.0256	0.0312	0.0409	0.0335	0.0351	0.0212	0.0149	0.0235	0.0313	0.0208	0.0485	0.0173	0.0142	0.035	0.0082	0.0124	0.0237	0.0163	0.0123	0.0085	0.015	0.0119	0.0181	0.0145	0.014	0.0173	0.0308	0.0148	0.008	0.0183	0.0108	0.0102	0.0131	0.0235	0.0187	0.0164	0.0116	0.0242	0.0285	0.0218	0.0178	0.0162	0.0255	0.0199	0.0058	0.0106
SLCO3A1|32547|AT	0.3074	0.182	0.2347	0.2368	0.1827	0.3119	0.2676	0.3306	0.2317	0.1446	0.3431	0.383	0.2801	0.3969	0.3172	0.2013	0.1664	0.261	0.2078	0.2971	0.3416	0.3217	0.3464	0.3194	0.3651	0.317	0.2178	0.1954	0.2887	0.248	0.2064	0.2283	0.1805	0.2572	0.2724	0.1855	0.3374	0.3025	0.2632	0.3104	0.2238	0.2745	0.2545	0.2535	0.2468	0.1676	0.2105	0.2672	0.2832
PGAP2|14008|ES	0.1588	0	0.0977	0.1246	0.0057	na	0.1163	0.2933	0.0076	0.0073	0.0558	0.2262	0.0284	0.0326	0.1275	0.0994	0.0113	0	0.0315	0.1041	0	0.003	0	0.0174	na	0.0138	0.0028	0.0045	0.1021	0	0.0065	0.0188	0	0.0061	0.0059	0.0065	0.0488	0.0353	0.0612	0.0501	0.0416	0.0864	0.0085	0.0486	0.0065	0.0088	0.0238	0.0988	0.0344
TRIT1|1974|ES	0.6383	1	na	0.7742	0.8795	1	0.7303	0.6911	0.6792	0.8637	0.8151	0.8927	1	0.7829	1	na	0.9585	0.919	na	0.8602	na	0.63	0.7656	0.8526	1	0.6961	0.7226	0.8994	0.8687	0.6429	0.8123	1	0.8913	1	1	1	1	0.5562	0.8855	1	0.8736	0.7438	na	0.9352	1	0.6339	1	na	0.7409
TULP3|19728|AP	0.17	0.1398	0.1201	0.1104	0.1427	0.1458	0.1292	0.1119	0	0.0684	0.1033	0.0861	0.149	0.133	0.2145	0.1553	0.1726	0.1177	0.1854	0.0973	0.1408	0.4503	0.1585	0.1181	na	0.288	0.1054	0.1033	0.1585	0.1061	0.1	0.0584	0.2047	0.1632	0.0992	0.2328	0.2264	0.1439	0.1177	0.1929	0.1678	0.1415	0.0824	0.0925	0.0889	0.1493	0.0724	0.1512	0.072
KATNAL2|45429|AT	0.8574	0.8679	0.8168	0.7969	0.5587	0.9119	0.8212	0.7368	0.7402	0.7581	0.8954	0.7782	0.5852	0.8639	0.6031	0.4769	0.7895	0.5625	0.8115	0.8837	0.5656	0.9262	0.9158	0.8363	0.9275	0.8688	0.8448	0.7441	0.8002	0.7366	0.8231	0.9011	0.7775	0.8629	0.8645	0.8027	0.8683	0.9136	0.8201	0.6987	0.8176	0.845	0.7659	0.9119	0.802	0.826	0.8886	0.924	0.8854
BCLAF1|77909|AA	0.9259	0.9672	0.86	0.9171	0.911	0.8688	0.9201	0.9148	0.919	0.9528	0.8753	0.9412	0.9534	0.9272	0.9248	0.936	0.8967	0.9476	0.9156	0.9831	0.9503	0.9589	0.844	0.8948	0.9663	0.9032	0.956	0.947	0.9832	0.9351	0.9556	0.9737	0.9526	0.9512	0.9761	0.9276	0.8779	0.9288	0.9245	0.9493	0.9563	0.9416	0.9166	0.9045	0.9227	0.9448	0.903	0.9641	0.936
HEBP1|20523|AT	0.0015	0.0066	0.0016	0.0052	0.0017	0.0013	0.0117	0.0084	0.0278	0.0016	0.0059	0.0123	0.0037	0.0074	0.0104	0.0116	0.0087	0.0026	0.0033	0.0143	0.009	0.0027	0.0018	0.0032	0.0029	0.0075	0.0178	0.0131	0.0074	0.0175	0.0126	0.0144	0.0257	0.0012	0.013	0.0087	0.0064	0.0147	0.0058	0.0053	0.0095	0.0078	0.0145	0.0179	0.0061	0.0067	0.0099	0.0062	0.0079
NAE1|36854|AD	0.0162	0	0	0.0268	0	0	0	0	0	0	0.0085	0	0.0216	0	0	0	0	0	0	0	0	0	0	0	0	0	0	0	0	0.0054	0	0	0.0061	0	0	0.0055	0	0	0.0038	0.0268	0	0.0087	0	0.0083	0	0	0	0.0134	0
GNA12|78636|AP	0	0	0	0.0107	0	0	0	0	0	0	0	0	0	0.0089	0	0	0	0	0	0	0	0	0	0	0	0	0	0	0.014	0	0	0	0	0	0	0	0	0	0.0048	0	0.0175	0	0	0	0	0	0	0	0.0304
CAV1|81529|AP	0.272	0.3499	0.2209	0.3665	0.3833	0.1236	0.3176	0.308	0.2281	0.2345	0.197	0.2774	0.4226	0.4841	0.464	0.3242	0.2922	0.3268	0.3757	0.3183	0.1815	0.097	0.2495	0.1841	0	0.2577	0.2315	0.2388	0.2873	0.2017	0.3483	0.2758	0.2941	0.1459	0.3717	0.2882	0.2843	0.372	0.3226	0.2598	0.352	0.2879	0.2298	0.1769	0.164	0.1985	0.2862	0.3282	0.2582
TRAPPC4|19073|ES	1	1	1	1	0.9618	0.8177	1	0.8869	0.9284	1	1	1	1	1	0.8707	1	na	0.9296	1	1	1	1	0.8619	1	na	0.878	1	1	0.9287	1	0.9648	0.864	1	1	1	0.9428	1	1	1	0.9255	1	1	0.8795	1	1	0.9276	1	0.9522	1
YPEL3|36073|ES	1	1	1	1	1	1	1	1	1	1	1	1	1	1	1	1	1	1	1	1	1	1	1	1	1	1	1	1	0.9969	1	1	1	1	1	1	1	1	1	1	1	1	1	1	1	1	1	1	1	1
COPRS|40164|AP	0.0334	0.0132	0	0.0086	0.0298	0	0.0321	0.0285	0.021	0.0041	0	0.0095	0.0311	0	0	0.0497	0.0049	0.0036	0.007	0.0163	0.0141	0.0025	0.0219	0.0397	0	0.0049	0.0086	0.0098	0.0211	0.0108	0.0111	0.0055	0.022	0	0.0212	0.0272	0.0236	0.011	0.0055	0.015	0.0532	0.0075	0.0122	0.015	0.0325	0.0121	0.01	0.0068	0.012
MGST1|20605|AT	0.0002	0	0.0002	0.0005	0.0002	0.0002	0.0003	0.0003	0.0007	0	0.0003	0.0004	0.0002	0.0003	0	0.0002	0	0	0.0005	0.0001	0	0.0002	0.0003	0.0002	0.0004	0	0.0002	0.0004	0	0.0002	0.0004	0.0003	0	0	0.0003	0.0003	0.0004	0.0001	0.0003	0.0002	0.0008	0.0002	0.0001	0.0001	0.0004	0.0003	0.0001	0.0001	0.0006
PSMA4|32111|AD	0.9594	0.9664	0.9685	0.9969	0.9643	0.9837	0.9812	0.9963	0.9883	0.9663	0.9924	0.9877	0.9881	0.9861	0.9569	0.9786	0.9945	0.9854	0.9519	0.9804	0.9941	0.9913	0.9704	0.997	0.9664	0.9765	0.9976	0.9964	0.9954	1	0.9697	0.9656	0.9915	0.8992	0.9945	0.9775	0.9555	0.9671	0.9784	0.9949	0.9621	0.987	0.9962	0.9801	0.9704	0.9715	0.9782	0.9745	0.9854
NASP|2751|ES	0.0099	0.0117	0.0147	0	0	0.0405	0	0.015	0	0	0.0127	0.0074	0.0096	0.0021	0	0	0.0134	0.0019	0	0	0	0.005	0	0.0037	0	0	0.01	0.0197	0.0036	0	0	0.0021	0.0261	0	0.0084	0	0.0065	0	0.0081	0.009	0	0	0.0073	0	0	0.0105	0.0077	0	0.0033
DENND3|85328|AT	0.9792	0.976	0.946	0.9326	0.9463	0.9911	0.9629	0.9617	0.9355	0.9789	0.98	0.9554	0.9661	0.9601	0.9749	0.9621	0.9519	0.9864	0.9899	0.9563	0.9686	0.9922	0.9959	0.9745	0.9881	0.9785	0.9857	0.9757	0.9835	0.9843	0.9934	0.9855	0.971	0.969	0.9825	0.9707	0.9833	0.9802	0.9696	0.9854	0.946	0.9623	0.974	0.9764	0.9902	0.9754	0.9908	0.9928	0.9843
ARHGAP19|12693|AT	1	1	1	1	1	1	1	1	1	1	1	1	1	1	1	1	1	1	1	1	1	1	1	1	1	1	1	1	1	1	1	1	1	1	1	1	1	1	1	1	1	1	1	1	1	1	1	1	1
GRB10|79722|ES	0.5369	0.8514	0.535	0.6407	0.6408	0.4875	0.7114	0.6831	0.6555	0.2736	0.6137	0.7511	0.8603	0.92	0.6289	0.9234	0.9224	0.5481	0.4681	0.517	0.6458	na	na	0.7302	na	0.6202	0.6436	0.5299	0.4503	0.6772	0.8416	0.7335	0.6571	0.7761	0.9459	0.5992	0.6547	0.635	0.6296	0.5465	0.7776	0.6578	0.6573	0.7102	na	0.6313	0.5348	0.5432	0.6017
AIG1|77970|AT	0.0254	0.0673	0.0364	0.0318	0.0588	0.038	0.0422	0.0581	0.0424	0.0381	0.0701	0.0439	0.0352	0.0386	0.04	0.0542	0.0214	0.0589	0.0493	0.0474	0.0526	0.0416	0.0477	0.0772	0.0254	0.024	0.0579	0.0785	0.0559	0.0757	0.039	0.0451	0.0735	0.0298	0.0489	0.0607	0.0417	0.0587	0.0752	0.0362	0.0297	0.0323	0.0606	0.0421	0.069	0.0358	0.032	0.0635	0.0846
COX7A2|76782|ES	1	1	1	1	1	1	1	1	1	1	1	1	1	1	1	1	1	1	1	1	1	1	1	1	1	1	1	1	1	0.999	0.9993	1	1	1	0.9987	1	1	1	1	1	1	1	1	1	1	1	1	1	1
BACE1|18914|AD	1	1	1	1	1	na	1	0.9711	0.9905	1	0.9756	1	1	1	1	0.9729	1	1	1	1	1	1	1	0.9758	1	1	0.9747	1	1	1	1	1	1	1	0.9881	0.9908	1	0.9924	0.9944	1	0.9803	1	1	1	1	0.9909	1	1	0.9749
UNK|43509|AT	0.1667	0.2712	0.1836	0.1525	0.225	0.0878	0.1835	0.1623	0.2205	0.199	0.2518	0.1508	0.2362	0.2	0.1908	0.2333	0.2587	0.191	0.1157	0.1968	0.2442	0.139	0.2598	0.2046	0.2121	0.152	0.1694	0.2174	0.1837	0.2178	0.3492	0.2538	0.1864	0.2885	0.2227	0.1777	0.2181	0.2915	0.1409	0.1692	0.1631	0.2379	0.1883	0.3341	0.139	0.2112	0.2899	0.2525	0.204
QKI|78405|AT	0.4731	0.6412	0.5474	0.5288	0.5781	0.5433	0.5137	0.5472	0.6562	0.7156	0.5525	0.5258	0.4379	0.5841	0.5985	0.5459	0.706	0.6079	0.6004	0.5584	0.4996	0.4786	0.5626	0.5089	0.4688	0.4852	0.5295	0.6166	0.5885	0.5231	0.6141	0.7113	0.5887	0.469	0.6428	0.5191	0.44	0.5667	0.5264	0.5548	0.6119	0.5335	0.4682	0.5188	0.5565	0.6169	0.4882	0.5004	0.5239
IKBKB|83703|ES	1	1	1	1	1	1	0.975	1	1	1	1	1	1	1	1	1	1	1	1	1	1	1	1	1	1	1	1	1	1	1	1	1	1	1	1	1	1	1	1	1	1	1	1	1	1	1	1	1	1
BTN3A3|75667|AA	0.9132	1	1	1	1	1	1	0.9809	0.967	1	0.9208	1	1	1	0.9588	0.9789	0.9473	1	1	0.919	0.9794	1	1	1	na	0.9466	0.9423	0.9399	1	0.9528	1	1	1	0.8218	1	1	1	1	0.984	0.9698	1	1	0.9748	1	1	0.9888	0.9528	1	1
MAPKAP1|87584|ES	0.9853	0.9832	0.9892	0.9836	0.9921	0.9868	0.996	0.9858	0.9967	0.9937	0.9935	1	0.9909	0.9966	0.972	1	0.997	0.9923	1	0.9934	0.9949	0.9953	0.9908	0.9921	0.9776	0.9853	0.9921	0.9921	0.9698	0.9895	0.9901	0.9939	0.9838	0.9887	0.995	0.9965	0.9967	0.99	0.9877	1	0.9858	1	0.9834	0.9966	0.9893	0.9904	0.9891	0.9926	0.9795
TMC4|51800|AP	0	0	0	0.0082	0.005	0	0	0	0	0.0054	0	0	0	0	0.0308	0	0	0	0	0	0	0.0139	0	0	0	0.0056	0	0.0079	0	0	0	0	0	0	0	0	0	0	0	0	0	0	0	0.0045	0	0	0.0084	0	0.0108
PGS1|43872|AD	0.3275	0.2983	0.3315	0.3791	0.3784	0.25	0.4401	0.3651	0.3723	0.3203	0.3051	0.3387	0.3581	0.3378	0.4812	0.3422	0.3814	0.3235	0.347	0.347	0.2915	0.2093	0.3265	0.3793	0.1375	0.2349	0.3116	0.319	0.2818	0.4364	0.3534	0.3555	0.4143	0.3278	0.3624	0.4704	0.3809	0.3104	0.3315	0.2493	0.3525	0.409	0.3595	0.3044	0.2293	0.3565	0.3194	0.2125	0.411
PREX1|59731|RI	0	0	0.0592	0.0728	0.0748	0.0512	0.1012	0.0803	0.0278	0.0485	0.0296	0.0994	0.058	0.1076	0.0122	0.0126	0.0317	0	0.0105	0.1784	0.0485	0	0.0296	0.0284	0.0248	0.0426	0.0148	0.0141	0.0456	0	0.0244	0	0.0236	0.0317	0.0141	0.0493	0.064	0.04	0.0809	0	0.0263	0.1137	0.021	0.02	0.04	0.0214	0.0214	0.0122	0
SERPINB6|75150|AP	0.2211	0.1844	0.2123	0.2447	0.2729	0.2954	0.1791	0.1325	0.2185	0.2879	0.185	0.1883	0.22	0.2813	0.332	0.2548	0.2965	0.2143	0.2045	0.2489	0.298	0.2932	0.2781	0.3071	0.2241	0.2804	0.3114	0.3356	0.2483	0.3152	0.2853	0.3552	0.175	0.2114	0.2667	0.2571	0.2104	0.3436	0.2994	0.27	0.2156	0.2271	0.3273	0.385	0.2257	0.3012	0.2849	0.2367	0.2961
TRIM9|27504|AT	0.0914	0	0	0	0.2616	0	0.0351	0	0	0	0.1002	0	0	0	0	0	0	0	0	0	0	0	0	0	0	0	0	na	0	0	0	0	0	0	0	0	0	0	0	0.0864	0	0	0	0	0	na	0	0	0
C7orf41|79109|AP	0.0296	0	0	0.0205	0	0	0.0153	0.0275	0.0506	0.0173	0.0374	0	0	0.0171	0	0.0207	0	0	0	0.0264	0	0	0	0.0282	0.0237	0	0	0	0	0	0.0258	0.0257	0	0	0	0	0	0	0	0	0.011	0.0484	0	0	0	0.0137	0	0	0.0134
ASNSD1|56513|ES	1	1	1	1	1	1	1	0.9832	0.9738	1	1	1	1	1	1	1	1	1	1	1	1	1	1	1	1	1	1	1	1	1	0.9895	1	0.9957	1	1	1	1	0.9874	1	1	1	1	1	1	1	1	1	1	1
BID|61001|AP	0	0.0654	0	0	0	na	0	0	0	0	0	0	0.0388	0	0	0	0	0	0	0	0	0	0	0.0209	0	0	0	0	0	0	0	0	0	na	0.0181	0	0	0	0	0.0316	0.0218	0	0	0	0	0	0	0.019	0
ANKS6|87047|AA	0.4462	0.4137	0.3403	0.4018	0.3114	0.4532	0.3546	0.4837	0.3737	0.3061	0.4102	0.5134	0.2602	0.4204	0.4699	0.4731	0.4916	0.4495	0.3066	0.45	0.4773	0.4755	0.46	0.3348	na	0.456	0.3332	0.4646	0.3337	0.3886	0.4227	0.5484	0.4469	0.2661	0.396	0.4642	0.4204	0.3196	0.4068	0.3833	0.3888	0.346	0.4185	0.4916	0.5068	0.3015	0.3318	0.4251	0.3708
KLHDC3|76212|ES	0.9964	1	1	1	0.9959	1	0.9935	1	1	1	1	0.9967	0.9965	1	1	1	1	1	0.9938	0.9948	1	0.9974	1	0.9977	1	1	0.9979	0.995	1	1	1	1	0.9956	1	1	1	0.9977	1	1	1	1	1	0.9978	0.9914	1	1	1	0.9965	1
GLB1L2|19563|AT	0.0288	0.0169	0.0357	0.048	0.0162	0.0129	0.0148	0.158	0.0392	0.0086	0.0165	0.0243	0	0.0056	0	0.0132	0.0378	0.018	0.0159	0.0159	0.0231	0.0062	0.0005	0.011	0.0063	0.0067	0.0284	0.0192	0.0051	0.0426	0.0155	0.0609	0.0382	0	0.0075	0.0601	0.0152	0.0054	0.053	0.0078	0.0989	0.0172	0.0464	0.0545	0.0116	0.031	0.0071	0	0.0256
COG6|25715|ES	na	0.0123	0.0255	0.0898	0.007	na	0.0878	0.0157	0	0.0256	0.0494	0	0.0255	0	0	0	0.0294	0.0267	0.0209	0	0	na	0	0	na	0.0471	0.0386	0.0262	0.0347	0	0.0118	0	0	0	0	0.0213	0.1257	0.0162	0.0198	0.0234	0	0.0292	0	0	0	0.0062	0	na	0.0327
NUP50|62644|ES	na	0	0	0	0	na	0.0601	0	0	0.0431	0	0	0	0	na	0	0	0	0	0	0	na	na	0.0292	na	0	0	0	na	0	0	0	0	na	0	0	0	0	0	0	0	0.1261	0	0	0	0	0.1013	na	0
SOX5|20747|AT	0	0	0	0	0	0	0.1081	0	0	0	0	0	0	0	0	0	0	0	0	0	0	0	0	0	0	0	0	0	0	0	0	0	0	0	0	0	0.1951	0	0	0	0	0	0	0	0	0	0	0	0
CCDC64|24717|ES	1	0.8322	0.8972	0.9488	0.8913	1	0.9351	0.8882	0.9649	1	0.8618	0.9266	0.7112	0.8567	0.8768	0.9213	1	0.9224	0.9578	1	0.7973	0.9498	0.978	0.908	na	0.9563	0.814	1	0.9342	0.8235	0.9722	0.8839	0.9333	0.6203	0.9581	1	0.8863	0.9192	0.9696	0.898	0.9529	0.956	0.8529	0.9855	0.9487	0.9261	1	0.9197	0.8393
CAPN12|49691|AT	0.2594	0.2052	0.3633	0.3879	0.2125	0.3329	0.4891	0.3862	0.1712	0.1468	0.1075	0.4285	0.2588	0.1866	0.2655	0.2338	0.3068	0.4656	0.6543	0.2886	0.4465	0.256	0.6707	0.2739	0.6869	0.5634	0.2052	0.1468	0.4937	0.3405	0.2365	0.3112	0.1468	0.3008	0.3008	0.4364	0.1285	0.2439	0.4842	0.1143	0.1842	0.2791	0.3825	na	0.3112	0.4364	0.4077	0.6077	0.6869
AP5M1|27652|ES	1	0.9893	1	1	0.9568	0.9401	0.9879	1	1	0.9903	1	0.9873	1	0.9896	1	1	0.9711	0.9801	1	1	1	1	1	1	1	0.9894	0.9917	0.9841	0.9845	1	0.982	0.9921	0.9952	1	0.9927	1	0.9842	0.994	0.9877	1	0.9925	0.9915	1	1	1	0.9899	0.9894	1	1
METTL1|22747|ES	0.9867	0.9913	0.9692	0.989	1	1	0.9845	0.9685	0.9856	0.9844	0.9782	0.9758	1	1	0.9858	1	1	0.9911	1	0.9478	0.9721	0.993	0.986	0.9901	1	0.9833	0.9798	0.9705	1	0.9808	0.9695	0.9758	0.9904	1	1	0.9916	0.9505	0.9438	0.9826	0.9738	0.9551	1	1	1	0.9823	1	1	1	0.9353
SYTL2|18153|ES	1	na	1	0.7343	0.6619	1	0.8403	0.6625	0.3615	na	1	0.9157	0.5898	1	0.5333	0.5307	na	0.2071	0.6858	0.5884	0.5486	na	0.4978	0.7009	na	0.6819	0.8662	0.7333	0.723	0.8659	0.5595	0.4614	0.7896	0.6937	0.583	0.2824	na	0.7324	0.7097	0.6801	0.6504	0.7827	0.8247	0.8717	0.6721	0.6122	0.8813	0.8342	0.9581
GTF2H1|14598|AP	0.2298	0.0928	0.1199	0.1305	0.0994	0.2738	0.1454	0.1487	0.0404	0.0649	0.0453	0.0984	0.0844	0.1079	0.1296	0.0715	0.1114	0.0581	0.0254	0.0695	0.1057	0	0.0453	0.0415	0.091	0.1246	0.0405	0.0612	0.1063	0.0748	0.0305	0.0469	0.0773	0.0738	0.0294	0.0481	0.0944	0.0443	0.0975	0.0935	0.047	0.0359	0.0868	0.0201	0.0849	0.061	0.0632	0.1663	0.0907
APOL3|61995|AA	0.4928	0.3512	0.3621	0.6148	0.6532	0.4806	0.4762	0.5881	na	0.2173	0.4871	0.3053	0.4497	na	0.7048	0.3188	na	0.4678	0.469	0.4162	0.1668	na	0.3336	0.2194	na	0.4161	0.1471	0.3194	0.1922	0.2885	0.4743	0.4097	0.4201	0.2173	0.0335	0.3493	0.38	0.4697	0.5849	0.2278	0.3967	0.2617	0.5744	0.9133	0.783	0.2705	0.327	0.2173	0.488
DMTF1|80303|AA	0.6649	0.5289	0.6832	0.5392	0.6536	0.7221	0.6223	0.5033	0.4132	0.4737	0.594	0.5598	0.5585	0.636	0.4913	0.4723	0.5198	0.4466	0.4302	0.442	0.7196	na	0.7659	0.4052	0.6059	0.4459	0.3639	0.55	0.6581	0.3156	0.4165	0.3799	0.4762	0.3469	0.4756	0.3815	0.7086	0.3707	0.3853	0.4216	0.4894	0.6149	0.5442	0.4386	0.7006	0.4281	0.3715	0	0.4927
SRSF5|28157|AT	0.1362	0.1466	0.2237	0.2065	0.2419	0.1192	0.2586	0.1896	0.1594	0.1472	0.1106	0.1306	0.1307	0.1859	0.11	0.181	0.2421	0.0856	0.0769	0.1507	0.133	0.0464	0.0447	0.1252	0.1175	0.2182	0.1078	0.1742	0.1461	0.1631	0.0804	0.0769	0.1394	0.1061	0.0987	0.168	0.1024	0.1459	0.1775	0.1326	0.1559	0.1883	0.2262	0.1517	0.1409	0.203	0.1569	0.0479	0.1029
ZBTB45|52478|AP	0.2941	0.3833	0.3659	0.3653	0.2893	0.0916	0.3241	0.3425	0.3628	0.4011	0.3516	0.3687	0.357	0.3922	0.3425	0.3024	0.4005	0.3333	0.4026	0.321	0.3738	0.2682	0.3846	0.3631	0.2508	0.3344	0.2947	0.3425	0.304	0.3918	0.3887	0.4823	0.3046	0.1985	0.2732	0.4058	0.4157	0.4016	0.4579	0.4016	0.3325	0.3095	0.2988	0.3771	0.2028	0.3191	0.4639	0.3174	0.2146
ISCU|24228|RI	0.7843	0.8448	0.7346	0.7252	0.5939	0.7635	0.7362	0.8218	0.6059	0.5194	0.5414	0.5758	0.6852	0.743	0.4798	0.7185	0.9326	0.4395	0.5355	1	0.6783	0.2441	0.2784	0.3765	0.5148	0.5438	0.4246	0.2266	0.7686	0.4536	0.5961	0.3388	0.5914	0.1409	0.5201	0.6888	0.5636	0.5918	0.7713	0.4395	0.8047	0.6452	0.5341	0.4456	0.6699	0.464	0.5491	0.3388	0.537
GRK4|68624|AT	0.5616	0.1874	0.3403	0.4142	0.1769	0.6813	0.3471	0.3418	0.1803	0.1747	0.4062	0.4141	0.3651	0.3343	0.2122	0.2345	0.3011	0.3507	0.4834	0.2869	0.2952	0.5888	0.4278	0.3744	0.4532	0.2326	0.2259	0.2873	0.5052	0.2282	0.2887	0.288	0.1667	0.2414	0.174	0.3533	0.4024	0.1948	0.3105	0.2244	0.2299	0.2785	0.2494	0.0991	0.495	0.2957	0.3303	0.2331	0.2935
RAC2|62103|AD	1	1	0.9931	1	1	1	0.9812	0.9938	1	1	1	0.9836	0.9956	na	0.9751	0.9823	0.9875	1	0.9804	1	1	1	0.9871	0.9869	0.9642	1	1	1	0.9897	1	0.9864	0.9842	1	1	0.9937	0.9883	1	1	1	0.9866	1	1	0.983	1	1	1	1	1	1
ADSSL1|29549|AP	0.2519	0.0909	0.1568	0.2571	0.1188	0.6523	0.2755	0.4065	0.0237	0.0658	0.1149	0.2774	0.1505	0.1387	0.2679	0.173	0.1831	0	0.0248	0.2045	0.1704	0	0.0974	0.082	0.3652	0.0369	0.0601	0.0497	0	0.0785	0.0414	0	0.0833	0	0.0622	0.0243	0.1832	0.1626	0.0577	0.0825	0.1732	0.0738	0.0527	0.0195	0.1133	0.0424	0.0571	0.1572	0.0898
SEC24D|70438|AP	0	0	0	0.0265	0	na	0	0	0	0	0	0	0	0	0	0	0	0	0	0	0	0	0	0	na	0	0	0	0	0	0	0	0.0175	0	0	0	0	0	0.0099	0	0	0	0	0	0	0	0	0	0
COL6A3|58104|ES	0.3031	0.1134	0.4023	0.2959	0.2299	0.0458	0.5823	0.3216	0.6523	0.5057	0.2978	0.2451	0.329	0.5583	0.5376	0.4677	0.2543	0.5129	0.1798	0.6503	0.574	na	na	0.3031	na	0.2037	0.3024	0.3162	0.5086	0.2325	0.4356	0.6445	0.3052	0.454	0.6887	0.4607	0.5845	0.5486	0.1775	0.3214	0.6871	0.6055	0.3063	0.165	0.1871	0.2773	0.3304	0.7877	0.2998
PEAK1|31985|AT	0.0063	0.0096	0.0075	0	0	0	0.0067	0	0.0049	0.0043	0.0026	0	0.0206	0.0138	0.0055	0.0036	0	0.0024	0	0	0.0086	0.0065	0.0122	0	0.0142	0	0.0078	0	0	0	0.0032	0	0	0.004	0.0015	0.0015	0.0084	0	0	0	0	0.0069	0.003	0	0.0123	0.0038	0.0029	0.0144	0.004
RCAN1|60489|AP	0	0	0	0	0	0	0	0	0	0	0	0	0	0	0	0	0	0	0	0	0	0	0	0	0	0	0	0	0	0	0	0	0	0	0	0	0	0	0	0	0	0	0	0	0	0	0	0	0
SNRPN|29699|AP	0	0	0	0.0008	0.0015	0	0.0009	0	0	0.0032	0.0137	0.0006	0.0009	0	0	0	0	0	0	0	0.0006	0	0.0034	0	0	0	0	0	0	0.0016	0	0.001	0	0	0	0	0.0214	0.0054	0	0.008	0.0013	0.0007	0	0	0.0038	0	0.0012	0.001	0
ARHGEF25|22665|AP	0.6074	0.8732	0.8483	1	1	0.7644	0.8288	0.8179	0.7294	na	0.9545	0.6631	1	0.8471	0.8779	0.6771	na	0.692	0.9172	0.5996	0.8398	0.545	0.6113	1	na	0.8435	0.7139	0.6326	0.5996	0.5926	0.692	1	0.6771	0.5118	0.8471	1	1	0.8128	0.9692	0.6292	0.4733	1	0.6326	0.8628	1	0.545	0.5926	0.545	1
PQLC1|46268|ES	0	0.0034	0	0	0.0063	0	0.0074	0	0.0049	0.0053	0.0101	0	0	0.002	0	0	0.0082	0	0	0.0061	0	0	0	0.0043	0	0	0	0.0068	0	0	0.0026	0.0027	0	0.011	0	0	0.0028	0.0084	0.0045	0.0079	0	0.0055	0.0041	0.0033	0.0211	0	0	0	0
SYNE2|27835|AP	0	0	0	0.033	0	0	0.0265	0	0	0	0	0	0.1089	0.0231	0.0681	0.0373	0	0	0.1151	0	0	0	0.1179	0	0	0.0689	0	0	0	0	0.2507	0	0	0	0	0	0	0.0961	0.096	0.0833	0.0587	0	0	0	0	0	0.1633	0	0
DENND1A|87518|ES	1	1	1	1	1	1	1	0.9737	1	1	1	0.9942	0.9876	0.9823	0.9789	1	0.9801	0.9927	1	1	1	1	0.9886	1	1	0.9945	1	0.979	1	1	1	0.9905	1	1	0.9931	1	1	0.9907	0.9923	1	1	1	1	1	1	1	0.9684	1	1
ERI3|2552|ES	0.9432	0.9948	0.9749	0.968	0.9717	0.9604	0.9687	0.9805	0.9664	0.9724	0.9485	0.9653	0.9789	0.9631	0.9566	0.951	0.9848	0.9769	0.9738	0.981	0.983	0.9595	0.9616	0.9622	1	0.9589	0.9862	0.9794	0.9867	0.982	0.9911	0.9802	0.9753	0.9838	0.9739	0.9663	0.9674	0.9761	0.9629	0.9656	0.9699	0.9849	0.983	0.9828	0.9793	0.9899	0.9874	0.9618	0.9628
UBA7|64921|ES	0.8553	0.8926	0.8791	0.898	0.9032	0.8484	0.8666	0.8363	0.8658	0.9252	0.8574	0.8359	0.8582	0.8062	0.9316	0.7811	0.8365	0.8508	0.8907	0.9041	0.9242	0.9157	0.8585	0.8437	0.8913	0.8228	0.8599	0.8763	0.8399	0.8015	0.9548	0.8306	0.8613	0.9106	0.8688	0.8081	0.8442	0.8559	0.8478	0.8306	0.859	0.8869	0.9182	0.9486	0.8515	0.8483	0.8687	0.812	0.8859
PAFAH1B3|50147|RI	0.8363	0.8466	0.7526	0.7745	0.8036	0.738	0.8072	0.7425	0.8305	0.7934	0.7488	0.8767	0.7558	0.6173	0.8288	0.818	0.7438	0.7796	0.8012	0.7767	0.7086	0.7953	0.8139	0.7789	0.8094	0.8686	0.7197	0.7475	0.811	0.7719	0.7175	0.7811	0.8194	0.7818	0.7867	0.7796	0.6958	0.7882	0.815	0.6962	0.8107	0.7607	0.8399	0.7558	0.7785	0.7739	0.7908	0.8295	0.7803
SHANK3|62903|ES	0	0.0249	0	0	0	0	0	0.0369	0.0387	0	0	0	0	0.0234	0	0	0	0	0	0	na	na	0	0	na	0	0	0	0	0	0	0	0	0	0	0	0	0	0	0	0	0	0	0	0	0	0	0	0
CCNB3|89135|ES	na	1	1	1	1	1	1	1	1	1	1	1	1	1	1	1	1	1	1	1	1	na	1	1	na	1	1	1	1	1	1	1	1	1	1	1	1	1	1	1	1	1	1	1	1	1	1	na	1
CBWD6|86488|AT	0.6682	0.672	0.5816	0.6579	0.6862	0.9094	0.5878	0.7231	0.5511	0.6752	0.6701	0.6583	0.619	0.6912	0.6567	0.5281	0.7678	0.6893	0.705	0.6658	0.6258	0.6718	0.6805	0.5112	0.7212	0.5569	0.5651	0.7672	0.5753	0.5609	0.524	0.6569	0.7327	0.8053	0.7165	0.5851	0.6461	0.5404	0.613	0.6335	0.7635	0.5408	0.6948	0.6935	0.6807	0.602	0.7428	0.6286	0.5881
EIF3M|14846|AT	0.9623	0.9665	0.9214	0.9474	0.9737	0.9085	0.8953	0.9648	0.9779	0.9796	0.9651	0.938	0.9537	0.9087	0.9196	0.9705	0.9694	0.9797	0.9761	0.9546	0.9244	0.9895	0.9879	0.9626	0.9899	0.9473	0.9689	0.9572	0.9736	0.956	0.9813	0.965	0.9598	0.9792	0.9766	0.9616	0.9253	0.9641	0.9599	0.9793	0.973	0.9614	0.9657	0.9828	0.973	0.9766	0.9789	0.9705	0.9735
CDADC1|25877|ES	0.1327	0.3826	0.2109	0.1712	0.1071	0.2662	0.2813	0.2924	0.2412	0.1273	0.1691	0.4235	0.2366	0.2195	0.3314	0.2828	0.2459	0.1103	0.2699	0.2366	0.2258	0.1247	0.1407	0.0986	0.0511	0.1263	0.1712	0.1609	0.4908	0.2849	0.2217	0.2924	0.1856	0.1581	0.1581	0.2767	0.1379	0.1454	0.0806	0.121	0.3754	0.4796	0.2686	0.2797	0.0439	0.3271	0.2924	0.1644	0.2783
PTMA|57927|AP	0.009	0.0061	0.0072	0.0064	0.0083	0.005	0.0081	0.0076	0.0054	0.0039	0.0072	0.0061	0.0052	0.0059	0.0043	0.0082	0.0057	0.004	0.0043	0.0056	0.0047	0.0049	0.0034	0.0039	0.0033	0.0037	0.0057	0.0033	0.0035	0.0036	0.0049	0.006	0.0075	0.0058	0.0062	0.0045	0.0052	0.0066	0.0051	0.006	0.0054	0.0049	0.0053	0.0046	0.0046	0.0049	0.0043	0.0063	0.0041
IQGAP2|72553|ES	1	1	1	1	1	na	1	1	1	1	1	1	1	1	1	1	1	1	1	1	1	1	1	1	1	1	1	1	1	1	1	1	1	1	1	1	1	1	1	0.98	0.9848	0.9875	1	0.9918	na	1	1	1	1
LAMA4|77297|AD	0.3499	na	0.3499	0.3499	0.212	0.0545	0.3057	0.5924	0.212	0.1874	0.1926	0.4022	0.301	0.3569	0.4467	0.4467	0.2876	0.4178	0.4743	0.3157	0.2876	na	na	0.301	na	0.4194	0.2748	0.355	0.3319	0.3676	0.3499	0.2715	0.4823	0.4208	0.2517	0.1493	0.1493	0.2876	0.3943	0.4467	0.3082	0.2352	0.212	0.1724	0.4467	0.2324	0.0545	na	0.212
CD164|77192|ES	0.9971	1	1	1	0.9987	1	1	1	0.9994	1	0.9996	0.9991	1	0.9993	1	1	1	0.9994	1	0.9982	1	1	1	1	1	0.999	1	1	1	1	1	1	1	0.999	1	1	0.9992	1	0.9984	1	1	1	1	0.9997	1	1	1	1	1
ZNF254|48839|AT	0.9832	0.9739	0.9825	0.9804	0.9846	0.8899	0.9488	0.9826	0.9942	0.9942	0.9885	0.9875	0.9687	0.9723	0.9481	0.9808	0.9935	0.9761	0.9794	0.9761	0.9633	1	0.9601	0.9946	0.9278	0.9826	0.9873	0.9941	0.9934	0.983	0.9848	0.9815	0.9971	0.9793	0.9769	0.9841	0.9795	1	0.997	1	1	0.9956	0.9843	0.9881	0.9922	0.9956	0.9856	0.967	0.9918
DHPS|47834|ES	0.9961	1	1	1	0.9971	1	1	1	1	0.9966	1	1	1	1	1	1	1	1	1	1	1	1	1	1	1	1	1	1	0.9951	1	0.992	1	1	1	1	1	1	1	1	1	1	1	1	1	1	0.9968	1	1	1
HVCN1|24492|AT	0.0214	0.0222	0.0204	0.0218	0.0269	0.0242	0.0321	0.0253	0.0782	0.063	0.0218	0.0189	0.021	0.039	0.0431	0.0693	0.0782	0	0.022	0.0291	0.0211	0	0.0097	0.0266	0	0.0167	0.0451	0.0592	0.0317	0.0724	0.0214	0.0496	0.0353	0.0252	0.0494	0.0325	0.0311	0.0325	0.0154	0.0219	0.1011	0.0325	0.0301	0.0375	0.0402	0.042	0.0182	0.0047	0.0231
TMEM185A|90319|AT	0.8435	0.9156	0.9206	0.8876	0.8779	0.8402	0.8456	0.9233	0.9476	0.9449	0.9619	0.8891	0.9244	0.8846	0.9253	0.8569	0.9364	0.9568	0.9053	0.9048	0.8694	0.8825	0.8404	0.9107	0.7846	0.8882	0.9106	0.9267	0.9039	0.9275	0.9137	0.9826	0.9212	0.911	0.9014	0.8586	0.9645	0.9512	0.9532	0.9064	0.9383	0.9283	0.8964	0.9584	0.8583	0.8886	0.8935	0.8834	0.9414
MKNK1|2800|AP	0.3875	0.4053	0.403	0.4793	0.36	0.2195	0.2905	0.5481	0.6464	0.6439	0.3701	0.4005	0.5055	0.3641	0.3218	0.3687	0.4528	0.3775	0.3875	0.487	0.4267	0.2067	0.3426	0.487	na	0.3751	0.4449	0.2882	0.603	0.5686	0.5031	0.5927	0.3927	0.4158	0.4641	0.4247	0.3187	0.6073	0.6011	0.4727	0.4067	0.2696	0.5388	0.4084	0.3298	0.4944	0.3564	0.404	0.655
RBM39|59247|ES	0	0	0.0011	0	0.0006	0	0.0011	0.0024	0	0	0.0024	0	0	0.0007	0.0031	0.0035	0.0014	0.001	0.0019	0	0	0	0	0	0	0.0032	0.0011	0	0	0	0	0	0.0007	0	0	0.0008	0	0.0014	0.0008	0	0	0	0.0034	0	0	0	0	0	0
NUCB1|50825|AP	1	1	1	1	1	1	1	1	1	1	1	1	1	1	1	1	1	1	1	1	1	1	1	1	1	1	1	1	1	1	1	1	1	1	1	1	1	1	1	1	1	1	1	1	1	1	1	1	1
CHEK1|19309|AP	0.0495	0.1017	0.0481	0.0465	0.0122	0.0103	0.1069	0.0379	0.2878	0.0556	0.0235	0	0.0364	0.0382	0.0206	0.1264	0	0.0426	0.0092	0.103	0.0376	0	0.0092	0	0	0.0824	0.028	0.0271	0	0.0122	0.0573	0.0986	0.0545	0	0.1146	0	0.0072	0.0107	0.0192	0.2432	0.0728	0.0143	0.0509	0.0779	0.0285	0	0.0522	0.0684	0.0202
TRAPPC2|88519|ES	0.0714	0.1531	0.1486	na	0	0.1908	0	na	0	0	0	0.1566	0	0	0	0	0	0.084	0.0846	0	na	na	0	0	na	0.037	0	0.1702	0	0	0	0	0.051	na	0.0728	0	0	0	0.0442	0.2503	0	0	na	0	0	0	0	0.1358	0
ZSWIM7|94448|ES	0.7384	0.4597	0.3605	0.6994	0.5803	na	0.5446	0.6374	0.4742	0.6089	0.8076	0.5141	0.5934	0.6333	na	na	0.4017	0.7242	0.607	0.3901	0.4653	0.6302	0.6556	0.5205	0.4324	0.6337	0.6325	0.6197	0.7793	0.5998	0.4241	0.5972	0.5453	0.2563	0.5624	na	0.6605	0.4639	0.3576	0.5266	0.4214	0.643	0.631	0.463	na	0.5654	0.7747	0.4882	0.6521
CALHM2|13009|AP	0.9873	0.9718	0.9671	0.9919	0.9826	0.9277	1	0.9909	1	1	0.9511	0.9679	1	0.9839	1	0.9851	0.9211	1	0.9605	1	0.9717	1	0.973	0.9808	0.9145	0.9922	1	0.979	0.9553	0.9895	1	1	0.9847	1	1	0.9806	0.9839	0.9735	0.982	0.9566	1	0.9826	0.9526	1	0.9145	0.962	0.9859	0.9826	0.9517
ZNF177|47307|AA	0.5797	0.5396	0.5786	0.6908	0.7325	0.6565	0.6785	0.7243	0.7112	0.7495	0.5469	0.6034	0.6524	0	na	0.5101	0.5908	0.6459	0.4971	0.6077	0.5335	0.5319	0.325	0.3927	na	0.4524	0.6649	0.6094	0.6461	0.528	0.355	0.5449	0.5515	0.5802	0.6264	0.6699	0.4967	0.5993	0.6606	0	0.5849	0.3298	0.6493	0.7888	0.5207	0.6887	0.2907	0.71	0.5309
ZNF615|51388|AT	0.0137	0	0.0388	0.1126	0.0452	0	0.023	0.0245	0.0646	0.0365	0.0428	0.0839	0.0677	0.0582	0.0446	0.013	0.0553	0.0476	0	0	0.0167	0	0.0356	0.0357	0	0.0664	0.0276	0.0354	0.03	0.0329	0	0	0.047	0	0.0102	0.0404	0.0561	0.0231	0.0065	0	0.0114	0.0297	0.0594	0.0731	0.0182	0.0111	0.0268	0.0231	0.0203
FAM73A|3536|ES	0.8869	1	1	1	0.9703	na	1	1	1	0.9731	0.9573	1	1	0.93	1	1	1	1	0.9703	1	1	1	1	0.9401	na	1	1	1	1	0.9804	1	0.9577	1	1	1	1	1	0.9643	1	1	0.9808	1	1	0.9637	1	0.9359	1	1	0.9718
MRPL43|12853|AA	0.9715	1	1	0.9724	1	1	0.9689	1	1	1	1	0.948	1	1	1	1	0.9505	0.9662	1	1	1	1	0.9452	0.9469	1	1	0.9633	0.9495	1	1	1	0.895	0.9397	1	0.9311	1	1	1	0.9715	1	1	1	0.9561	1	1	0.957	0.9515	1	1
TUBB6|44668|AT	0.0027	0.0023	0.0012	0	0.0071	0.0024	0.0025	0.0056	0	0.003	0	0.0042	0.0029	0.0075	0	0.0021	0.0075	0.0025	0.0046	0.0035	0.0013	0.0008	0.0005	0.0023	0.0018	0.0017	0.0036	0.0029	0.0102	0.0038	0.0029	0.0019	0.0065	0.0067	0.0026	0.005	0.0028	0.0009	0.0005	0.002	0.0061	0.0063	0.0109	0.0017	0.0043	0.0019	0	0.0005	0.003
PFKP|10621|AP	0.7935	0.9357	0.8471	0.9309	0.9432	0.4857	0.7811	0.8432	0.9674	0.9799	0.9235	0.859	0.9423	0.8979	0.9657	0.978	0.9565	0.9786	0.9708	0.9453	0.9405	0.9156	0.9107	0.9791	0.7076	0.9215	0.9751	0.9709	0.9383	0.9666	0.9801	0.9612	0.9717	0.9687	0.9827	0.9413	0.8584	0.9386	0.9298	0.9753	0.965	0.9465	0.971	0.9755	0.9429	0.9285	0.9261	0.9614	0.9486
PTGES3|22477|ES	0.9918	0.9929	0.991	0.9901	0.9867	0.9782	0.9887	0.9869	0.9876	0.9898	0.9871	0.9922	0.9837	0.9907	0.9913	0.9916	0.9856	0.9926	0.9941	0.986	0.9856	0.9873	0.9915	0.9907	0.996	0.9885	0.9881	0.9898	0.9824	0.9879	0.9943	0.9883	0.9875	0.9874	0.9922	0.9898	0.9864	0.9869	0.9893	0.9881	0.9944	0.9856	0.9926	0.9865	0.9875	0.9886	0.9849	0.9917	0.9908
RANBP10|37100|AT	0.9094	0.994	0.9127	0.8614	0.9106	0.9483	0.8575	0.9261	0.9437	0.9642	0.9385	0.9352	0.9813	0.8665	0.9075	0.9388	0.9596	0.9575	0.9917	0.871	0.9221	1	0.9907	0.9511	0.9479	0.8987	0.99	0.9714	0.9642	0.9641	0.9478	0.9643	0.959	0.9732	0.9382	0.9912	0.9187	0.9599	0.9473	0.9471	0.8523	0.9741	0.9944	0.9833	0.9519	0.9151	0.9723	0.9923	0.9536
TAMM41|63407|ES	0.093	0.1958	0	0.0108	0.0045	0.1547	0.2182	0.3754	0.1082	0.0057	0.2506	0	0.0099	0.1676	0.2012	0.0891	0.3812	0	0.0796	0.3003	0.0183	0.1037	0.0567	0.0014	0.1814	0.2778	0.1966	0.0427	0.1998	0.2551	0.1919	0.0541	0	na	0.1007	0.1358	0.1829	0.006	0.0603	0.1007	0.2603	0.0037	0.0627	0	0.1789	0.0871	0.0737	0.1062	0.2171
CIRBP|46409|AP	0.0009	0.0008	0.0014	0.0011	0.0007	0.0032	0.0007	0.0015	0.0014	0.0017	0.0008	0.0013	0.0008	0.0012	0.002	0.0008	0.0019	0.0014	0.0014	0.0013	0.0002	0.0008	0.0005	0.001	0.0007	0.0002	0.001	0.0002	0.0009	0.0004	0.0004	0.0021	0.0003	0.0008	0.0012	0.0026	0.0011	0.001	0.0017	0.0032	0.0015	0.0026	0.0005	0.0005	0.0003	0.001	0.0014	0.0019	0.0009
TSHR|28668|AA	0.011	0.0166	0.0169	0.0145	0.0158	0.0165	0.0264	0.0163	0.0228	0.0151	0.0052	0.0137	0.0162	0.0181	0.021	0.0231	0.0185	0.0126	0.0126	0.0171	0.0132	0.0133	0.0061	0.0101	0.0297	0.015	0.0139	0.0153	0.021	0.0099	0.0145	0.0152	0.0172	0.0159	0.0159	0.0126	0.0117	0.0181	0.0184	0.019	0.0154	0.0131	0.0166	0.0142	0.0155	0.0124	0.0221	0.0227	0.0148
ZSCAN2|32290|AT	0.1152	0.1219	0.1002	0.169	0.1045	0.1586	0.0665	0.0641	0.1021	0.125	0.0934	0.1346	0.1008	0.1053	0.0989	0.1236	0.0934	0.1266	0.141	0.0803	0.1063	0.2015	0.1492	0.1178	0.148	0.2209	0.1429	0.0971	0.1856	0.0774	0.1525	0.1211	0.1097	0.2098	0.1516	0.0671	0.0963	0.0931	0.0818	0.1008	0.0963	0.233	0.0831	0.201	0.0681	0.1508	0.1105	0.1508	0.0973
RBM23|26655|ES	0.9842	0.9738	0.9385	0.944	0.9754	1	0.929	0.9591	0.9512	0.9814	0.9399	0.9513	0.9787	0.9568	0.9886	0.9616	0.9802	0.9872	0.9282	0.9711	0.9491	0.9779	0.9497	0.9613	0.8465	0.9616	0.9515	0.9759	0.9605	0.973	0.9655	0.9665	0.9616	0.9875	0.9789	0.9365	0.9508	0.9579	0.9699	0.9657	0.9554	0.9338	0.9641	0.9646	0.9366	0.9475	0.9777	0.9503	0.9732
PMPCB|81178|ES	1	1	1	1	1	1	1	1	1	1	1	1	1	1	1	1	1	1	1	1	1	1	1	1	1	1	0.9654	1	1	1	1	1	1	1	1	1	1	1	1	1	1	1	1	1	1	1	1	1	1
CMSS1|65805|AT	1	1	1	1	1	1	1	1	1	1	1	1	1	1	1	1	1	1	1	1	1	1	1	1	1	1	1	1	1	1	1	1	1	1	1	1	1	1	1	1	1	1	1	1	1	1	1	1	1
ATP5A1|300060|ES	0.344	0.3134	0.345	0.3317	0.2974	0.662	0.5994	0.5543	0.2753	0.2832	0.1986	0.3702	0.1358	0.3728	0.0701	0.4144	0.244	0.1893	0	0.3965	0.3182	0.3856	0.2209	0.246	0	0.2197	0.3495	0.2591	na	0.1801	0.1004	0.1592	0.2629	0.1093	0.1096	0.1448	0.2817	0.0975	0.1555	0.1334	0.7	0.1841	0.373	0.1431	0.177	0.3236	0.4495	0.2025	0.0835
ZNF846|47400|AT	0.2484	0.1496	0.2215	0.0953	0.1395	0.3251	0.2185	0.1838	0.1089	0.2903	0.1507	0.1383	0.2123	0.1605	0.3488	0.4537	0.1596	0.2124	0.1337	0.0538	0.2201	0.278	0.283	0.2256	0.3578	0.2765	0.2181	0.2563	0.1102	0.1625	0.1727	0.1263	0.2178	0.0954	0.1777	0.2483	0.1519	0.2107	0.1504	0	0.1035	0.2512	0.1532	0.2	0	0.2534	0.2027	0.1341	0.2229
CALM3|50566|ES	0.9712	0.9752	0.9697	0.9777	0.9718	0.9745	0.9671	0.9763	0.9629	0.9735	0.9767	0.9746	0.9813	0.9787	0.9773	0.9771	0.9704	0.9666	0.9699	0.9771	0.9615	0.9743	0.9752	0.9645	0.9754	0.9765	0.9617	0.9702	0.9599	0.9699	0.9762	0.9812	0.9714	0.9672	0.9771	0.9735	0.9771	0.9795	0.9773	0.9768	0.9726	0.959	0.9678	0.9741	0.9771	0.9705	0.9833	0.9735	0.974
TTC21B|55811|AT	0.8982	0.9372	0.9391	0.8967	0.9878	0.9347	0.8746	0.8916	0.9599	1	0.9215	0.8935	1	0.8681	0.9134	0.9844	0.9612	0.9118	0.9078	0.9711	0.9553	0.9338	0.9053	0.9423	0.9848	0.9559	0.9837	0.9809	0.9336	0.9661	0.9477	0.9793	0.9877	1	0.9667	0.9642	0.8176	0.9581	0.9468	1	0.974	0.9072	0.9533	0.9856	1	0.8996	0.9851	0.9411	0.9526
NOX4|18230|AT	0.0381	0.1964	0	0.031	0	0	0	0.0533	0	0.0803	0.0298	0.0795	0.0822	0	0	0	0	0.0181	0.1303	0	0.0329	0	0.0159	0	0	0	0	0	0	0	0	0.0293	0	0	0.0454	0.0592	0	0.0847	0.0596	0.1424	0.1234	0	0	0	0	0.0859	0.0669	0.0303	0.0586
ANKRD10|26273|ES	0.7625	0.7052	0.675	0.7538	0.7538	0.96	0.6809	0.7586	0.5459	0.4583	0.6833	0.6532	0.5951	0.6121	0.5671	0.6577	0.5089	0.5531	0.4675	0.5708	0.6493	0.6878	0.5092	0.3259	0.8441	0.5828	0.4859	0.4868	0.6592	0.4987	0.4664	0.2926	0.5086	0.5259	0.459	0.5497	0.5675	0.4085	0.542	0.3699	0.5041	0.5151	0.6722	0.5702	0.7147	0.397	0.5663	0.5423	0.5002
SLC35C2|59670|ES	0.9867	0.9961	0.9966	0.9804	0.9942	0.9886	1	0.9821	0.996	0.9965	0.9859	0.9901	0.9791	0.9955	0.9795	0.9964	0.9884	0.9976	0.9968	0.9818	1	0.9954	0.9893	0.9961	1	0.9856	0.9973	0.9966	0.9864	0.9914	0.9949	0.9883	0.9947	1	0.9973	0.9878	1	0.9937	0.9974	0.988	0.9889	0.9871	0.9898	0.9831	0.9785	0.9971	0.9787	0.9958	0.9974
SPI1|15729|AT	0.0604	0.0274	0.0447	0.0459	0.0456	0.0357	0.0702	0.0694	0.0527	0.0285	0.0661	0.0825	0.037	0.0602	0.0307	0.0357	0.0418	0.0196	0.0123	0.0405	0.034	0.0123	0.0141	0.0391	0.0119	0.0372	0.0226	0.0449	0.0199	0.0312	0.0294	0.0225	0.0571	0.0143	0.0194	0.0313	0.0335	0.0385	0.0331	0.0219	0.0529	0.0209	0.0326	0.0217	0.0301	0.0257	0.0222	0.0043	0.0064
SNRNP40|1457|AP	0.0606	0.0075	0.0401	0.0334	0.0337	0.0334	0.0417	0.0632	0.0037	0.0081	0.0035	0.0356	0.035	0.0144	0.0153	0.0306	0.0474	0.0101	0.0096	0.0262	0.0238	0	0	0.005	0	0.0104	0.0025	0.0087	0.0111	0.0071	0.0087	0.0098	0.0257	0.0204	0.0068	0.0044	0.0212	0.0133	0.0108	0.006	0.0326	0.0306	0.0199	0.0117	0.0204	0.007	0.0131	0.0047	0.0082
KIAA1217|10994|AP	0.5706	0.8105	0.6288	0.82	0.8654	0.1193	0.5986	0.7925	0.8683	0.803	0.1646	0.5159	0.634	0.3856	0.7818	0.9111	0.6777	0.8826	0.7778	0.8626	0.8276	0.2983	0.5637	0.8578	na	0.1238	0.8931	0.7455	0.812	0.8239	0.8503	0.7884	0.856	0	0.8409	0.7384	0.0338	0.6705	0.8387	0.7713	0.8646	0.7292	0.8057	0	0.8192	0.8979	0.8356	0.8762	0.8245
PSMG2|44700|AP	1	1	1	0.9809	0.9604	1	1	1	0.9788	0.983	0.9811	0.98	0.9668	1	1	1	0.9231	1	1	0.9523	1	0.905	0.9863	1	1	1	0.984	0.9376	0.9621	0.9661	1	0.9356	0.9674	0.952	0.9587	0.9729	1	1	0.9894	0.9365	1	1	0.979	1	0.929	1	0.9782	0.9594	0.9604
NDRG2|26484|AP	0.1639	0.0806	0.0817	0.1418	0.0732	0.1222	0.1239	0.2219	0.0726	0.0913	0.0701	0.1705	0.0633	0.0406	0.1342	0.0583	0.0113	0.0803	0.0776	0.1112	0.0259	0.0401	0.0662	0.1586	0	0.0856	0.1928	0.0656	0.1331	0.1242	0.0978	0.0559	0.1434	0.0808	0.1232	0.2708	0.0357	0.0865	0.1175	0.1211	0.1398	0.1136	0.1315	0.0501	0.081	0.1996	0.1027	0.1587	0.1552
DTX2|80180|ES	0.9557	0.9052	0.922	0.9327	0.7894	0.8	0.935	0.9729	1	0.9475	0.8238	0.9387	0.955	0.8827	0.9348	0.9453	0.9373	0.8963	0.8753	0.8676	0.9247	1	0.9594	0.7663	1	0.9706	0.8878	0.9171	0.86	0.9019	0.9168	0.9063	0.926	0.8553	0.8655	0.9048	0.8366	0.8488	0.8357	0.9535	0.9372	1	0.921	1	0.8999	0.8816	1	0.9684	0.8863
MAP2K6|43186|AP	0.8966	0.7224	0.8642	0.9698	1	1	1	1	1	na	0.8388	0.8126	1	0.9051	0.9051	1	1	1	0.6982	1	1	0.348	0.5289	0.9455	na	0.8806	1	1	1	0.9551	0.9662	0.9591	0.948	0.9428	0.8526	0.9124	0.6844	0.9328	0.9516	1	1	0.9156	1	0.7563	1	0.9662	1	0.8443	1
GMPR2|26922|ES	0.9504	0.905	1	0.9426	0.9706	1	1	0.9542	1	0.9512	0.9609	0.952	1	0.9756	1	1	1	0.9367	1	1	1	1	0.9774	0.8457	1	0.9369	0.9704	0.9518	0.9366	0.895	1	0.8573	1	1	1	1	0.9461	1	0.9717	1	1	0.922	0.9621	1	0.8716	0.9517	0.9676	1	0.9065
ALS2|56916|AT	0.2036	0.194	0.213	0.2268	0.165	0.1903	0.2457	0.2338	0.2014	0.2714	0.1517	0.2537	0.2218	0.1783	0.2436	0.3223	0.1498	0.1996	0.259	0.2335	0.2464	0.2485	0.2126	0.275	0.1434	0.2806	0.25	0.2131	0.2235	0.3391	0.2309	0.2078	0.2262	0.2372	0.2226	0.2584	0.1241	0.194	0.1432	0.2376	0.1906	0.2486	0.1923	0.2846	0.2481	0.1903	0.1939	0.2503	0.2088
CELF1|15767|AA	1	0.976	1	0.978	0.957	na	0.9579	1	1	1	0.9881	1	1	0.9523	1	0.9785	1	0.9742	0.9797	1	0.9508	1	1	1	na	0.9819	0.9901	1	1	1	1	1	0.9541	0.9656	1	0.9754	0.9631	1	0.981	0.9508	0.9677	1	1	1	1	1	0.9805	1	0.9881
SEC13|63364|AD	0.0363	0.1176	0.0938	0.0644	0.0869	0.0446	0.0869	0.0997	0.1234	0.1097	0.1085	0.0768	0.1052	0.0977	0.1131	0.1061	0.1243	0.1021	0.0847	0.1196	0.1025	0.0229	0.0523	0.0808	0.0086	0.0664	0.0768	0.0971	0.0925	0.1056	0.12	0.1383	0.095	0.0704	0.125	0.1129	0.0614	0.0938	0.1153	0.1184	0.0676	0.1299	0.1108	0.0945	0.0838	0.1116	0.0774	0.0841	0.1001
NDUFA3|51782|ES	0.073	0.069	0.0433	0.0564	0.2136	0.0679	0.0428	0.0352	0.1725	0.2094	0.041	0.0304	0.0166	0.0855	0.1067	0.0393	0.0512	0.1135	0.0569	0.0653	0.0299	0.1145	0.1094	0.0747	0.0673	0.0397	0.0516	0.0974	0.0544	0.0744	0.0664	0.0967	0.0434	0.0488	0.14	0.1341	0.025	0.0516	0.0526	0.0543	0.0168	0.1184	0.1444	0.1217	0.0741	0.0578	0.0769	0.0484	0.1013
PCGF3|68407|ES	0.6832	0.407	0.62	0.7018	0.3841	0.9395	0.6783	0.5576	0.422	0.4105	0.4608	0.32	0.6259	0.5641	0.5696	0.6107	0.3929	0.3475	0.173	0.5013	0.5055	0.3704	0.3878	0.5191	0.4295	0.4727	0.2506	0.6331	0.5735	0.3876	0.2826	0.4848	0.1966	0.3377	0.325	0.4266	0.6047	0.3897	0.4089	0.5714	0.3489	0.5209	0.3761	0.2817	0.4586	0.1314	0.3987	0.3293	0.1484
ITIH5|10717|ES	1	1	1	1	1	1	1	1	1	1	1	1	1	1	1	1	1	1	1	1	1	1	1	1	1	1	1	1	1	1	1	1	1	1	1	1	1	1	1	1	1	1	1	1	1	1	1	1	1
VEZT|23789|ES	0.0854	0.0304	0.0466	0.0586	0.07	0.1478	0.0666	0.046	0.05	0.0422	0.0682	0.1151	0.0722	0.1179	0.0446	0.0945	0.0247	0.058	0.0779	0.0306	0.0329	0.1263	0	0.0845	na	0.0377	0.0543	0.0498	0.0546	0.0481	0.0603	0.0567	0.0769	0.0198	0.0568	0.0689	0.0446	0.0361	0.0504	0.0508	0.0682	0.0542	0.0297	0.0256	0.0813	0.0333	0.0832	0.0572	0.0411
CGREF1|52930|AP	0	0	0.0693	0	0	0	0.1113	0.0518	0	0	0.0145	0	0.1407	0.0311	0.0544	0	0	0.0168	0.0253	0	0.0604	na	0	0	0	0	0	na	0	0	0.0351	0.0389	0.0483	0	0.154	0.0243	0	0.0693	0	0.1853	0.0294	0.0214	0	0	0	0.0929	0	na	0.0214
VEZT|23749|AT	0	0	0	0	0	0	0	0	0	0	0	0	0	0	0	0	0	0	0	0	0	0	0	0	0	0	0	0	0	0	0	0	0	0	0	0	0	0	0	0	0	0	0	0	0	0	0	0	0
GCNT2|75296|AP	0.3185	0	0	0.3982	0.1669	0	0.2381	0.254	0.707	na	0.0799	0	0.3226	0.4273	0.4705	0.2675	na	0.3446	0.2909	0	na	0.4042	0.1806	0.4265	0	0	0.1793	0	0	0.4067	0.2315	0.2007	0.18	0.1923	na	0	0.196	0.2431	0.0998	0.555	0.4908	0.4862	0.2269	0.1853	na	0.2601	0.3251	0.2804	0.1639
ACTL6A|67695|AD	0	0.008	0	0	0	0	0	0	0.0125	0	0	0	0	0	0	0	0	0	0	0	0.0073	0	0.0226	0	na	0	0	0	0	0	0	0	0	0	0.0082	0	0	0	0	0	0	0	0	0	0	0	0	0	0
ALDOA|36038|AP	0.2861	0.0861	0.2294	0.1648	0.1596	0.2609	0.1475	0.1631	0.0603	0.0724	0.249	0.2871	0.1768	0.117	0.1575	0.1511	0.168	0.1774	0.1739	0.1072	0.1364	0.2455	0.1688	0.1426	0.1725	0.2754	0.1429	0.1063	0.1103	0.1323	0.1725	0.0877	0.2051	0.2943	0.148	0.1353	0.2554	0.121	0.1561	0.0903	0.1302	0.1342	0.1213	0.2037	0.1582	0.1024	0.1472	0.0773	0.1176
ZEB2|55514|AP	0.7278	1	1	0.7729	1	1	1	1	0.822	na	1	0.8075	1	1	1	0.7903	1	1	1	1	1	na	1	1	1	0.8962	0.7631	1	0.8776	1	0.7848	0.6031	0.9132	1	0.7596	0.9118	0.7596	1	1	0.814	1	1	1	0.7955	0.7447	1	1	1	0.8119
SPSB3|33131|AP	0.9486	1	0.8728	0.8091	0.9186	0.8303	0.9289	0.9144	1	0.9347	0.9641	1	0.9155	0.9458	1	0.8889	1	0.9627	0.9504	1	1	0.8775	0.8963	0.9513	0.8719	0.9256	0.9347	0.9148	0.9517	1	1	0.9307	1	1	1	1	0.9153	0.8699	1	1	0.9667	0.91	1	0.903	1	1	1	1	0.8747
LRRC57|30183|RI	na	0.0607	0.0924	0.1196	0.0636	na	0.1196	0.098	0.1043	0	0.0636	0.129	na	0.0264	na	0.1006	0.0884	0.0502	0.1114	0.1196	0.2895	0.0328	0.0924	0.083	na	0.0745	0.0961	0.0401	0.1625	0.0264	0.0601	0.0771	0.0479	0	0	0.0868	0.2458	0.1359	0.0664	0.3177	0.1083	0.072	0.0457	0.0515	0.2535	0.0328	0.2136	0	0.1017
PDE6B|100561|ES	0.8748	0.9479	0.8985	0.943	0.915	na	0.9195	0.9476	0.9589	0.9283	0.9024	0.8332	0.9471	0.9351	0.9122	0.9257	na	na	0.8495	na	0.781	0.8929	0.8925	0.9337	na	0.9218	0.9451	0.8529	0.9011	0.9333	0.9472	0.9163	0.8549	0.7377	0.966	0.8523	0.8717	0.9544	0.9452	na	0.919	0.9264	na	0.8354	na	0.9278	0.9603	0.9215	0.8754
MAP2K3|39813|ES	1	1	1	1	1	1	0.9874	1	1	1	1	1	1	1	1	1	1	1	1	1	1	1	1	1	1	1	1	1	1	1	1	1	1	1	1	1	1	1	1	1	1	1	1	1	1	1	1	1	1
MORN1|252|AT	0.0691	0.0674	0.0275	0.09	0.1178	0.0365	0.1241	0.0609	0.1101	0.0322	0.1329	0.078	0.0743	0.149	0.1245	0.1257	0.0032	0.2161	0.1181	0.1312	0.1798	0.1352	0.0437	0.134	0.0245	0.4101	0.031	0.0429	0.0655	0.1658	0.0998	0.3235	0.1538	0.1262	0.0684	0.2074	0.1686	0.177	0.1105	0.1387	0.3309	0.098	0.0976	0.052	0.0721	0.1111	0.0889	0.0537	0.161
SPATS2L|56737|ES	0.6602	0.5557	0.6811	0.6202	0.5956	0.6286	0.592	0.612	0.5058	0.4945	0.6601	0.6792	0.5728	0.6755	0.6229	0.6157	0.5398	0.5634	0.6328	0.5618	0.5794	0.6193	0.5789	0.5336	0.4757	0.6322	0.5203	0.5251	0.5984	0.5226	0.5673	0.5838	0.5659	0.6804	0.5251	0.6381	0.6756	0.62	0.5755	0.5895	0.6862	0.6098	0.5585	0.5895	0.6041	0.5294	0.5811	0.5615	0.6166
MAP4|64546|AP	0	0	0	0	0	na	0	0	0	0	0	0	0	0	0	0	0	0	0.0164	0	0	0	0	0	0	0	0	0	0	0	0	0	0.0071	0	0	0	0.0524	0	0	0	0	0	0.024	0.0144	0	0	0	0	0
PRKACA|47959|ES	0.9787	0.9743	0.9833	0.9944	0.977	0.9551	0.9887	0.984	0.9931	0.9837	0.979	0.9765	0.9947	0.9748	0.9831	0.9868	0.9702	0.9805	0.9767	0.9955	0.9679	0.9846	0.9941	0.9662	0.9747	0.991	0.9809	0.9829	0.9751	0.9842	0.9925	0.9837	0.9884	0.9872	0.9778	0.9866	0.9833	0.974	0.985	0.9854	0.9846	0.9945	0.9958	0.9906	0.9852	0.9902	0.985	0.9954	0.982
SERPINA1|29100|AT	0.0006	0.0009	0.0003	0.0017	0.003	0.0032	0.0018	0.0024	0.0024	0.0031	0.0053	0.0022	0.0043	0	0.0063	0.0075	0.0024	0.0017	0.0007	0.0025	0.0009	0	0.001	0.0027	0.0049	0.0013	0.004	0.0027	0.0012	0.0023	0.0043	0.001	0.0007	0	0.0012	0.0013	0	0.0009	0.0009	0.0006	0.0005	0.0019	0.0016	0	0.0013	0.0016	0.001	0.0036	0.0056
MLH3|28470|ES	0.7382	0.4251	0.4566	0.682	0.5696	0.7489	0.557	0.568	0.5496	0.4572	0.4344	0.4657	0.5327	0.4116	0.7062	0.654	0.6737	0.492	0.2616	0.6157	0.4251	0.3357	0.3334	0.4207	0.6893	0.3906	0.3321	0.452	0.5021	0.4327	0.4251	0.5458	0.6303	0.7269	0.37	0.3959	0.4643	0.5562	0.5357	0.4747	0.5641	0.4202	0.3503	0.421	0.5174	0.3717	0.3527	0.5182	0.3704
DOK1|54115|ES	0.9737	0.9131	0.9459	0.9648	0.8978	0.8764	0.9472	0.9408	0.9413	0.907	0.8811	0.8687	0.8699	0.8657	0.9402	0.9489	0.9744	0.9492	0.8953	0.9475	0.9531	0.8682	0.8392	0.9789	0.9048	0.9693	0.8925	0.9158	0.9551	0.8365	0.9423	0.9105	0.8286	0.8457	0.8954	0.9831	0.8404	0.9107	0.9705	0.9466	0.9432	0.9186	0.9854	0.9388	1	0.9251	0.9564	0.9402	0.9424
VEGFA|76341|ES	0.9871	0.9794	0.9872	0.9847	0.9871	0.9903	0.9823	0.9807	0.9809	0.9873	0.9841	0.9777	0.9812	0.9872	0.9789	0.9877	0.9701	0.985	0.9894	0.9907	0.9854	0.9828	0.9784	0.9901	1	0.9864	0.9936	0.9947	0.9818	0.9924	0.9909	0.9839	0.9822	0.9742	0.9954	0.9745	0.9869	0.9872	0.994	0.9799	0.9953	0.9862	0.9839	0.9899	0.9809	0.9901	0.9969	0.9755	0.986
SERF1B|72402|AP	0.1511	0.1554	0.2098	0.1672	0.1373	0.1807	0.1682	0.1618	0.1052	0.1023	0.1937	0.1389	0.198	0.1285	0.1097	0.1341	0.0743	0.1494	0.1248	0.203	0.1393	0.1503	0.1547	0.1996	0.1499	0.1203	0.1503	0.1337	0.2247	0.1398	0.0994	0.1313	0.1524	0.0866	0.1012	0.1308	0.1579	0.1893	0.1703	0.1093	0.1993	0.1614	0.2011	0.1412	0.2168	0.1892	0.1931	0.1321	0.1833
NUFIP2|40042|ES	1	1	1	1	1	1	1	1	1	1	1	1	1	1	1	0.9891	1	1	1	1	1	1	1	0.9885	1	0.9911	1	0.9915	1	1	1	0.9945	1	1	1	1	1	1	1	0.9863	1	1	1	0.9842	1	1	1	0.9683	1
MRPL55|10075|RI	0.9483	0.7589	0.8665	0.8895	0.9575	0.85	0.926	1	0.7717	1	0.7735	0.925	1	0.9057	0.8795	0.8531	0.9101	0.5286	0.648	0.7965	0.9259	0.5849	0.7662	1	0.804	1	0.8251	0.7087	0.6388	0.7107	0.4827	0.5645	0.9027	na	0.749	0.563	0.7859	0.6969	0.8611	1	1	0.784	0.9174	0.7986	0.7659	0.7285	0.5455	0.7475	0.7738
ZNF816|51642|AT	0.031	0.0331	0.0622	0.0682	0.0507	0.0625	0.0342	0.0574	0.0612	0.054	0.0501	0.0124	0.0369	0.1046	0.1371	0.0691	0.0541	0.0505	0.0307	0.0764	0.047	0.0172	0.0174	0.0618	0.0696	0.0488	0.0479	0.0832	0.0291	0.0623	0.0464	0.0482	0.0451	0.0423	0.0785	0.0743	0.038	0.0806	0.0348	0.0579	0.0373	0.0469	0.0349	0.07	0.0267	0.0223	0.0314	0.0239	0.0476
NAT9|43303|AA	0	0.0263	0.0315	0.0355	0.0219	0.0318	0.0349	0.026	0.0151	0.0108	0.015	0.042	0	0.0188	0.0323	0.0472	0.0163	0	0.0534	0	0.0105	0	0.0035	0.0282	0.0863	0.0164	0.0098	0.0034	0.0227	0.0117	0.0394	0.0581	0.0201	0.0254	0.0064	0.0199	0.0041	0.0149	0.0263	0.0158	0.0123	0.0225	0.0373	0.0104	0.0702	0.0228	0.0082	0.0192	0.0297
TRIP6|81014|ES	0.9335	0.9944	0.9169	0.9387	0.9613	0.9177	0.9172	0.976	0.9661	0.9736	0.9519	0.8974	0.9428	0.9526	0.9899	0.9617	0.9819	0.96	0.9542	0.9796	0.9426	0.9568	0.929	0.9255	1	0.9506	0.9863	0.9882	0.9178	0.9467	0.9631	0.9796	0.9626	0.9301	0.9703	0.9712	0.948	0.9503	0.9568	0.9718	0.9761	0.964	0.9086	0.946	0.9864	0.9495	0.9523	0.9543	0.8852
NELL2|21290|AT	1	0.9967	0.9996	0.9994	0.9996	0.9992	0.9987	1	0.9984	0.9994	1	0.9995	1	0.998	1	0.9968	1	0.9979	0.9996	1	0.9982	1	1	0.9997	1	1	0.9997	0.9971	1	0.9997	1	0.9956	1	1	0.9983	0.9983	1	1	0.9988	1	1	0.9991	0.9992	1	0.9984	0.9997	1	1	0.9993
RTKN|54056|AP	0.883	0.9288	0.818	0.899	0.9214	0.8897	0.8821	0.8277	0.9161	0.9523	0.8137	0.8144	0.824	0.8952	0.9377	0.9216	0.9139	0.8897	0.8069	0.8567	0.924	0.8049	0.8678	0.7947	0.9443	0.8578	0.8979	0.9038	0.8426	0.7837	0.9319	0.9131	0.8273	0.8152	0.8877	0.7886	0.815	0.8825	0.781	0.9333	0.9018	0.9571	0.8782	0.0995	0.8762	0.9025	0.8563	0.9218	0.8269
NDUFB9|85104|AA	0.9989	0.9991	0.9952	0.9934	0.9977	0.9979	0.9934	0.9971	0.998	0.999	0.9978	0.9965	0.994	0.9953	1	0.997	0.9985	0.9951	0.9896	0.9982	0.9979	0.9958	0.9987	0.9983	1	0.9975	0.9963	0.9985	1	0.997	0.997	0.9981	0.9987	0.9986	0.9967	0.9932	0.9991	0.9952	0.9961	0.9971	0.9967	0.9968	1	0.9974	0.9945	0.9982	0.9961	0.9945	0.993
MYCL|1976|AT	0.0619	0.0817	0.0292	0.0358	0	0.0836	0.039	0.0392	0.0843	0.0276	0.0485	0.0245	0.0352	0.075	0.0375	0.0695	0	0.0602	0.0135	0.0881	0.0483	0.0621	0.0751	0.0465	0.0912	0.0745	0.0196	0.0656	0.0589	0.0531	0.0721	0.0795	0.0492	0.1351	0.0614	0.053	0.0614	0.0888	0.0854	0.0288	0.0232	0.0537	0.0285	0.0821	0.0272	0.021	0.0463	0.0392	0.0287
FAM19A2|22822|AP	0	0	0	0	0	0	0	0	0	0	0	0	0	0	0	0	0	0	0	0	0	0	0	0	na	0	0	0	0	0	0	0	0	0	0	0	0	0	0	na	0	0	0	0	0	0	0	0	0
CCT3|8234|ES	0.9972	0.9939	0.9967	0.9941	0.9965	0.9892	0.9909	0.9962	0.9951	0.987	0.9794	0.9949	0.9975	0.9889	0.9983	0.9965	0.9958	0.994	0.9915	0.9976	0.9983	1	0.9964	0.9958	1	0.9951	0.9959	0.9929	0.9919	0.9946	0.9958	0.9935	0.9926	0.9902	0.9937	0.9967	0.994	0.9929	0.9894	0.995	0.9959	0.9942	1	0.9979	0.9952	0.995	0.9926	0.9915	0.988
AFMID|43793|ES	0.9316	0.853	0.8812	1	0.8309	0.8231	1	0.8597	0.9021	0.897	0.6742	0.872	0.9054	1	1	0.8204	0.9193	0.9061	0.9153	1	1	0.8835	0.9171	0.8656	1	0.9368	0.7879	0.8672	0.9689	0.8503	0.9157	0.949	0.9559	0.8308	0.8943	0.9616	0.7842	0.8582	0.8475	0.9452	1	0.8929	0.914	0.8891	0.8064	1	0.8001	0.9106	0.768
DNHD1|14151|AT	0.2945	0.2387	0.1392	0.0897	0.2002	0.195	0.1949	0.1731	0.1832	0.5387	0.3753	0.1921	0.0756	0.2431	0.091	0.1078	0.1668	0.2152	0.2528	0.1952	0.2595	0.2189	0.1392	0.0896	0.1437	0.412	0.3445	0.4782	0.2015	0.2375	0.1629	0.2375	0.186	0.1491	0.5732	0.1797	0.1873	0.0805	0.2301	0.0722	0.2782	0.3468	0.1046	0.5342	0.0494	0.1149	0.5485	0.0494	0.2031
ZNF397|45142|AP	1	1	1	1	1	1	1	1	1	1	1	1	1	1	1	1	1	1	1	1	1	na	1	1	na	1	1	1	1	1	1	1	1	1	1	1	1	1	1	1	1	1	1	1	1	1	1	1	1
RPS14|74091|AD	0.785	0.7685	0.5913	0.776	0.7308	0.8082	0.7108	0.7542	0.6974	0.6974	0.7233	0.7662	0.6519	0.502	0.5841	0.8207	0.8822	0.7622	0.8547	0.7642	0.8217	0.6887	0.7239	0.8173	0.8939	0.8309	0.6286	0.7006	0.7374	0.6299	0.7279	0.7892	0.7291	0.7766	0.7555	0.8185	0.7006	0.6519	0.8151	0.7783	0.7117	0.8331	0.605	0.692	0.9335	0.5929	0.8433	0.7463	0.7633
ISY1|66701|ES	0.0249	0.019	0.0234	0.0075	0.0085	0	0.0072	0.0157	0	0.0041	0	0.0036	0.0121	0.0097	0	0.0039	0	0.0111	0.0031	0	0.0039	0	0.0024	0.0031	0.0445	0	0.0144	0.0039	0.0228	0.0088	0	0.0139	0.0039	0.0115	0.0048	0.0033	0	0	0.0085	0.0045	0.0044	0.0057	0.006	0	0	0.0047	0	0	0.0089
SMN2|72409|ES	0.7881	0.712	0.7729	0.6594	0.6644	0.5851	0.7768	0.6945	0.813	0.6615	0.6261	na	0.6772	0.6755	na	0.688	0.4502	0.8151	0.806	na	0.7667	0.6779	0.5774	0.6392	0.8626	0.6688	na	na	0.7317	0.6161	0.6811	0.6955	0.6458	0.5985	0.6838	0.8482	na	na	0.7587	0.7801	0.7219	0.7789	0.647	0.7495	0.6271	0.8407	0.7297	0.7632	0.7895
CAMTA2|38640|ES	1	1	1	1	1	1	1	1	1	1	1	0.9893	1	1	0.9585	1	1	1	1	1	1	1	1	1	1	1	1	1	1	1	1	0.9586	0.993	1	1	1	1	1	1	1	1	1	0.9814	1	1	1	0.9745	1	1
KEAP1|47524|AP	0.1253	0.2801	0.3093	0.3328	0.2009	0.2514	0.2914	0.1586	0.2744	0.3806	0.233	0.2735	0.3218	0.2071	0.2375	0.0965	0.3543	0.331	0.3619	0.3697	0.2047	0.1114	0.2842	0.1937	0.7581	0.2888	0.3685	0.4225	0.477	0.3682	0.2797	0.342	0.1261	0.174	0.3011	0.3714	0.2802	0.2784	0.3236	0.304	0.2198	0.2876	0.1479	0.1093	0.2656	0.1404	0.3791	0.1464	0.1466
MIB2|188|RI	1	1	1	1	1	1	1	1	1	1	1	1	1	1	1	1	1	1	1	1	1	1	1	1	1	1	1	1	1	1	1	1	1	na	1	1	1	1	1	1	1	1	1	1	1	1	1	1	1
TSR1|38389|ES	1	1	0.9731	1	1	na	0.9728	0.9731	1	0.9821	1	0.9724	1	1	0.9685	1	1	0.9865	1	1	1	1	1	0.9735	na	1	0.9792	0.9761	0.8623	1	0.9606	1	0.9908	1	0.9891	0.985	0.9506	0.9757	0.973	1	1	0.9782	0.9389	0.9811	0.9625	1	1	0.9239	1
NGLY1|63757|ES	1	1	1	1	1	0.9618	1	1	1	1	0.983	1	1	1	0.9804	1	1	0.9937	1	1	1	1	1	1	1	1	1	1	1	1	1	1	1	1	1	1	1	1	0.9944	1	1	1	0.9822	1	1	1	1	1	1
CPSF7|16217|ES	0.1489	0.0746	0.1404	0.1549	0.0964	0.1888	0.0451	0.074	0.0688	0.0403	0.1422	0.0815	0.0675	0.1329	0.0221	0.0263	0.0432	0.0771	0.0627	0.0832	0.0467	0.1127	0.0111	0.0528	0	0.087	0.025	0.0267	0.0935	0.0244	0.0513	0.0216	0.0294	0.0338	0.0347	0.044	0.1374	0.0518	0.0486	0.0362	0.0311	0.0597	0.0459	0.0936	0.0219	0.0532	0.0633	0.0473	0.0399
TNKS|82596|AT	0.9883	0.995	0.9852	0.9698	0.9997	0.9237	0.965	0.9946	0.9885	0.9957	0.9805	0.9787	0.9315	0.9682	0.9608	0.9456	0.9918	0.9839	0.9946	0.9453	0.9887	0.9509	0.9655	0.982	0.9451	0.9997	0.9905	0.987	0.9771	0.9846	0.9864	0.9666	0.9974	0.991	0.9847	0.9844	0.9438	0.984	0.9887	0.9892	0.9923	0.9864	0.9891	0.993	0.9706	0.9871	0.983	0.9765	0.9767
MAPK14|75949|RI	1	1	0.964	1	1	1	1	0.9576	0.9807	1	1	1	1	1	1	1	1	1	1	1	1	1	1	0.9221	1	1	1	1	1	1	1	1	0.9729	1	0.9552	1	1	1	0.986	1	1	1	0.9374	1	1	1	1	1	1
CHMP2B|65660|AD	1	0.9975	1	0.9963	1	1	1	1	1	1	0.9934	0.9963	1	1	1	0.9976	1	1	1	1	0.9968	1	1	1	0.9844	1	1	1	1	1	0.9969	1	1	1	1	1	1	1	1	1	0.991	0.9916	1	1	1	0.9969	1	0.9959	1
MPPE1|44653|AA	0.2978	0.2391	0.2741	0.3501	0.3105	0.1729	0.2555	0.3199	0.334	0.2438	0.2811	0.3484	0.1796	0.2178	0.311	0.2915	0.1464	0.2329	0.2208	0.2304	0.331	0.3059	0.2578	0.2574	0.2973	0.196	0.2848	0.2415	0.1899	0.319	0.2517	0.2674	0.2653	0.1555	0.2973	0.3559	0.2366	0.3024	0.3037	0.2391	0.2944	0.1932	0.2742	0.2547	0.4689	0.2679	0.2438	0.2249	0.2768
ENPP2|85005|ES	0.0754	0.0538	0.0858	0.123	0.1299	0.1879	0.0229	0.1028	0.1189	0.1394	0.1459	0	0.1988	na	0.084	0.0597	0.0232	0.2268	0.137	0.147	0.1015	0.1283	0.0497	0.122	0.1826	na	0.1963	0.0842	0.1547	0.0389	0.0448	0.1025	0.0395	0.1318	0.1479	0.0326	0.0919	0.0894	0.1684	0.0671	0.1525	0.024	0.1283	0.1219	0.2195	0.0922	0.0455	0.0269	0.1189
SLC12A9|81000|AT	0.0383	0.0347	0.0259	0.0362	0.0305	0.0515	0.0368	0.0636	0.0172	0.0433	0.0431	0.06	0.0288	0.0295	0.043	0.0406	0.017	0.038	0.0567	0.017	0.0356	0.0307	0.0337	0.0163	0.0414	0.0105	0.0225	0.0143	0.0251	0.0185	0.015	0.033	0.0283	0.0093	0.0197	0.0492	0.017	0.0325	0.0423	0.0243	0.0121	0.0548	0.0357	0.0195	0.0371	0.0369	0.0185	0.0273	0.058
GLI4|85408|AA	0.9633	0.927	0.787	0.9105	0.9414	0.8598	1	0.8457	1	0.9103	0.9154	0.9362	1	0.9549	1	1	0.969	0.9393	0.8761	1	1	0.9509	0.9188	0.8295	1	0.8639	0.8639	0.7719	0.7824	0.9332	0.8148	0.9103	0.935	0.8088	0.903	0.9467	0.8947	0.8623	0.8556	0.8354	0.9293	0.9312	1	0.812	0.9633	0.9568	1	0.7719	0.7174
FMNL1|41953|AP	0.6608	0.4746	0.6568	0.7011	0.722	0.6977	0.5563	0.7525	0.3535	0.5358	0.4092	0.4997	0.2547	0.4506	0.3418	0.5882	0.748	0.4404	0.4404	0.4318	0.529	na	0.711	0.4973	na	0.3535	0.4379	0	0.5095	0.464	0.4259	0.2908	0.6339	0	0.5197	0.3937	0.2451	0.1779	0.5649	0.2706	0.4857	0.3309	0.554	na	0.6091	0.2615	0.6814	0.6339	0.5358
CCDC108|57579|AT	0.5261	0.802	0.1618	0.4156	0.4074	0.5524	0.3837	0.2035	na	na	0.0512	0	0.321	na	0.7383	na	na	0.4798	0.5037	0	0.969	0.2265	0.3446	0.4348	0	0.3326	0.1699	0.7909	0.573	0.3632	0.6154	0.3464	0.8622	0	0.6809	0.4556	0.0243	0.3834	0.3616	na	0.6294	0.5635	0.1795	0	0.3924	0.0993	0.6884	0.4592	0.2592
NPHP3|66810|AT	0.0182	0.0256	0.0086	0.0087	0.0042	0.0097	0.0229	0	0.057	0.0579	0.0026	0.0061	0.012	0.0136	0.0264	0.0268	0.0118	0.029	0.0129	0.0079	0.0349	0.0187	0.03	0.0038	0.0064	0.0237	0	0.0065	0.0114	0.0207	0.0054	0.0088	0.0205	0.0299	0.0076	0.0128	0.0148	0.036	0.0276	0.063	0.0193	0.0135	0.0441	0.0269	0.0248	0.0153	0.0273	0.0492	0.0232
CD82|15478|ES	1	1	1	0.9957	1	1	1	1	1	1	1	1	1	1	0.9927	1	0.995	1	1	1	1	1	0.9967	0.9986	1	1	1	0.9974	0.9967	0.9941	0.9972	0.9965	0.999	1	0.9975	1	1	1	0.9984	1	1	1	0.9941	0.9962	1	1	1	0.9949	0.9985
AAK1|53857|AT	0.072	0.0307	0.0636	0.0696	0.0537	0.1453	0.0647	0.0471	0.0347	0.0321	0.0393	0.0712	0.0542	0.0532	0.051	0.064	0.0406	0.0279	0.0436	0.0619	0.0533	0.0937	0.0639	0.0601	0.0784	0.037	0.0226	0.0232	0.0467	0.031	0.022	0.0203	0.0269	0.0385	0.0272	0.0313	0.0627	0.0342	0.0245	0.0238	0.0303	0.0423	0.0424	0.0327	0.0483	0.0482	0.0321	0.0607	0.0213
ARL16|44148|AP	0.823	0.8378	0.8785	0.8475	0.7523	0.7937	0.86	0.8932	0.8052	0.8725	0.8546	0.9006	0.9203	0.7993	0.9478	0.8458	0.8213	0.8322	0.7605	0.7917	0.859	0.8799	0.8349	0.8335	1	0.9024	0.8317	0.8669	0.8904	0.7996	0.8068	0.8546	0.8332	0.8265	0.8651	0.8359	0.8878	0.8528	0.8921	0.79	0.8136	0.8006	0.796	0.8651	0.9175	0.8369	0.7937	0.8512	0.7912
PSME2|26863|AA	0.9961	1	0.998	0.9979	0.9973	0.9871	0.9924	0.9943	0.9963	1	1	0.9911	1	0.9962	1	1	1	0.9971	0.9981	0.9948	0.9967	1	0.9975	0.9954	1	1	1	1	0.9935	1	1	1	1	1	0.9979	0.9963	1	0.9921	0.9954	0.997	0.9964	0.9971	1	0.9956	0.9961	1	1	1	1
NCSTN|8463|ES	1	0.997	1	0.9968	0.9981	1	0.9966	1	1	1	1	0.9941	0.9897	1	0.997	1	1	1	0.9972	1	0.9951	1	1	0.9965	1	0.9977	1	1	1	1	0.9958	1	0.9973	1	0.9984	1	0.9918	1	1	1	1	1	1	1	1	1	1	1	1
SCFD1|27064|ES	1	1	1	1	1	1	0.992	1	1	1	1	1	1	1	1	1	1	1	1	0.9854	1	1	1	1	1	1	1	1	1	0.9947	1	1	1	1	1	1	1	1	0.9958	1	1	1	1	1	1	1	1	1	1
DCAF4|28232|AT	0.0977	0.061	0.1072	0.0921	0.0696	0.0811	0.1127	0.1013	0.089	0.0717	0.0396	0.0706	0.0915	0.0917	0.0809	0.0654	0.0698	0.043	0.0399	0.1005	0.0921	0.0235	0.0495	0.0582	0.0546	0.0603	0.0591	0.0595	0.071	0.0594	0.0529	0.0599	0.0883	0.0612	0.0498	0.0591	0.0527	0.0545	0.0607	0.0529	0.0987	0.0681	0.0607	0.0464	0.0292	0.0673	0.0381	0.0446	0.0501
ENDOV|44053|AT	0.3669	0.1816	0.4471	0.3955	0.1972	0.373	0.4168	0.3013	0.2118	0.2387	0.3957	0.438	0.2535	0.2696	0.6132	0.4715	0.189	0.3074	0.2686	0.3304	0.4208	0.3129	0.3283	0.3518	0.5506	0.2439	0.2369	0.3496	0.3208	0.2918	0.2795	0.2323	0.1549	0.1489	0.2226	0.2556	0.3906	0.3229	0.2121	0.3114	0.3138	0.211	0.1289	0.1682	0.2857	0.4486	0.219	0.5882	0.2753
RPL21|25522|AD	0.9977	0.9993	0.9997	0.9994	0.9987	0.9993	0.9989	0.9985	0.9993	0.9998	0.9992	0.9998	0.9995	0.9991	0.9986	0.9998	0.9988	0.9992	0.999	0.9981	0.9995	0.9991	0.9995	0.9984	0.9969	0.9994	0.9997	0.9984	0.9987	0.9993	0.9994	0.9998	0.9996	1	0.9987	0.9992	0.9994	0.9988	0.9995	0.9996	0.9995	0.9989	0.9987	0.9987	0.9995	0.9994	0.9992	0.9995	0.9995
SUMF2|79790|ES	0.9777	0.9846	0.9944	0.9867	0.9846	0.9887	0.9784	0.9804	0.9857	0.9955	0.9896	0.9923	0.9788	0.9923	0.9879	0.991	0.9923	0.9885	0.9824	0.9866	0.9889	0.9821	0.9854	0.997	0.9653	0.9906	0.9913	0.9855	0.9891	0.9834	0.9911	0.9792	0.9899	0.9746	0.9909	0.9847	0.9741	0.9916	0.9896	0.986	0.9887	0.9848	0.9914	0.9887	0.9882	0.9953	0.9948	0.9912	0.9918
RABEP2|35888|AP	0.4249	0.0405	0.2607	0.1666	0.2001	0.4859	0.2785	0.2263	0.1516	0.1055	0.2922	0.1493	0.2658	0.1152	0	0.1979	0.4387	0.0213	0.1786	0.1359	0.1309	0.2308	0.1553	0.209	0	0.1615	0.2896	0.1573	0.2563	0.2337	0.122	0.1687	0.2865	0.4618	0.0303	0.0749	0.2387	0.1795	0.122	0.0884	0.1671	0.1864	0.4851	0.0838	0.2346	0.044	0.1969	0.0336	0.1174
TLE3|31411|AD	0.5419	0.5992	0.5427	0.5046	0.5948	0.5197	0.5235	0.5472	0.5679	0.6249	0.4396	0.3867	0.5447	0.6242	0.6756	0.5683	0.574	0.6191	0.603	0.6483	0.6403	0.7352	0.5954	0.3717	0.4607	0.5317	0.5727	0.6078	0.5764	0.5176	0.4919	0.5765	0.5193	0.5007	0.5013	0.6928	0.4901	0.5633	0.5639	0.5387	0.6263	0.3931	0.5214	0.5071	0.5541	0.5573	0.5197	0.6142	0.6081
GNAI2|64970|AP	0.8067	0.8854	0.8156	0.8441	0.8651	0.5116	0.8104	0.8305	0.9161	0.9165	0.8666	0.8567	0.8575	0.8171	0.8729	0.8562	0.8431	0.947	0.9262	0.9001	0.9053	0.8344	0.8242	0.8975	0.7862	0.8873	0.9303	0.9054	0.8902	0.9094	0.9234	0.9221	0.8574	0.8384	0.9333	0.9326	0.8424	0.904	0.9102	0.9085	0.8268	0.8614	0.8942	0.8339	0.896	0.8837	0.9078	0.8899	0.8884
PRELID2|73896|AA	1	1	1	1	0.8852	1	1	1	1	1	1	1	na	1	1	1	1	0.9278	1	na	0.7357	1	1	1	1	1	1	1	0.5623	1	0.7471	1	1	1	1	na	1	1	1	0.794	1	1	0.6761	0.8525	1	na	1	0.588	na
TBC1D3|40564|ES	0.9789	0.9641	1	0.9845	0.9025	0.9672	0.9763	0.9539	0.9	0.9692	0.8939	0.932	1	0.9683	0.9796	1	0.9831	0.9626	1	0.9307	1	0.951	0.9753	1	1	1	1	1	1	0.9749	0.9859	1	0.9786	0.9431	0.9807	0.9431	0.9466	0.9648	0.9507	1	1	0.973	1	0.9655	1	0.9622	1	1	1
RPS6KA1|1281|AP	0.0298	0.1089	0.2292	0.124	0.0447	0.0782	0.1839	0.5127	0.08	0.0876	0.0115	0.0628	0.4469	0.0083	0.2174	0.2509	0.0098	0.0918	0.122	0.1141	0.4648	0.0513	0.1253	0.2552	0.7013	0.0274	0.1533	0.0715	0.1151	0.1871	0.1578	0.1304	0.1704	0.077	0.1309	0.0628	0.0279	0.1513	0.1772	0.1908	0.1232	0.1759	0.2976	0.0042	0.0583	0.2694	0.4267	0.3867	0.2075
ENDOV|44056|AT	0.0432	0.0257	0.0613	0.0645	0.0538	0.0383	0.1144	0.066	0.0435	0.0458	0.0625	0.048	0.0576	0.0773	0.0532	0.0555	0.0434	0.0239	0.0134	0.0251	0.0307	0.0328	0.0293	0.0369	0.0108	0.043	0.0349	0.0732	0.0048	0.0451	0.0313	0.0708	0.0416	0.0457	0.0236	0.0488	0.0862	0.0627	0.0474	0.037	0.05	0.0678	0.0227	0.0318	0.0324	0.07	0.0584	0.0183	0.0549
RAB28|265743|ME	0.0186	0.016	0.1593	0.1069	0.0196	0.0276	0.0529	0.0564	0.0481	0	0.0095	0.0252	0.1121	0.0333	0.0804	0.0638	0.0991	0.0099	0.1021	0.178	0.0977	0	0	0	na	0.1959	0.0844	0.0315	0.0538	0	0.1079	0	0.0759	0	0.0411	0.0144	0.0751	0.0419	0.0306	0.2078	0.039	0.0192	0.0452	0.0641	0	0.0246	0	0.061	0
MSI2|42615|AT	0.0039	0	0.0025	0	0	0.0031	0.0034	0.0021	0.0032	0	0.0022	0.0105	0	0.0065	0	0.0115	0	0.0018	0.0054	0.0052	0.0058	0.0043	0	0.0031	0.0087	0.0025	0	0	0.0023	0.0017	0	0.0024	0.0011	0	0.0017	0.0044	0.0035	0.0023	0	0	0.0037	0	0.0067	0	0.0028	0	0	0.0097	0.0017
EXOSC8|25655|AA	0.9512	0.9663	0.9415	1	0.9712	0.9403	0.966	0.9797	0.9266	0.9648	0.9342	0.984	0.9274	0.9722	0.9811	0.9628	0.9542	1	0.9842	0.9398	1	0.9842	0.9752	0.984	0.9498	0.9773	0.984	0.9389	0.9863	0.9815	0.9492	1	0.962	0.9578	0.9749	0.9719	0.9778	0.9832	0.9808	0.9105	0.9793	0.9729	0.8902	0.964	0.9528	0.988	0.9663	0.9696	0.938
POU2F1|8863|AA	1	1	1	1	1	1	1	1	1	1	1	1	1	1	1	1	1	1	1	1	1	1	1	1	1	1	1	1	1	1	0.958	1	1	1	1	1	1	1	1	1	1	1	1	1	1	1	1	1	1
SLC25A40|80343|AA	0.2075	0.1344	0.1486	0.3745	0.0214	na	0.1043	0.0907	0.087	0.2272	0.1226	0.2075	0.0993	0.1226	0.072	0.0597	0.1318	0.097	0.0907	0.097	0.0445	na	na	0.1769	na	0.1486	0.114	0.2671	0.1043	0.2496	0.1615	0.3006	0.1947	0.055	0.2184	0.0295	0.1664	0.0739	0.2117	0.2184	0.1615	0.0852	0.1486	0.2304	na	0.3884	0.2953	0.1664	0.0653
HYOU1|19088|ES	0.1342	0.0223	0.0821	0.0845	0.072	na	0.1144	0.1813	0.0104	0.0223	0.0373	0.0997	0	0.0436	0	0.0884	na	0.0101	0.0607	0	0	0.0116	0.0937	0.0577	na	0	0.0424	0.0205	0	0.029	0.0082	0	0.0234	0	0.0301	0.0132	0.0607	0.0313	0	0.0159	0	0.0077	0	0.0049	na	0.064	0.0301	na	0
RNMT|44751|AA	1	0.9802	0.9646	0.9484	0.9539	0.9249	0.9585	0.9831	0.9783	0.9743	0.958	0.8941	1	0.9581	0.9258	0.9657	0.918	0.954	0.9799	0.95	1	0.7623	0.9097	0.9193	1	0.9542	0.9853	0.9596	0.8795	0.9408	0.9756	0.9496	0.9148	0.9542	0.9514	0.9903	0.9674	0.9467	0.9544	1	0.9423	0.9553	0.9018	0.9448	0.914	0.9546	0.9559	0.957	0.9301
TAF1D|18320|AA	0.281	0.1967	0.3628	0.3965	0.2982	0.2456	0.285	0.3888	0.316	0.2314	0.1366	0.4374	0.287	0.2537	0.4218	0.3554	0.1344	0.211	0.224	0.387	0.3456	0.1996	0.1455	0.2853	0.4167	0.3236	0.1695	0.1889	0.2814	0.2508	0.2295	0.2304	0.3052	0.2496	0.2919	0.2184	0.1302	0.3017	0.2271	0.2899	0.3219	0.2334	0.2229	0.257	0.2636	0.1869	0.2469	0.2868	0.1555
RPA3|78778|RI	1	1	1	1	1	0.7757	na	1	1	1	1	1	1	1	1	1	na	1	1	1	1	1	1	1	na	0.7546	1	0.8522	na	1	0.7141	1	0.8795	1	1	1	1	1	1	1	1	1	1	1	na	1	1	1	0.8672
MYNN|67579|ES	1	1	1	1	1	1	1	1	1	1	1	1	1	1	1	1	1	0.9842	1	1	1	1	1	1	1	1	1	1	1	1	1	1	1	1	1	0.9837	1	1	1	0.9376	1	1	0.9819	1	1	1	1	1	1
PXN|24751|ES	0.1204	0.057	0.086	0.1306	0.0668	0.0986	0.1344	0.145	0.0825	0.1074	0.0762	0.1282	0.0478	0.1629	0.0933	0.071	0.0841	0.1275	0.1319	0.1749	0.1121	0.0786	0.1455	0.1149	0.3341	0.1837	0.1197	0.1313	0.1478	0.1226	0.0943	0.1124	0.0576	0	0.0784	0.1016	0.1423	0.0973	0.1544	0.0764	0.0918	0.099	0.0889	0.0612	0.0963	0.09	0.062	0.1361	0.0317
DLG2|18102|AT	1	1	0.9249	0.7837	0.8414	0.643	0.8956	1	0.926	0.8552	0.9316	0.9404	1	0.9143	0.9662	1	1	0.8771	1	1	1	0.8343	0.974	1	0.9166	0.8173	1	0.9135	0.9188	1	1	1	0.9344	1	1	1	0.8874	0.943	1	1	0.8703	0.9248	0.9027	0.8078	1	1	0.9049	1	0.9356
PNPO|42136|AA	1	1	1	1	1	1	1	1	1	1	1	1	1	1	1	0.9824	1	1	1	1	1	1	1	1	0.9418	0.9775	1	1	1	1	1	0.9895	1	1	0.9924	1	1	0.994	1	1	0.9588	1	0.9881	1	1	0.9609	0.985	1	0.9733
EAF1|63577|ES	0.8959	0.9142	0.8973	0.9509	0.9457	na	1	0.931	0.9344	0.9081	0.8806	0.9718	1	0.8335	0.9198	0.8915	0.8643	0.9198	0.9499	1	0.9531	0.8114	0.7922	0.9009	1	0.9354	0.9109	0.9094	0.9337	0.9612	0.9787	0.9238	0.9248	0.9484	0.8986	0.9175	0.8832	0.9529	0.8879	0.9758	0.9285	0.9129	0.9556	0.9638	0.7499	0.938	0.9385	1	0.8907
SAP30BP|43481|ES	1	1	1	1	1	1	1	0.9963	1	1	0.9976	0.9842	0.9907	1	1	0.9959	1	0.9974	1	1	1	1	1	0.9942	1	1	0.9965	0.9959	0.9964	1	1	1	1	1	0.9969	1	1	1	0.9978	0.994	1	1	1	1	1	0.9972	1	1	1
ARHGAP19-SLIT1|12686|AT	0.9745	0.9827	0.928	0.9348	na	0.975	0.945	0.9462	0.8863	1	0.9644	0.9152	0.9538	na	na	0.9042	1	0.8842	0.8258	na	0.9794	0.917	0.9694	0.9734	na	0.8764	0.8667	0.9357	0.8645	0.9906	0.9835	0.9486	0.918	0.8745	0.957	0.6701	0.9639	0.9696	0.8695	na	0.7475	1	0.93	0.9055	1	0.9168	0.9149	0.9198	0.9533
STXBP2|47127|AA	0.9785	0.9876	1	0.9967	0.9969	0.965	1	1	0.9894	0.9964	0.9973	0.9951	0.9946	1	0.9909	0.9895	0.9911	0.9943	0.9914	0.9884	0.9961	1	0.9933	1	1	0.9921	0.997	0.9825	1	0.9954	0.9808	0.9945	0.986	1	0.9877	0.9864	0.9879	1	0.9956	1	0.9902	0.9887	0.9924	0.9929	0.9917	1	0.9801	0.9915	0.9852
COPRS|40165|ES	0	0	0.0129	0.0128	0.0046	0.0052	0.0033	0.006	0.0052	0	0.0021	0.0096	0.003	0	0	0.0082	0.0071	0	0	0	0.0081	0.0024	0.0007	0.0013	0	0.0036	0.0033	0	0	0.0019	0.0012	0	0.0046	0	0.0011	0.0028	0	0.0046	0.0022	0.0022	0.0026	0	0.0016	0.0012	0.0018	0	0.0019	0	0.0013
COL23A1|74862|AP	0.062	0.0758	0.0897	0.3513	0.2265	0.0792	0.1597	0.5752	na	0.1175	0.0208	0.1014	0	0.0179	0	na	0.1906	0.0977	na	0	0.2529	0.0709	0.0089	0.0383	0.1529	0.0669	0	0.0227	0	0.1053	0.0349	0	0.4434	0	0	na	0.0611	0.0287	0.0665	0	0.311	0.1724	0.0469	0.1547	0	na	0.0691	0.4248	0.279
BAHD1|29982|AA	0.5632	0.4697	0.5032	0.4489	0.4856	0.3414	0.2944	0.4848	0.4735	0.4156	0.4757	0.4863	0.5234	0.4963	0.4141	0.4454	0.4178	0.4572	0.3665	0.5066	0.5339	0.4536	0.509	0.5152	0.28	0.4931	0.4839	0.4378	0.4166	0.4864	0.3049	0.4825	0.4625	0.4704	0.4357	0.5249	0.4087	0.4509	0.4294	0.4425	0.4294	0.4092	0.3803	0.5112	0.5645	0.48	0.5066	0.4942	0.4644
C21orf33|60804|AT	0.022	0.0123	0.0232	0.0217	0.0231	0.0191	0.0249	0.0228	0.0191	0.0169	0.0121	0.0193	0.0427	0.0115	0.0268	0.0249	0.0113	0.0303	0.0212	0.036	0.0308	0.0182	0.0188	0.0131	0.0647	0.0273	0.0139	0.0132	0.0158	0.0107	0.0156	0.0203	0.0155	0.0183	0.0175	0.0162	0.0188	0.0183	0.0157	0.0284	0.0206	0.0169	0.0144	0.011	0.0126	0.0198	0.0134	0.0347	0.0163
PEF1|1487|AT	0.0106	0.0058	0.0088	0.0124	0.005	0.0044	0.0169	0.0103	0.0035	0.0069	0.0056	0.0144	0.0083	0.0043	0.0068	0.0098	0.0097	0.002	0.005	0.0092	0.0067	0.0012	0.0019	0.0025	0.0034	0.0035	0.0051	0.0042	0.0033	0.0055	0.0032	0.0056	0.0124	0.004	0.0043	0.0066	0.0057	0.0028	0.0043	0.0032	0.0085	0.0078	0.0052	0.0046	0.0022	0.0035	0.0061	0.0019	0.0033
MRPL27|42377|ES	0	0	0	0	0	0	0	0	0	0	0	0	0	0	0	0	0	0	0	0	0	0	0	0	0	0	0	0	0	0	0	0	0	0	0	0	0	0	0	0	0	0	0	0	0	0	0	0	0
RIC3|14220|AT	0.5692	0.643	0.5446	0.5434	0.6175	0.7002	0.484	0.569	0.6325	0.6961	0.7191	0.5654	0.5742	0.6063	0.461	0.4884	0.5951	0.7704	0.6875	0.5479	0.5529	0.8044	0.7508	0.7504	0.6601	0.616	0.7793	0.6925	0.6952	0.6996	0.7397	0.8079	0.7393	0.7538	0.7998	0.7161	0.6889	0.8251	0.7048	0.6444	0.512	0.6713	0.6885	0.6504	0.8399	0.7549	0.7841	0.7697	0.8258
CAMK2G|12241|ES	0.4185	0.4656	0.4582	0.4142	0.498	0.4539	0.434	0.5203	0.5042	0.6559	0.5777	0.4805	0.491	0.5815	0.618	0.5963	0.789	0.472	0.3928	0.4934	0.6388	0.6077	0.4856	0.651	0.7657	0.5741	0.5229	0.4615	0.3938	0.4534	0.6758	0.5141	0.5476	0.2607	0.5576	0.4024	0.4883	0.5948	0.5576	0.5133	0.4712	0.6008	0.6018	0.6165	0.7233	0.5237	0.4163	0.5952	0.5964
TBX18|76914|AT	0.7726	0.7192	0.7327	0.8834	1	0.8296	0.7332	0.7414	1	0.5782	0.4742	0.4891	0.658	1	0.6669	1	na	0.8103	1	0.7274	0.8123	0.2651	0.7182	0.7895	1	1	1	0.295	0.5865	0.8264	1	1	0.7317	1	0.8275	0.7879	0.4498	0.7363	0.8554	1	0.8057	1	0.7645	1	1	1	0.6669	0.4941	0.7426
FAM186A|21699|AT	0	0	0	0.154	0	0	0	0	0	0	0	0	0	0	0	0	0	0	0	0	0	0	0	0	0	0.1746	0	0	0	0	0	0	0	0	0	0	0	0	0	0	0	0	0	0	0	0	0	0	0
WDR37|10612|AP	0.1619	0.1992	0.1474	0.2563	0.1982	0.1845	0.2419	0.1846	0.1432	0.1784	0.1636	0.0992	0.2328	0.2804	0.2056	0.1905	0.2559	0.1688	0.283	0.2827	0.1486	0.1536	0.3549	0.0374	0.4586	0.3014	0.1522	0.0819	0.197	0.2629	0.2646	0.1733	0.1427	0.0969	0.177	0.3067	0.2182	0.0738	0.235	0.1382	0.268	0.1052	0.1731	0.2682	0.3565	0.117	0.1939	0.0957	0.2828
RMDN1|84377|ES	0.2586	0.163	0.2541	0.1995	0.1849	0.3828	0.2012	0.2838	0.1328	0.1188	0.2184	0.2545	0.1826	0.1385	0.1014	0.1738	0.2383	0.141	0.1335	0.2081	0.1354	0.1475	0.1758	0.1173	0.2803	0.0802	0.1096	0.1149	0.271	0.163	0.1024	0.1011	0.1163	0.098	0.0674	0.1043	0.2421	0.0906	0.1691	0.0974	0.1756	0.1383	0.1746	0.1032	0.2167	0.1675	0.1613	0.0609	0.1501
WARS|29291|ES	0.0049	0.0017	0	0.0023	0.005	0	0.0075	0.2742	0.0038	0	0.1039	0.0151	0.3173	0.009	0.3355	0.3757	0.3514	0.0027	0.3982	0.0008	0.3652	0	0	0.2847	0	0.5902	0.4201	0.0049	0.0015	0.3622	0.4501	0.004	0.0045	0.0103	0.0033	0.0056	0.3285	0.0049	0	0.0025	0.2544	0.3768	0.2634	0.006	0.3597	0.3095	0.4211	0	0.3284
NSFL1C|58509|ES	0.9911	0.9933	0.9833	0.9968	0.9733	0.9692	0.9802	0.9815	0.9792	0.9965	0.9765	0.9769	0.9706	0.9828	0.9831	0.9911	0.9924	0.9979	0.9745	0.9886	0.9936	0.9815	0.9918	0.9772	0.949	0.9748	0.9791	0.9936	0.9958	0.9872	0.9764	0.9748	0.9915	0.9799	0.9896	0.9805	0.9665	0.9659	0.9761	0.9877	0.9734	0.9937	0.9676	0.9789	0.991	0.9751	0.9762	0.9924	0.9838
OTUB2|29049|AT	0	0	0	0	0	0.0716	0	0	0	0	0	0	0.1107	0	0	0.0993	0	0.0602	0	0	0	0	0	0	0	0	0	0	0	0	0	0.0624	0	0	0.1159	0	0	0	0	0	0	0	0	0	0	0	0	0	0
C4orf29|70559|ES	0.9641	0.9419	0.9586	1	0.9731	1	0.9705	0.9517	0.9629	0.9552	0.938	0.9679	1	0.9307	1	1	1	0.9749	0.9233	1	1	0.8475	0.8843	0.9124	1	0.9653	0.9758	0.974	1	0.9724	0.9386	0.9669	0.982	1	1	0.926	0.9419	1	0.9522	0.898	1	0.9511	0.9594	0.9434	1	0.8691	0.9475	0.898	1
RPS20|83892|ES	1	1	1	0.9203	1	0.9693	1	1	1	0.9561	1	0.9757	1	1	1	1	1	0.964	1	1	1	1	1	1	1	0.9447	1	1	1	1	1	1	1	0.9368	0.9624	1	1	1	1	1	1	0.9742	1	1	1	1	0.9673	1	0.9668
PPP1R26|88107|AP	0.0889	0	0	0	0	0	0	0	0.0397	0	0	0	0	0.0376	0	0	0	0.0325	0.0461	0.066	0	0	0	0	na	0	0.0374	0	0	0.0295	0	0	0.0437	0.0883	0.0388	0.0426	0	0	0.0266	0	0	0	0	0.099	0	0	0	0	0
AGBL4|2927|AT	0.0724	0.1151	0	0.2807	0	0	0	0	0	0	0	0	0	0	0	na	0	0	0	na	0	0	0	0	0	0.0391	0.0247	0	0	0.0832	0.0611	0.1567	0	0.1305	0.0724	0	0.0416	0	0	0	0	0	0	0	0	0	0.0454	na	0.0362
IL33|85816|ES	1	1	1	1	1	1	1	1	1	1	1	1	1	1	1	1	1	0.812	1	1	0.9598	na	1	1	1	1	1	1	0.9669	1	1	1	1	1	1	1	1	1	1	1	1	1	1	1	1	1	1	1	1
USP25|60221|ES	0.0978	0.0471	0.0247	0	0.0717	0.1606	0.0595	0.0666	0.0785	0.1038	0.0525	0.0509	0.1073	0.1844	0.2099	0.0926	0.0794	0.0991	0.0749	0.095	0.0935	0.0213	0.0315	0.0864	0	0.0814	0.0844	0.1448	0.1375	0.0916	0.1264	0.1059	0.0692	0.1399	0.1583	0.1314	0.0285	0.0994	0.1208	0.0846	0.088	0.05	0.117	0.1585	0.0891	0.08	0.0452	0.1154	0.0728
ATAD1|12462|AT	1	0.9805	0.9714	0.9912	0.9925	0.983	0.9805	1	0.9706	0.9911	0.9903	0.9683	1	1	0.9508	0.9927	0.993	0.9934	1	1	0.9816	0.9857	0.9939	0.9835	1	1	0.9497	1	0.9719	1	0.9795	1	1	1	0.9847	0.9909	0.9819	1	1	0.9875	0.9871	0.9926	1	0.9727	0.9866	0.992	0.9821	1	0.9808
ACAA1|64020|ES	0.9974	0.9943	0.9902	0.9911	0.9981	0.9902	0.9929	0.997	0.9908	0.9932	0.9939	0.9978	0.9963	0.9978	0.9968	0.9926	1	0.9972	0.9974	0.9956	0.9908	0.9897	0.9989	1	1	0.9984	0.9956	0.9918	0.9972	0.9939	0.9982	0.9979	0.9986	0.9881	1	0.996	0.9905	0.9969	0.9948	0.9977	0.9977	0.9977	0.9979	0.9933	1	0.998	0.992	0.9931	0.9919
TSC22D3|89838|AP	0.0191	0	0.0058	0.0048	0.0011	0.0056	0.0027	0.0021	0.0011	0.0011	0.0004	0.0029	0.001	0.0008	0.0009	0.0031	0	0.0038	0	0	0	0	0.0002	0	0.0017	0.0004	0.0006	0.0014	0.0018	0.0003	0.0005	0.0023	0.0036	0	0.0022	0.0026	0	0.0007	0.0049	0	0.0048	0	0.0023	0.0013	0.0021	0	0.0032	0.0006	0.002
NUDT5|10766|AT	0.0694	0.0906	0.1067	0.0618	0.0749	0.0655	0.0624	0.0888	0.0596	0.0524	0.0584	0.1125	0.064	0.0509	0.0586	0.0712	0.0991	0.0243	0.0329	0.0651	0.0653	0.0368	0.0462	0.08	0.0589	0.0529	0.0366	0.0474	0.0864	0.0648	0.0721	0.0299	0.0921	0.0519	0.0484	0.0942	0.0795	0.0442	0.0452	0.0529	0.0507	0.054	0.0686	0.0478	0.0337	0.0705	0.0422	0.0268	0.041
CPT1B|62867|AP	0.0182	0.0292	0	0.0059	0.0369	0.0045	0.0287	0.0231	0	0	0	0.0177	0.0196	0.023	0.0117	0.0234	0.024	0.0199	0	0	0	0	0	0	0	0.0164	0	0	0	0	0	0	0	0	0	0.0281	0.0219	0	0	0	0.0137	0.0193	0	0	0	0	0	0.0196	0
ARHGAP28|44554|AP	0.9199	1	1	0.8084	1	0.7458	0.8379	0.9437	0.6244	0.8673	0.5816	0.8074	0.6748	0.3892	0.7941	0.7168	0.7103	0.5374	0.7315	0.5946	0.5779	0.7788	0.2571	0.833	0.1158	0.6484	0.5804	0.6174	0.2665	0.8218	0.3753	0.5246	0.8939	1	0.6174	0.4397	0.3894	0.552	0.6666	0.271	0.5351	0.5856	0.833	0.788	0.3056	0.8841	0.5667	0.7012	1
ARL13B|65678|RI	1	0.9891	0.9883	1	1	1	1	1	1	1	1	1	1	1	1	1	1	1	1	1	1	1	1	1	1	1	1	1	1	1	1	0.9923	1	1	1	1	1	1	0.9908	1	1	1	1	1	1	1	1	1	1
ANAPC10|70750|ES	0.0206	0.1318	0.0363	0.0616	0.0254	0.0573	0.116	0.0473	0.0385	0.0419	0.0724	0.0665	0.064	0.0232	0.0495	0.0655	0	0.026	0.0254	0.0835	0.0659	0.0518	0.01	0.0424	na	0.0473	0.0132	0	0	0.0123	0.0611	0.0604	0.0835	0.0544	0.0168	0.0787	0.033	0.0389	0.0312	0	0	0.0287	0.0232	0.0573	0.033	0.0295	0.033	0	0.0518
YAF2|21164|ES	0	0	0.0075	0.0032	0.001	0	0.0021	0	0	0	0.0012	0	0	0	0	0.0061	0.0012	0	0	0	0	0.0368	0.0158	0	na	0.0086	0.0016	0.0011	0	0	0	0.0046	0	0	0.0015	0	0	0	0.0031	0	0	0	0.0042	0.0018	0	0	0	0	0
NSUN5|270161|ES	0.9227	0.9381	0.9399	0.9528	0.9446	0.9552	0.9477	0.9667	0.9661	0.9267	0.9546	0.9609	0.9427	0.9452	0.969	0.9388	0.9518	0.9308	0.9384	0.9586	0.9671	0.9026	0.9161	0.961	na	0.8824	0.9574	0.9462	0.9462	0.9717	0.9515	na	0.9545	0.9453	0.9691	0.9667	0.957	0.9746	0.9508	0.9411	0.9691	0.9352	0.94	0.9516	0.9645	0.9526	0.9492	0.9341	0.9697
CD99L2|90358|AT	0.9949	0.9569	0.9862	0.9852	0.9868	0.9986	0.9791	0.9896	0.9872	0.9865	0.9731	0.986	0.9957	0.9919	0.9954	0.9874	0.981	0.9915	0.9911	0.9922	0.9869	0.9967	0.9949	0.9938	0.995	0.9927	0.9742	0.9631	0.9964	0.9904	0.9819	0.9881	0.9802	0.9724	0.9815	0.9952	0.9937	0.9928	0.9925	0.9803	0.9718	0.9871	0.9913	0.9563	0.9977	0.984	0.9866	0.9982	0.9919
UBE3D|76844|AD	1	1	1	1	1	1	1	1	1	1	0.9229	1	1	1	na	0.9026	1	1	1	na	0.5366	1	1	1	1	0.9558	1	1	1	0.9026	1	1	1	na	1	1	1	1	0.9392	1	1	1	1	1	1	1	1	na	1
MAX|27961|ES	1	1	1	1	1	1	1	1	1	1	1	1	1	1	1	1	1	1	1	1	1	na	1	1	1	1	1	na	1	1	1	na	1	na	na	1	1	1	1	1	1	1	1	1	0.5832	1	1	na	1
BTBD11|24191|AP	0.0694	0.0476	0.0654	0.0573	0.2786	0.0375	0.1083	0.1714	0.1205	0.2981	0.0314	0.0433	0.2147	0.0465	0	0.0623	0.6436	0.0814	0.0084	0	0	0.1024	0.2399	0.2197	0	0	0.175	0.0495	0.158	0.1132	0.1231	0.1375	0.0818	0.0218	0	0.0863	0.0094	0.2234	0.2053	0.3091	0.1236	0.1589	0.2439	0	0.3696	0.1365	0.2406	0	0.0776
CHFR|25312|AT	0.0427	0.0931	0.0609	0.1204	0.0986	0.0112	0.0896	0.08	0.214	0.1502	0.0984	0.0936	0.0963	0.0888	0.0889	0.0838	0.0735	0.1142	0.1055	0.1262	0.056	0.0293	0.0333	0.0561	0.0057	0.1109	0.1519	0.113	0.0324	0.1461	0.2058	0.1631	0.2264	0.1432	0.1407	0.2239	0.0398	0.1341	0.1362	0.1036	0.2046	0.1022	0.056	0.0929	0.0315	0.0774	0.0955	0.0377	0.1054
CD47|66014|ES	0.9785	0.958	0.9532	na	0.9573	0.951	0.9647	0.9753	0.9438	0.9491	0.9132	0.9741	0.9581	0.9215	0.9747	0.9758	0.9278	0.9723	0.9686	0.9567	na	0.967	0.9783	0.9534	0.9396	0.9465	0.9599	0.9126	na	0.9517	0.9564	0.956	0.9224	0.9206	0.9703	na	0.9606	0.9463	0.9443	0.9646	0.9741	0.9522	0.9458	0.9223	na	0.9582	0.9701	na	0.9679
DLGAP4|59282|AP	0.973	0.9843	0.9924	0.9894	0.9847	0.9889	0.9946	0.9722	0.9957	0.9946	0.9943	0.9952	0.9956	0.9885	0.9932	0.9853	0.9898	0.9953	0.9989	0.9961	0.996	0.9851	0.9903	0.9944	0.9801	0.9955	0.9933	0.9894	0.9955	0.9944	0.9974	0.9929	0.9813	0.9861	1	0.9975	0.99	0.993	0.9951	0.996	0.9902	0.9929	0.9903	0.9923	0.9961	0.9986	0.9927	1	0.9969
PAXBP1|60376|AD	0.6535	0.5514	0.8117	0.8341	0.6769	0.8158	0.7756	0.8239	0.4892	0.4269	0.4932	0.7702	0.8867	0.6974	0.7154	0.5494	0.5946	0.456	0.6058	0.386	0.4362	0.5116	1	0.5946	na	0.6617	0.5383	0.4466	0.8009	0.7861	0.445	0.4014	0.5518	0.311	0.4269	0.4878	0.6557	0.386	0.6456	0.4944	0.5865	0.5277	0.7652	0.3717	0.6263	0.557	0.6014	0.9159	0.5728
RABGAP1|87502|ES	0.0856	0.0107	0.0284	0.0232	0.0088	na	0	0.0077	0.0186	0.012	0.0035	0.0268	0	0.0086	0.0724	0.022	0.0146	0.0042	0.0089	0.0089	0.0218	na	0.0083	0.0265	na	0	0.0057	0.0099	0.0415	0.0051	0.0035	0.0159	0.008	0.0093	0.0136	0.0155	0.0253	0.0077	0.0048	0	0.0122	0.0194	0.0101	0.014	0	0.0151	0	0.0253	0.007
ETNK2|9467|AP	1	1	0.9685	0.9462	0.9729	0.729	0.9181	0.9749	0.9763	1	1	1	0.9547	0.9658	0.9703	1	1	1	0.9748	1	0.9874	1	1	1	na	1	0.9896	1	0.976	0.9971	1	1	0.9908	1	1	0.9914	1	0.9882	0.9894	1	0.9878	0.9829	0.9909	1	1	1	1	1	1
MRPL19|54156|AT	0.1419	0.1378	0.1238	0.1486	0.1405	0.0911	0.1545	0.1357	0.1139	0.1329	0.124	0.0949	0.1814	0.1303	0.1667	0.1459	0.0897	0.142	0.1108	0.1079	0.1009	0.1003	0.1619	0.1089	0.108	0.1205	0.1445	0.1515	0.212	0.1244	0.1584	0.1252	0.1216	0.106	0.1258	0.146	0.2041	0.1013	0.1034	0.1658	0.1691	0.1261	0.1037	0.1415	0.117	0.1373	0.1252	0.1077	0.0933
CCT8|60306|ES	1	1	1	1	0.9984	1	1	1	0.9981	0.9979	1	1	1	1	1	0.9984	1	1	1	1	1	1	1	1	1	0.9977	1	1	1	1	1	1	0.9979	1	1	1	1	1	1	1	1	1	1	1	1	1	1	1	1
ANGEL1|28557|AP	0.1881	0.4752	0.3534	0.3124	0.442	0.0621	0.4774	0.2726	0.7228	0.6498	0.6079	0.4852	0.6773	0.6358	0.3318	0.5113	0.7143	0.8163	0.7635	0.5476	0.467	0.7195	0.6184	0.6221	0	0.63	0.8249	0.7693	0.6241	0.7424	0.8112	0.885	0.6292	0.5619	0.7822	0.741	0.3283	0.6637	0.5008	0.6695	0.6225	0.6649	0.7094	0.6113	0.6173	0.7116	0.6662	0.647	0.7195
KDM4C|85822|AP	0	0	0.0266	0.0273	0	0	0	0.0304	0	0	0	0.0243	0.2316	0.2752	0	0.0519	0	0.128	0	0.0883	0.1844	0.108	0.2177	0.0499	0	0	0.0111	0.021	0	0	0	0.0441	0.0206	0	0	0.0108	0.2463	0.0546	0	0	0.0233	0	0	0.0238	0	0	0	0	0.0424
TCTN1|93321|ES	0.644	na	0.6602	0.4839	0.7832	0.6555	0.7264	0.7936	na	0.4908	0.7764	0.8481	0.8656	0.6981	na	0.8472	na	0.8379	0.6176	na	na	0.7518	0.7388	0.5315	na	0.6642	0.586	na	0.8193	0.6718	0.7699	0.8174	0.9008	0.4933	0.848	0.2571	0.8128	0.7344	0.8612	na	0.8142	0.6007	0.6121	0.7268	na	0.8719	na	na	na
UBBP4|39830|RI	1	1	1	1	1	1	1	1	1	na	0.8536	1	na	1	1	1	na	1	na	na	1	1	1	1	na	1	1	na	1	0.7533	1	1	1	1	1	0.7533	1	1	1	1	1	1	1	na	na	1	na	1	1
PRMT1|51039|AP	0.0623	0.0402	0.063	0.0636	0.0336	0.1041	0.0746	0.0724	0.0325	0.0345	0.0247	0.044	0.0435	0.0447	0.0363	0.0434	0.04	0.0133	0.0252	0.0372	0.0236	0.0175	0.0287	0.0188	0.0904	0.0224	0.0205	0.0418	0.022	0.0381	0.0142	0.0223	0.0357	0.0171	0.012	0.0199	0.0307	0.0225	0.0174	0.0277	0.0371	0.0478	0.0274	0.0318	0.0237	0.0415	0.0208	0.0264	0.0202
ABCB5|78909|AT	0	0	0	0.0152	0	0	0	0	0	0	0.0271	0	0	0	0	0	0	0	0	0	0	0	0	0.0397	0	0	0	0	0	0	0	0	0	0	0	0	0	0	0	0	0	0.0216	0	0	0	0	0	0.0626	0.0857
APITD1|613|AT	0.0478	0.0417	0.0484	0.0487	0.043	0.1028	0.0443	0.1002	0.039	0.0424	0.1373	0.0564	0.1068	0.1368	0.0512	0.0499	0.0672	0.03	0.0483	0.0594	0.0448	0.087	0.0849	0.0793	0.072	0.0738	0.0741	0.04	0.0453	0.063	0.0284	0.0734	0.0626	0.066	0.0314	0.0618	0.149	0.1015	0.0637	0.042	0.074	0.0643	0.0636	0.0594	0.0684	0.0502	0.0516	0.0536	0.0844
SMARCAD1|69957|AP	0	0	0	0	0	na	0	0	0	0	0	0	0	0	0	0	0	0	0	0	0	na	0	0	na	0	0.0148	0	0	0	0	0.0156	0	0	0	0	0	0	0.0142	0	0	0	0	0	0	0	0	na	0
NFYB|24094|AP	0.6823	0.7287	0.8421	0.8399	0.631	0.7587	0.7525	0.7673	0.6624	0.6303	0.6697	0.8535	0.8392	0.5941	0.5892	0.6902	0.6419	0.7725	0.7911	0.673	0.5503	0.9256	0.6945	0.6104	0.7272	0.8827	0.8174	0.6323	0.7476	0.7922	0.6649	0.503	0.7972	0.869	0.6727	0.7849	0.7836	0.6575	0.709	0.6293	0.7733	0.7906	0.6258	0.8837	0.7835	0.7497	0.7652	0.7337	0.6441
C17orf80|43220|AT	0.046	0.0384	0.0345	0.0689	0.0132	0.0429	0.0652	0.1009	0.0579	0.0239	0.0341	0.0432	0.0754	0.0176	0.0429	0.1391	0.0438	0.0126	0.0167	0.0743	0.0866	0.0435	0.0621	0.053	0.0144	0.0371	0.0347	0.029	0.039	0.0324	0.0323	0.0184	0.0317	0.0563	0.0351	0.031	0.0423	0.0236	0.0326	0.028	0.043	0.0653	0.0084	0.0239	0.0459	0.0102	0.0042	0.0332	0.0906
PXK|65446|ES	1	1	1	1	1	1	1	1	1	1	1	1	1	1	1	0.9938	0.9898	1	1	1	1	1	1	0.9844	1	1	1	0.9956	1	1	0.996	0.9951	1	1	1	1	1	1	1	1	1	1	1	1	1	1	1	1	1
ERMP1|85802|ES	0.0779	0.0373	0.0429	0.022	0.0485	0.1551	0.0141	0.0703	0.0181	0.0154	0.0645	0.0246	0.0454	0.0304	0.0424	0.0803	0.0508	0.045	0.0471	0.0375	0.022	0.0899	0.0471	0.0726	na	0.0369	0.0276	0.0666	0.0151	0.0459	0.0561	0.0471	0.036	0.0722	0.0309	0.0471	0.0783	0.0152	0.043	0.0263	0.0633	0.0386	0.0284	0.0402	0.0743	0.0352	0.0246	0.0378	0.0661
NPIPA5|34144|AP	0.2689	0.3552	0.3277	0.5574	0.4832	0.293	0.3982	0.4652	0.4413	0.6301	0.392	0.3008	0.4303	0.3895	0.36	0.5093	0.5516	0.3352	0.4553	0.5479	0.438	0.3471	0.4968	0.4097	0.3948	0.286	0.4279	0.3948	0.5708	0.3345	0.2845	0.3258	0.2965	0.3522	0.4343	0.5135	0.3639	0.2996	0.3244	0.3855	0.2757	0.3898	0.2874	0.2012	0.4258	0.4361	0.3575	0.4525	0.3031
DYRK1B|49845|RI	1	0.911	0.813	0.7642	0.8969	1	0.8648	0.6892	1	0.9184	0.9201	0.9217	0.685	0.883	1	0.7435	1	0.8722	0.9301	0.8037	0.816	0.9021	0.8891	0.7642	0.7287	0.8565	0.8599	0.9325	0.8599	0.913	0.8431	0.8693	0.7733	1	0.7543	0.9358	0.9348	1	0.899	0.9301	0.9217	0.81	0.8599	0.8693	1	0.9275	1	0.8037	0.8037
RPS15A|34247|AP	1	0.9997	0.999	0.9996	0.9995	0.9996	0.9995	0.9994	1	1	0.9996	0.9991	1	1	1	0.9997	0.9998	0.9995	1	0.9993	1	0.9996	0.9996	0.9995	1	1	1	1	0.9983	1	1	1	1	1	0.9997	0.9986	0.999	1	1	0.9992	1	0.9992	1	0.9991	1	0.9995	1	0.9995	0.9992
KBTBD4|15772|AP	0.845	0.9833	0.8395	0.9417	0.9129	0.7936	0.9022	0.8423	0.9658	0.8738	0.9286	0.9715	0.9594	0.9549	0.8297	0.9621	0.9833	0.9795	0.9777	0.9858	0.9103	1	0.9541	0.9574	0.8738	0.9375	0.9108	0.97	0.9326	0.9091	0.9655	0.96	0.9706	0.9621	0.968	0.9685	0.9642	0.9682	0.9306	0.865	0.9611	0.87	0.9384	0.9862	0.9022	0.9474	0.9744	0.971	0.9121
XRCC4|72698|AA	0	0.4835	0.4282	0.4598	0	0	0	1	1	0	1	1	1	1	0.5971	0.4663	1	0.5552	0	0.3188	1	0.3843	1	1	na	1	1	1	1	1	1	1	1	1	1	0	1	1	1	1	0	1	1	0	1	0.6319	1	1	1
C11orf80|17125|ES	1	0.9675	0.9699	0.9623	1	0.9149	0.9458	1	0.986	1	1	1	0.9506	1	1	0.9787	0.9769	0.9748	1	0.9803	1	1	0.9449	0.9805	na	1	0.9416	0.9702	1	0.9619	0.9588	0.9737	0.9544	1	0.9646	0.9762	1	1	0.9348	0.982	0.9795	0.9862	1	0.9113	1	1	1	0.9518	0.9773
PAM|72903|ES	0.7999	0.7661	0.7201	0.6506	0.7131	0.6244	0.6739	0.6533	0.7079	0.7365	0.6537	0.6393	0.703	0.6602	0.6796	0.7118	0.8218	0.6836	0.6524	0.6795	0.6637	0.6175	0.6821	0.7074	0.5903	0.6784	0.6628	0.7352	0.6608	0.717	0.7326	0.7215	0.764	0.7432	0.6685	0.6877	0.4768	0.6885	0.6406	0.7213	0.7245	0.7087	0.77	0.6335	0.6757	0.6973	0.6459	0.6816	0.6827
SPECC1|39796|ES	1	0.9381	0.8221	1	0.8981	na	0.9136	0.7881	0.9487	0.8645	0.7893	na	0.8363	0.9458	0.7704	0.973	0.9786	0.9573	0.6525	0.8349	0.9485	1	0.818	0.9578	1	0.9425	0.9649	0.9018	0.8965	0.9421	0.9181	0.9408	0.9232	na	0.8927	0.9007	1	0.9192	0.9191	0.8961	0.9572	0.8903	0.8962	0.9423	1	0.9019	0.9139	0.9672	0.8322
DBF4B|41884|AT	0.4207	0.5744	0.5235	0.5132	0.4934	0.3073	0.6717	0.4624	0.5563	0.6255	0.3733	0.4973	0.5594	0.4418	0.687	0.602	0.5881	0.5346	0.5264	0.8277	0.6054	0.409	0.4536	0.6025	0.3503	0.5818	0.5297	0.6292	0.5665	0.5508	0.6056	0.5167	0.5646	0.4609	0.5176	0.5077	0.3718	0.5704	0.5228	0.5746	0.6171	0.5163	0.468	0.5175	0.4153	0.6032	0.4331	0.678	0.5316
BAG2|76592|AP	1	1	1	1	1	1	1	1	1	1	1	1	1	1	1	1	1	1	1	1	1	1	1	1	1	1	1	1	1	1	1	1	1	1	1	1	1	1	1	1	1	1	1	1	1	1	1	1	1
DONSON|60441|AT	0.174	0.2201	0.1991	0.1982	0.2019	0.1699	0.2357	0.2371	0.1535	0.1111	0.1797	0.26	0.2229	0.2108	0.1951	0.191	0.165	0.2071	0.1876	0.221	0.1254	0.0556	0.1191	0.1555	0.0629	0.1785	0.1208	0.1408	0.1391	0.1357	0.1686	0.1633	0.1993	0.1155	0.2417	0.1848	0.2249	0.1718	0.2091	0.1657	0.192	0.1749	0.1147	0.1537	0.1478	0.137	0.1396	0.2094	0.1438
CEP57L1|77161|AT	0.1878	0.1975	0.204	0.2373	0.1757	0.1446	0.2643	0.2759	0.2724	0.218	0.1905	0.2368	0.2319	0.2342	0.2146	0.2738	0.2538	0.1944	0.2127	0.2299	0.2329	0.1935	0.2278	0.2623	0.1827	0.1672	0.1942	0.1681	0.1914	0.2498	0.1535	0.1714	0.2424	0.1444	0.2131	0.2142	0.1625	0.1568	0.1809	0.1887	0.2277	0.2255	0.207	0.1912	0.1167	0.1838	0.1573	0.1536	0.1771
FER|72932|AD	1	1	1	0.9297	0.7753	na	1	1	0.9657	0.9434	1	0.8579	1	0.8118	1	0.9583	1	0.9162	1	1	0.9268	na	1	1	na	1	1	1	1	0.8846	0.9664	1	1	1	0.9268	0.9611	1	1	0.9664	1	0.9704	1	1	1	1	0.9072	1	1	1
CEP152|30501|AT	0.7268	0.5146	0.6034	0.5591	0.4841	0.7526	0.7192	0.5278	0.3868	0.5554	0.6975	0.6466	0.5529	0.7226	0.6543	0.5474	0.6378	0.6815	0.7097	0.6177	0.6765	0.6604	0.8016	0.6044	0.6925	0.5809	0.591	0.7175	0.6434	0.611	0.5659	0.673	0.6055	0.703	0.5714	0.5323	0.7221	0.7409	0.4559	0.5962	0.6145	0.6632	0.6351	0.7225	0.623	0.706	0.5946	0.8347	0.654
FAM227B|30549|AD	0.4066	0.5169	0.4868	0.4642	0.4447	0.5436	0.4188	0.3814	0.4567	0.729	0.5093	0.3778	0.3592	0.3245	na	0.7002	0.581	0.1921	0.3936	0.296	0.483	0.6271	0.6271	0.3905	na	0.3592	0.4567	0.4426	0.4728	0.6335	0.3814	0.5889	0.5407	0.4188	0.5068	0.5904	0.5964	0.5538	0.5736	0.4952	0.5556	0.542	0.5667	0.8099	0.2189	0.51	0.6747	0.2859	0.6271
TBC1D10A|61716|AP	0	0	0	0	0	0	0.0069	0.0459	0.0098	0.0104	0	0	0	0	0	0.009	0	0	0	0	0.0055	0.016	0	0	0	0	0.0182	0	0	0.0073	0.0074	0.0112	0	0	0	0	0.0054	0	0.0031	0	0.0058	0.0131	0.0064	0	0	0	0.0046	0	0.0059
PCK2|26817|AT	0.0249	0.0386	0.0374	0.0613	0.0593	0.0223	0.0727	0.0539	0.0336	0.034	0.0279	0.0466	0.0425	0.0676	0.0656	0.0428	0.0298	0.0318	0.0341	0.0772	0.0267	0.0635	0.0477	0.0384	0.0132	0.0709	0.0566	0.028	0.0316	0.052	0.0323	0.0561	0.0644	0.0244	0.0469	0.0411	0.0346	0.0616	0.0418	0.0411	0.0508	0.065	0.0437	0.0324	0.0404	0.0506	0.04	0.036	0.041
ZNF687|7587|ES	0.9925	1	1	1	1	1	1	1	1	1	1	0.994	1	1	1	1	1	1	1	1	1	1	1	1	1	1	1	1	1	1	1	1	0.9977	1	1	1	1	1	1	1	1	1	1	1	1	1	1	1	0.9963
SIRT2|49711|ES	0.4955	0.3928	0.4791	0.4941	0.448	0.6891	0.5354	0.5955	0.3736	0.3978	0.4321	0.4398	0.4387	0.3804	0.4791	0.4419	0.3469	0.3162	0.3742	0.4665	0.4752	0.5106	0.5307	0.461	0.6894	0.2507	0.4012	0.3731	0.4371	0.3906	0.3248	0.3301	0.3707	0.4177	0.3374	0.3408	0.4886	0.3234	0.3881	0.3729	0.4368	0.3797	0.3342	0.3389	0.4209	0.4113	0.3356	0.3712	0.342
MLTK|56000|ES	1	0.9525	1	1	1	na	1	1	1	1	1	0.9597	1	1	0.9388	0.9775	na	1	1	1	1	na	1	1	1	0.9769	1	1	1	0.9842	1	0.9547	0.9908	1	1	0.9484	0.9066	0.9793	1	1	1	1	1	0.9558	1	1	1	na	1
TOM1L1|42556|ES	0.7547	1	1	0.8738	0.8309	na	0.8517	0.9266	0.7932	0.8803	0.9022	0.9202	1	0.8155	1	0.9165	0.9154	0.9462	0.9475	1	0.7066	1	0.858	0.9113	na	0.9262	0.8937	0.9089	0.8377	0.7731	0.9568	0.8169	0.8554	0.8082	0.8927	0.776	1	0.8548	0.8272	1	1	0.8674	0.8141	0.8871	1	0.788	0.9	0.6947	0.6648
GORASP2|55914|AT	0	0	0	0	0	0	0	0	0	0	0	0	0	0	0	0	0	0	0	0	0	0	0	0	0	0	0	0	0	0	0	0	0	0	0	0	0	0	0	0	0	0	0	0	0	0	0	0	0
RUVBL2|50859|AD	1	1	1	1	1	1	1	1	1	1	1	1	1	1	1	1	1	1	1	1	1	1	0.9939	1	1	1	1	1	1	1	1	1	1	1	1	1	1	1	1	1	1	1	1	1	1	0.9968	1	1	1
C9orf41|86621|AT	0	0	0	0	0	0	0	0	0	0	0	0	0	0	0	0.0032	0	0	0	0	0	0	0	0	0	0	0	0	0	0	0	0	0	0	0	0	0	0	0.0021	0	0	0	0	0	0	0	0.0028	0	0
ARL5A|55593|AT	0.9744	0.9879	0.9746	0.9774	0.9941	1	0.9498	0.9896	0.9965	0.9843	0.9854	0.986	0.9857	0.9834	0.9928	0.9848	0.968	0.9881	1	0.9443	0.9912	0.9933	0.9975	0.9968	0.9596	0.9935	0.9917	0.9968	0.9877	0.9939	1	0.9926	0.9795	0.9905	0.9889	0.993	0.9873	0.9929	0.9822	0.9948	0.9898	0.9942	0.9861	0.9958	1	0.9916	0.9869	0.9954	0.9932
EMP2|33987|AP	0.0397	0.0088	0.0593	0.0266	0	0.0469	0.0499	0.0299	0.0038	0.0033	0.0329	0.0408	0.1647	0.3055	0.0135	0.0314	0.023	0.0086	0.0249	0.0287	0.0651	0.0271	0.0137	0.0144	0.1082	0.0277	0.017	0.0115	0.0152	0.0267	0.0034	0.0065	0.0248	0.1113	0.0087	0.0144	0.0681	0.0512	0.0137	0.0113	0.006	0.0141	0.0336	0.0593	0.0191	0.0021	0.0233	0.023	0.0032
RWDD4|71273|ES	1	1	1	1	1	1	1	0.9869	0.9905	0.9885	0.9932	1	1	0.9944	0.9785	0.9787	0.9901	1	1	0.9631	1	0.9836	1	1	1	1	0.9941	1	1	1	1	1	1	1	1	1	1	1	1	1	1	1	0.9787	0.989	1	1	0.9884	1	1
TMEM107|39117|ES	1	1	0.9552	0.8592	0.8515	0.8273	0.9094	1	0.7335	1	0.697	1	0.715	1	0.6812	0.8586	0.776	0.8446	0.7967	0.5063	0.7081	1	0.8984	0.8525	0.8214	1	0.8722	0.6601	0.827	0.958	0.6468	0.8181	0.9588	na	0.7688	0.845	0.6975	0.8255	0.8271	1	1	0.4482	0.826	0.9099	1	0.9387	1	0.868	0.7018
ZNF177|47313|ES	0.7932	0.9034	1	0.9228	1	1	1	1	1	0.816	0.9504	1	1	0.9056	1	0.7736	0.7626	1	1	1	1	na	1	1	na	0.8023	0.9191	1	1	0.9238	1	0.9077	1	na	0.9202	1	0.918	1	0.9135	0.8662	0.8013	0.9335	1	1	0.6952	0.8906	0.8925	1	1
USP3|31037|ES	1	1	1	1	1	1	1	1	1	1	0.9826	1	0.9776	1	1	1	1	1	1	0.9693	1	1	1	1	1	1	1	1	1	1	1	1	1	1	1	0.9882	1	1	1	1	1	1	1	1	1	1	1	1	1
SAFB2|46848|AT	0.9311	0.9387	0.8585	0.8544	0.8261	0.9459	0.8064	0.8575	0.9291	0.9311	0.9661	0.9253	0.9445	0.9088	0.9306	0.9369	0.8873	0.9675	0.9736	0.9315	0.9331	0.9836	0.9824	0.9499	0.978	0.9077	0.9582	0.9437	0.9326	0.9205	0.9419	0.9657	0.8286	0.9509	0.9717	0.9317	0.9591	0.9673	0.9362	0.9586	0.863	0.9271	0.9206	0.9219	0.9502	0.9243	0.9544	0.9753	0.9561
EARS2|35595|AT	0.0061	0	0.006	0	0	0	0.007	0	0	0	0.0065	0	0	0.0176	0	0	0	0	0	0.0129	0	0	0	0.0039	0	0.0102	0	0	0.0145	0.0052	0	0	0	0	0	0	0.0049	0	0	0	0	0	0.0064	0	0	0.0113	0	0	0
ARHGEF3|65359|AP	0	0	0	0	0	na	0	0	0	0	0	0	0	0	0	0	0	0	0	0	0	na	0	0	0	0	0	0	0	0	0	0	0	0	0	0	0	0	0	0	0	0	0	0	0	0	0	0	0
ADAM19|74386|AT	0.9517	1	0.9648	0.9477	1	0.9715	0.966	0.9955	1	0.9153	0.9644	0.8613	0.9928	1	0.9754	0.9725	0.8282	0.9693	1	0.9789	0.9354	0.8368	0.97	1	0.9474	1	1	1	0.9607	1	0.9444	1	0.9819	1	0.9824	0.9362	1	0.9955	0.9941	1	0.9694	0.9483	1	1	1	1	1	0.9904	1
CREM|11250|ES	na	0.0798	0	0.2619	0	na	0	na	0.0747	na	0.0683	0	na	0	0.0937	na	0.1686	0.1328	0.2033	na	0	na	0.0907	0.0758	na	na	0	0.0864	na	0.3621	0	0	0.3073	na	0.1715	0	0.2467	0	0.0537	0	0.1095	0.2037	0	0	0	0	0	0.1533	0.0984
SCARF1|38357|ES	1	1	1	1	1	1	1	1	1	1	1	1	1	1	1	1	1	1	1	1	1	1	1	1	1	1	1	1	1	1	1	1	1	1	1	1	1	1	1	1	1	1	1	1	1	1	1	1	1
PACS1|16985|AP	0.2288	0.1093	0.1404	0.1687	0.0625	0.654	0.216	0.1549	0	0	0.1177	0.1538	0.1903	0.0382	0.0852	0.0319	0.034	0	0.0336	0.039	0.085	0.4051	0.2669	0.0155	0.4337	0.0435	0.0285	0.0326	0.0793	0.0237	0	0.0374	0	0	0.04	0.0219	0.0257	0.0628	0.0295	0	0.0137	0.0982	0.0853	0.0359	0.0287	0.0807	0.1148	0.1198	0.0546
MAP3K13|67991|AT	0	0	0	0	0	0.0075	0	0	0	0	0	0.0021	0.0027	0	0	0	0.0016	0	0	0	0	0.0062	0.006	0.0015	0	0.0015	0	0.0019	0	0	0.0011	0.002	0	0	0	0	0	0	0	0	0	0.0062	0	0	0	0	0.0021	0	0
PYROXD1|20693|AP	0.2675	0.0837	0.1727	0.1085	0.0641	0.5011	0.1756	0.1974	0.0603	0.0428	0.0918	0.087	0.0516	0.1031	0.0592	0.0385	0.0582	0.0227	0.0329	0.1085	0.0681	0.0777	0.1313	0.0709	0.354	0.0333	0.024	0.0298	0.039	0.0437	0.0387	0.0768	0.0536	0.039	0.0819	0.0401	0.1085	0.0481	0.0402	0.0856	0.104	0.103	0.0669	0.0837	0.0837	0.0552	0.0246	0.097	0.0564
HDAC7|21370|ES	0.0979	0.0629	0.1098	0.122	0.108	0.1509	0.0899	0.1071	0.0726	0.0616	0.0744	0.0856	0.1158	0.0943	0.0742	0.0891	0.0995	0.0587	0.0439	0.087	0.0741	0.0501	0.0606	0.0696	0.059	0.0739	0.0649	0.0569	0.0655	0.0744	0.0723	0.0392	0.0593	0.0274	0.0314	0.0591	0.0709	0.0392	0.0508	0.0446	0.0649	0.0761	0.0627	0.0768	0.0814	0.0689	0.1042	0.0331	0.0546
RFESD|72814|ES	0.791	1	0.5317	0.6167	0.6204	0.5867	0.5419	0.8098	0.5867	0.5347	0.8528	0.7498	0.5247	0.5622	na	0.406	0.4599	0.8324	0.3212	0.6543	1	1	0.4239	0.6235	na	0.5698	0.6373	0.8688	0.4862	0.7029	0.6904	0.6804	0.3557	0.7224	0.5156	0.5997	0.7473	0.5867	0.6852	0.4862	0.7283	0.4151	0.5291	0.4409	0.6722	0.4151	0.4862	0.4478	0.8688
CSAD|21957|ES	0.988	0.8762	0.9913	0.9771	0.9708	0.9832	0.9772	0.991	0.9699	1	1	1	1	1	1	0.9835	1	1	0.9162	1	0.9767	1	0.9711	1	1	0.9813	1	1	1	0.982	0.9718	1	1	1	1	0.9452	1	0.9691	0.978	1	1	0.9785	1	1	1	1	0.9759	1	1
FIP1L1|69310|AT	0.9082	0.949	0.9059	0.9795	0.9824	1	0.7447	0.8939	0.9504	0.981	0.9722	0.877	0.8298	0.9596	0.9397	0.9809	0.9809	0.8893	0.9007	0.7842	0.8476	1	0.958	0.9641	0.993	1	0.997	0.9739	0.7784	0.9017	0.8693	0.8976	0.9016	1	0.8915	0.7752	0.9911	0.7118	0.9168	0.8857	0.7972	0.9606	0.9314	0.9954	0.9773	0.9553	0.8635	0.9387	0.6064
CXorf23|88652|AD	0.3807	0.1656	0.5332	0.472	0.273	0.3916	0.3482	0.5679	0.3891	0.363	0.3519	0.2953	0.456	0.3823	0.386	0.242	0.2975	0.2985	0.3548	0.4681	0.2594	0.3346	0.3672	0.4433	na	0.3527	0.2626	0.3073	0.2915	0.4256	0.3089	0.4681	0.277	0.3012	0.2734	0.3749	0.3194	0.2812	0.3586	0.43	0.4063	0.4236	0.2141	0.1732	0.4681	0.4459	0.1507	0.5399	0.2255
OBSCN|10202|ES	1	1	1	1	1	na	1	1	1	1	1	1	1	1	1	1	1	1	1	1	1	na	1	1	na	1	1	1	1	1	0.9441	1	1	1	1	1	1	1	1	1	1	1	1	1	1	1	1	1	1
METTL13|8996|ES	1	0.9715	1	0.9867	0.9893	1	1	1	0.9888	0.9884	1	1	1	1	0.9595	1	0.9904	1	1	0.9831	1	1	1	0.9879	1	1	1	1	1	1	0.9919	0.9845	0.9888	1	0.9915	1	0.9823	0.992	1	0.9881	0.9743	1	1	1	1	0.9897	1	1	1
TK2|36723|RI	1	1	1	0.9573	1	1	1	0.9662	0.8658	1	1	0.7885	0.8704	1	1	1	1	0.9097	0.8827	1	1	1	1	0.888	1	1	0.7595	1	0.9	0.8113	0.8769	0.7428	0.8913	1	0.8524	0.7237	0.9505	0.8113	0.8064	1	0.8681	0.8431	1	0.7741	1	0.9149	1	1	0.8704
RIOK1|75274|AA	na	0.0625	0.0728	0	0.1196	na	0.0973	0.1549	0.084	0.0909	0.1063	0.0554	0.1401	0	0	0.1358	0.0625	0.0643	0.084	0.084	0.0247	0.1358	0.0625	0.1	na	0.0902	0.0659	0.0452	0.234	0.0663	0.0694	0.2127	0.0694	0.1692	0.0211	0.0753	0.1549	0.0663	0.0372	0.0625	0	0.1176	0.1472	0.0481	0	0.084	0.1122	0.0391	0.1325
CHD4|19898|AA	1	1	1	1	1	1	1	0.9951	0.9975	0.9935	1	1	1	1	1	1	1	1	1	1	1	1	1	1	1	1	1	1	1	1	1	1	1	1	1	1	1	1	1	1	1	1	1	1	1	1	0.9949	1	1
KLHDC3|76211|AP	0.1128	0.0242	0.047	0.0635	0.0241	0.0464	0.0622	0.0565	0.0036	0.0186	0.0046	0.0076	0.0259	0.007	0.0247	0.0089	0.0253	0.012	0.0276	0.0171	0.0468	0.0428	0.0217	0.0251	0.0782	0.0174	0.0084	0.0073	0.0035	0.0228	0	0.0068	0.0151	0.0128	0.0049	0.0023	0.0388	0.0041	0.0215	0	0.0338	0.0325	0.008	0.0118	0.0151	0.0202	0.0056	0.0103	0.0141
PLIN3|46827|AA	0.9733	0.9414	0.9289	0.9677	0.9538	0.9677	0.9731	0.9867	0.9791	0.9696	0.9734	0.9822	0.9692	0.9412	0.9644	0.9515	0.9646	0.95	0.9583	0.9684	0.9577	0.9782	0.9716	0.9692	0.9393	0.9765	0.9792	0.9526	0.9746	0.9656	0.9424	0.958	0.9704	0.9603	0.9767	0.9638	0.9803	0.9645	0.9564	0.9788	0.9824	0.9903	0.9799	0.9718	0.9825	0.9736	0.9508	0.9781	0.977
FAU|16773|AD	0.7606	0.7106	0.6391	0.9306	0.7575	0.8513	0.9378	0.7143	1	0.4919	0.7511	0.8293	1	0.8729	0.8555	0.6856	0.3881	0.5866	0.461	1	0.9302	0.806	0.616	1	0.3592	0.4945	0.6557	0.434	0.841	0.8858	0.6875	0.8721	0.6096	na	0.2519	0.4723	0.9183	0.842	0.6243	1	0.8365	0.8348	0.6464	0.4269	1	0.5904	0.6018	0.3893	0.6692
ZNF181|48996|AP	0	0.3868	0.0971	0.206	0.1689	0.19	0.0971	0.206	0.2026	0.3279	0.3279	0.1815	0.3788	0.2759	0.6039	0.217	0.3596	0.5665	0.4879	0.3193	0.1087	na	0.5665	0.2759	na	0.3788	0.289	0.4177	0.3369	0.3227	0.2429	0.3951	0.3095	na	0.3034	0.3034	0.3227	0.5595	0.214	0.5846	0.3788	0.19	0.264	0.212	0	0.5595	0.3369	na	0.5808
MS4A6A|16065|AD	0.9664	1	0.9553	0.9641	1	0.9376	0.9636	0.9748	0.9347	0.9581	1	1	0.9629	1	0.9851	0.9876	1	0.9628	0.9812	0.9638	0.9613	1	0.9447	0.9303	0.9156	1	0.8994	1	0.9516	0.9588	0.9863	1	0.9876	1	0.9562	0.9614	0.8937	0.9692	0.951	0.9516	0.9648	0.9234	0.9365	0.9197	1	0.8677	0.9562	0.9819	0.9564
MEMO1|53145|ES	0.9797	0.9434	0.9897	0.9909	0.9918	1	0.9713	0.9878	1	1	0.9744	0.9389	0.9834	1	0.9662	0.9914	1	0.9824	0.9875	1	1	1	1	1	1	0.9905	0.99	0.9866	0.9851	0.9763	0.9917	0.9811	0.977	0.9733	1	0.9884	0.9765	0.9906	0.988	0.9768	0.9895	1	1	1	1	1	1	0.9761	0.9855
TUBGCP2|13534|ES	0.0947	0.0757	0.0808	0.0681	0.0448	0.4416	0.0764	0.1047	0.033	0.0344	0.037	0.0289	0.0786	0.0482	0.0885	0.0627	0.0736	0.0173	0.0282	0.0432	0.0522	0.0786	0.0353	0.0302	0.2637	0.0199	0.0155	0.0129	0.0235	0.0322	0.0137	0.0219	0.0162	0.0157	0.013	0.0201	0.1091	0.0216	0.0462	0.0129	0.0576	0.0138	0.0216	0.0208	0.0479	0.0229	0.0238	0	0
HACL1|63585|ES	1	1	1	1	1	0.9859	0.9909	1	1	1	1	1	1	1	1	1	1	0.9944	1	1	1	0.9902	1	1	1	1	0.9935	1	1	1	1	0.9906	1	1	1	1	0.9945	1	1	1	0.9928	1	1	1	0.9875	1	1	0.9824	1
PTPRB|23387|ES	1	1	0.9825	0.9714	0.9796	1	1	1	1	0.9705	1	1	1	1	0.9585	1	1	1	0.9749	1	1	1	1	1	1	0.9912	1	0.9813	0.9766	0.9789	0.9863	1	0.9937	0.9855	0.9791	0.9751	0.9874	1	0.9833	1	1	1	1	1	1	1	1	0.7002	0.9889
CRHBP|72561|AT	0	0	0	0.0494	0.0297	0.0529	0	0.2464	0.0408	0	0	0.0192	0.082	0.3089	0	0	0	0	0	0	0.0806	0.0201	0	0	na	0	0	0	0	0.0672	0	0	0	0	0	0	0.0135	0	0	0.0584	0.0434	0	0	0	0	0	0	0	0
TTC3|60550|AT	0.9978	0.9957	0.9981	0.9972	0.992	0.9908	0.9945	0.9963	0.992	0.994	0.9958	0.9959	0.993	0.9963	0.9984	0.9948	0.9935	0.9883	0.9973	0.9941	0.9978	0.9984	0.9977	0.9985	0.9979	0.9978	0.9966	0.9959	0.9975	0.9935	0.9948	0.9933	0.9937	0.993	0.9953	0.9958	0.9971	0.9976	0.9967	0.9969	0.9961	0.997	0.9983	0.9949	0.9978	0.9933	0.9967	0.9971	0.9959
PSMD1|57923|ES	0.9966	0.9841	0.9891	0.9877	0.9947	0.9854	0.9949	0.9941	1	0.9911	0.9923	0.9848	0.9967	0.9856	0.9838	0.9885	0.9909	0.982	0.9891	0.9759	0.9832	0.9942	0.9983	0.9909	0.9927	0.9781	0.9897	0.9965	1	0.996	0.9914	0.9898	0.9945	0.9916	0.9929	0.9948	0.9874	0.995	0.9865	0.9966	0.9908	0.9951	0.9964	0.9936	1	0.9912	1	0.9921	0.9911
LRRFIP2|63976|ES	0	0.0003	0.0007	0	0	0.0136	0.0007	0.0004	0.0003	0	0.0021	0	0	0.0006	0	0.0004	0	0.0004	0	0	0	0	0.0001	0	0.0036	0	0	0	0	0	0.0005	0.0001	0.0007	0	0	0.0001	0	0.0003	0.0004	0	0	0	0	0.0001	0	0	0.0005	0.0001	0.0002
SPACA7|26301|AP	0	0	0	0	0	0	0	0	0	0	0	0	0	0	0	0	0	0	na	0	0	0	0	0	0	0	0	0	0	0	0	0	0	na	0	na	0	0	0	0	0	0	0	na	0	0	0	na	0
ZNF606|52379|AT	0.6581	0.7105	0.5901	0.5939	0.6468	0.5277	0.5431	0.5439	0.6485	0.6636	0.6639	0.5937	0.5976	0.5774	0.5175	0.4925	0.6669	0.7578	0.7451	0.6206	0.6214	0.726	0.7147	0.6703	0.5565	0.6219	0.6876	0.6912	0.7041	0.6239	0.7805	0.7708	0.6486	0.7775	0.7637	0.757	0.5724	0.7024	0.7113	0.5543	0.6672	0.6559	0.7112	0.7051	0.8002	0.6612	0.7783	0.7013	0.6625
SELP|8929|AT	0.0328	0.0385	0.0575	0.0735	0	0.0603	0.0735	0.08	0.0766	0.026	0.0229	0.0443	0.063	0.1239	0	0.0894	0	0.0632	0.0479	0.054	0.1072	0	0.0453	0	0.0477	0.0988	0.0468	0.0332	0.0452	0.1053	0.0754	0.0342	0.0857	0.0272	0.135	0.0897	0	0.047	0.0992	0.0358	0.0377	0.0818	0.047	0.0636	0.0438	0.0724	0.0197	0.0215	0.0265
ATF7IP2|33978|ES	1	0.833	1	1	1	0.7333	1	1	1	1	1	1	1	1	1	na	na	1	1	1	1	1	1	1	na	1	0.887	0.8385	1	1	1	1	1	1	1	1	1	1	0.8886	1	1	1	1	1	1	0.8879	0.7782	na	1
TPRA1|66607|AP	0.2362	0.474	0.3785	0.544	0.1586	0.5457	0.4199	0.2825	0.3237	0.3644	0.345	0.4774	0.4854	0.5958	0.5259	0.478	0.7179	0.5318	0.4956	0.5978	0.083	0.3835	0.3004	0.2738	na	0.2819	0.6351	0.4489	0.2534	0.4472	0.4078	0.4217	0.2713	0.0639	0.5058	0.677	0.4158	0.4081	0.5391	0.4696	0.2965	0.381	0.2457	0.1914	0.2614	0.0496	0.3381	0.3648	0.2738
TRNT1|62974|AT	0.1341	0.1745	0.1324	0.1575	0.1451	0.1665	0.1525	0.1139	0.1645	0.1543	0.138	0.1916	0.1454	0.175	0.1877	0.1675	0.0855	0.058	0.1506	0.1595	0.1745	0.2066	0.1954	0.1757	0.272	0.24	0.1604	0.1443	0.1666	0.1401	0.2066	0.143	0.1911	0.2204	0.1551	0.1522	0.1631	0.1821	0.2244	0.1759	0.1686	0.2066	0.1943	0.2088	0.1446	0.1147	0.1895	0.154	0.1407
TEX261|53912|ES	0.9844	0.9862	0.9799	0.9823	1	0.97	0.9484	0.9718	0.9758	0.9844	0.9582	0.9363	0.9843	0.9963	0.9866	0.979	0.9942	0.987	0.982	0.952	1	0.9737	1	0.9762	1	0.9939	0.9623	0.9867	0.955	0.9922	0.9648	0.9719	0.9847	0.9524	0.971	0.9799	0.9906	0.9953	0.9794	0.9801	0.9652	0.9919	0.9742	0.9886	1	0.9633	0.9627	1	0.9785
NCOA4|11539|AD	0.9817	0.9841	0.9671	0.9918	0.972	0.9799	0.9714	0.9837	0.954	0.9652	0.9705	0.9854	0.9859	0.9798	0.9795	0.9879	0.9745	0.9723	0.9744	0.9617	0.9827	0.958	0.9826	0.966	0.9542	0.9824	0.9715	0.9696	0.9652	0.9666	0.9813	0.9764	0.9826	0.9878	0.9775	0.9868	0.9694	0.976	0.9729	0.9814	0.9808	0.9538	0.9648	0.9696	0.9548	0.9817	0.953	0.9787	0.9758
CCAR2|83034|AP	0	0	0	0	0	0	0	0	0	0	0	0	0	0	0	0	0	0	0	0	0	0	0	0	0	0	0	0	0	0	0	0	0	0	0	0	0	0	0	0	0	0	0	0	0	0	0	0	0
ARFGAP1|60110|AA	0.9867	0.9734	0.9904	0.9604	0.9581	0.862	0.989	0.9585	1	0.9892	0.9782	0.9893	0.9437	1	1	1	0.962	0.9889	0.989	0.9811	0.9698	1	0.9792	0.968	0.9486	0.972	0.9871	0.9927	0.9896	0.9912	0.9929	0.9912	0.993	1	0.9935	1	0.991	0.9879	0.9897	0.9898	1	0.9904	0.982	0.9888	0.9819	0.9855	0.9127	0.9788	0.9799
ITGA7|22219|ES	0.3408	0	0.3906	0.5054	0	0.8148	0.247	0.7097	0.6929	na	0.5713	0	0.5593	0.514	na	na	na	0.2702	0.1825	0.7032	0.2285	na	0.4968	0.4221	na	0.2495	0.218	0	0.2271	0.3217	0.62	0.3459	0.295	0.5899	na	0.562	na	0.2121	0.3459	0.234	0.4638	0.4037	0.3323	0.1962	0.5038	0.3619	0.1491	na	0.2802
FARSA|47889|AD	1	1	0.9872	0.9934	0.9911	0.9739	0.9925	1	1	0.995	0.9934	1	1	1	0.9853	1	1	1	0.9928	0.9922	0.9876	1	0.9889	1	0.903	0.9928	1	1	0.9927	0.9956	1	1	0.997	1	1	1	0.9958	1	0.9939	0.9951	0.9755	0.9901	0.9909	0.9963	0.9817	0.9954	0.993	1	1
TJP3|46725|AP	0.3925	0.5139	0.4811	0.4698	0.444	0.5352	0.568	0.3481	0.5344	0.4803	0.4681	0.6442	0.4019	0.1303	0.6063	0.3975	0.7927	0.4849	0.2781	0.3842	0.4049	0.3353	0.304	0.382	0.2263	0.3419	0.2918	0.4676	0.3239	0.302	0.4741	0.3517	0.4077	0.4319	0.4544	0.3335	0.3687	0.2586	0.3958	0.6574	0.4309	0.4719	0.3921	0.292	0.4144	0.5498	0.2865	0.5219	0.2353
G2E3|27054|AP	na	1	1	0.9296	0.9799	na	0.922	0.9827	0.9936	1	0.9832	0.9572	1	0.9857	1	0.9839	0.9889	1	1	1	0.9584	na	0.9242	0.9572	1	1	0.9896	1	0.9207	1	1	1	0.9923	na	1	1	0.9559	0.9788	0.9881	0.9734	0.9839	0.9592	0.9944	0.9962	na	0.9833	0.9903	na	1
TG|319464|ES	0.0667	0.2142	0.1943	0.1421	0.22	0.076	0.2574	0.5288	0.3078	0.3207	0.2779	0.1351	0.4304	0.3526	0.1515	0.2297	na	0.2469	0.2414	na	0.0755	0.3015	0.2863	0.1913	0.0186	0.2086	0.5159	0.2632	0.219	0.3308	0.1644	0.3255	0.1784	0.5034	0.0212	0.5497	0.3679	0.1711	0.2166	na	na	0.4202	0.3548	0.3092	0.2022	0.4144	0.4948	0.1156	0.2116
C19orf82|47382|ES	0	0.2897	0.7387	0.6629	0.439	0	0.5686	0.4214	0.4242	0	0.4836	0.5144	0.2997	0.5196	0	0.4995	0.3339	0.205	0.3046	0.3935	0.3633	0.452	0	0.4979	0.7684	0.453	0.53	0.3781	0	0.4626	0.4031	0	0.3514	0.2013	0.4538	0.2433	0	0.364	0.5673	0.2399	0.4292	0	0.4735	0.3915	0.5853	0.311	0.3193	0.4625	0
ASH1L|8083|AP	0	0	0	0.1634	0	0	0.4638	0	0.2417	0.2626	0.1832	0.2158	0	0.228	0	0	0.476	0.291	0.3417	0.3449	0.2015	na	0.2417	0	0.5477	0	0.1531	0	0.3178	0.144	0.2211	0.0903	0.2266	0	0.355	0.1679	0.3178	0.2876	0.2496	0.2238	0.4844	0.2589	0.1475	0	0	0	0	na	0.1591
C19orf54|49998|AD	0.9263	0.8273	0.9211	0.8951	0.8435	0.8778	0.8316	0.5995	0.8778	0.7924	0.8899	0.8435	0.8778	0.8016	0.6111	0.9538	0.9446	1	1	0.9151	0.6111	0.8016	0.8369	1	na	0.8488	0.9117	0.9473	0.8073	0.8537	1	0.9446	0.9151	na	0.8435	1	0.8934	0.829	0.963	0.9496	0.7822	0.9151	0.8537	0.8998	na	0.7822	0.8178	1	0.8073
NDRG2|26499|ES	1	1	1	1	1	1	1	1	1	1	1	0.9851	1	1	1	1	1	1	1	1	1	1	0.9916	1	1	1	0.9746	1	1	1	1	1	1	1	1	1	1	1	1	1	1	1	1	1	1	1	1	1	1
UBE2D4|79375|ES	0.6351	0.8471	0.6226	0.8316	0.6968	1	0.481	0.8351	0.8098	0.74	0.7875	0.5823	0.6148	0.5367	0.8853	0.8429	0.7351	0.4784	0.534	0.8351	0.7314	0.6172	0.7683	0.3103	0.8044	0.7981	0.6874	0.546	1	0.7784	0.4343	0.8906	0.7641	0.8955	0.7463	0.8256	0.7507	0.6134	0.7043	0.739	0.9171	0.8876	0.8863	0.8939	0.7803	na	0.5059	1	na
SSH2|40062|AT	0.698	0.6933	0.5985	0.6381	0.6645	0.6788	0.5895	0.4612	0.3598	0.5696	0.646	0.6912	0.5625	0.635	0.5732	0.6527	0.5823	0.6031	0.7163	0.5656	0.6078	0.717	0.7072	0.7375	0.7262	0.7133	0.3254	0.4884	0.5681	0.4622	0.5054	0.5126	0.4618	0.7172	0.5401	0.5689	0.7249	0.5781	0.5529	0.5374	0.3694	0.4176	0.5501	0.6036	0.6341	0.4505	0.5449	0.6293	0.5454
IL1RAP|68107|AT	0.9	0.8875	0.9001	0.9366	0.8173	0.6414	0.8866	0.838	0.9321	0.9158	0.7762	0.9042	0.8656	0.7798	0.9039	0.8679	0.9035	0.9309	0.9395	0.9074	0.8887	0.4083	0.8607	0.8815	0.7722	0.6769	0.8902	0.9291	0.8283	0.8828	0.9474	0.9406	0.9326	0.7186	0.9426	0.9181	0.6461	0.8971	0.9355	0.9149	0.9383	0.8823	0.9018	0.5554	0.833	0.93	0.8802	0.9087	0.8821
MSRA|82605|ES	0.9924	1	1	1	0.9917	1	1	1	1	1	1	0.9949	0.9911	1	1	0.9948	0.9901	0.995	0.9918	1	1	0.9936	1	1	1	1	1	0.9927	1	0.9885	1	1	1	1	0.9946	1	0.9925	1	0.9922	1	0.9925	1	1	1	1	0.9942	0.9815	1	1
GSN|87430|ES	0.123	0.079	0.1173	0.117	0.1362	0.2387	0.1208	0.1363	0.0733	0.1004	0.1072	0.1231	0.0959	0.144	0.0736	0.0804	0.0917	0.1085	0.0679	0.0672	0.0684	0.0567	0.0684	0.2352	0	0.1257	0.1816	0.1603	0.1965	0.1349	0.0992	0.079	0.1571	0.0615	0.0927	0.1263	0.127	0.123	0.151	0.0761	0.097	0.0879	0.135	0.1568	0.1088	0.0698	0.1404	0.0388	0.1982
ITPA|58579|AD	1	0.9921	0.9857	0.9882	0.9891	0.988	0.9856	0.9905	0.9892	1	0.9979	0.9932	0.9821	0.9894	0.9937	0.9912	1	0.9879	0.9908	1	0.9847	0.9902	0.991	0.9828	0.988	0.9943	0.9826	0.9915	0.9829	0.9932	0.9897	0.9924	0.9865	0.9795	0.9959	0.9857	0.9859	0.9931	0.9923	0.991	0.9769	0.996	0.959	0.9903	0.9883	0.9912	0.994	1	0.9911
QRICH1|64821|ES	0.3291	0.1805	0.2584	0	0.1693	na	0.1577	0.0864	0.0799	0.1814	0.0567	0.3729	0.1888	0.0932	0.1867	0.0381	0.1145	0.1252	0.3641	0.2292	0.244	na	0.0717	0.062	na	0.116	0.1488	0.1021	0.1995	0.1366	0.1972	0.1489	0.0633	0.0224	0.1599	0.046	0	0.1063	0.1418	0.081	0.1252	0.2839	0.0755	0.1309	0.2483	0.1108	0	0.0735	0.1333
BAG1|86098|ES	0.0214	0.0359	0.0299	0.0164	0.0211	0.0179	0.0351	0.0081	0.0297	0.0163	0.0271	0.0314	0.0195	0.0213	0.0235	0.0259	0.0353	0.0217	0.0133	0.0473	0.026	0.0097	0.0186	0.017	0.0194	0.0101	0.0434	0.0156	0.0075	0.0233	0.0475	0.0227	0.0193	0.0174	0.0243	0.0172	0.0165	0.0161	0.0062	0.0134	0.0206	0.0193	0.0184	0.0163	0.0163	0.0223	0.0164	0.0466	0.007
EMP1|20543|ES	0.989	0.9941	1	1	0.994	1	0.9951	1	0.9919	1	0.9962	0.9852	0.9771	0.9936	0.9937	0.9914	1	0.9945	0.9926	0.9904	0.9915	1	0.9908	1	1	1	0.9935	0.993	1	0.9848	0.9987	0.995	0.9961	1	0.9945	1	1	1	1	0.9954	0.9914	0.9929	1	0.9913	0.9949	0.9963	0.9953	0.9867	0.9977
MASTL|11063|ES	0.9037	0.9504	0.9725	0.9148	1	0.9274	0.943	1	0.9482	0.924	0.9573	0.956	0.923	1	1	0.9699	0.9606	0.9136	0.947	0.9577	1	0.9342	0.9592	0.9488	0.8725	1	0.8785	0.9692	1	1	0.9593	1	0.9138	1	0.8459	0.9534	0.9401	0.9632	0.8901	1	0.962	1	0.9342	0.9738	1	0.8563	0.9643	1	1
GRAMD1A|49012|ES	0.0061	0	0.0035	0	0	0	0	0.0107	0	0	0	0	0	0	0.0046	0	0.0034	0.0025	0	0.0052	0	0.0042	0.0062	0.0049	0	0	0	0	0	0.0139	0.0054	0.0052	0	0	0.0026	0.0039	0.0042	0.0126	0.0018	0	0	0.0028	0	0	0	0.0029	0.0094	0.0027	0.0073
ARSA|62895|ES	0.4599	0.1501	0.5956	0.5614	0.2831	na	0.4001	na	0.6454	0.3049	0.7545	0.7325	0.3381	0.485	0.2592	na	na	0.3179	0.8835	0.3673	0.4441	na	0.4332	0.7948	na	0.4178	na	0.5764	0.5478	0.7026	0.4421	0.4914	1	na	0.2296	0.5443	0.2783	0.4512	0.6237	0.714	0.7833	0.2791	na	0.1879	0.3319	0.3975	0.4322	0.8043	0.3316
OCIAD2|69257|ES	0.9886	0.9805	0.9856	0.985	0.9796	0.9885	0.9889	0.9676	0.997	0.9925	0.9866	0.9869	0.9857	0.9924	0.9746	0.9882	0.9981	0.9855	0.9704	0.972	0.9851	0.9847	0.9805	0.9883	0.9872	0.9799	0.9821	0.9772	0.9919	0.9877	0.9852	0.9939	0.9952	0.9731	0.9892	0.9934	0.9904	0.985	0.989	0.9705	0.982	0.9953	0.9741	0.9753	0.9824	0.9944	0.9944	0.9952	0.9766
SPATA7|28688|RI	1	1	1	1	1	1	1	1	1	1	1	1	1	0.9918	1	1	1	1	1	1	1	0.9935	1	1	1	1	1	1	1	1	0.9895	1	0.9891	0.9818	1	1	1	1	1	1	1	1	1	1	1	0.9885	1	1	1
CYP3A5|80708|AT	0	0.2025	0	0	0.1527	0	0.2758	0.2473	0	na	0.078	0.3176	0	0	0.3584	0	0.1253	0.2025	0.1768	na	0	0	0.2025	0.2588	na	0	0	0	0	0	0.3584	0	0	na	0	0	0	0.0937	0	0.1042	0.1486	0	0	0	0	0	0.1411	na	0.2025
ZNF451|76579|AT	0	0	0	0	0	0.003	0.006	0.0054	0.0078	0	0	0	0	0	0.0094	0.0053	0.005	0	0	0	0	0	0	0	0	0.0063	0	0	0	0	0.0103	0	0	0	0	0.0051	0.0052	0	0	0	0.0185	0	0	0	0	0	0	0	0
ATG16L2|17649|AT	0.8594	0.7382	0.787	0.8011	0.7046	0.9184	0.7823	0.7524	0.6427	0.6867	0.7527	0.78	0.7866	0.7948	0.8093	0.7726	0.7796	0.7383	0.7809	0.8151	0.788	0.8873	0.8651	0.7964	0.9206	0.7451	0.6945	0.7218	0.8072	0.7488	0.7091	0.5772	0.6765	0.7759	0.6622	0.7389	0.804	0.6502	0.735	0.699	0.6826	0.7387	0.7625	0.6967	0.8306	0.7397	0.7412	0.8445	0.7314
RBM6|64944|ES	1	0.8319	0.8516	0.9554	1	0.8633	1	0.9342	0.5029	1	1	1	1	1	1	1	1	1	1	1	0.5159	na	1	1	1	1	1	1	1	1	1	0.3644	1	1	1	1	1	1	1	1	0.8704	0.7553	1	1	1	1	0.8134	1	1
MANBAL|59338|ES	0.003	0	0	0	0	0	0.0031	0	0.004	0	0.0015	0.0044	0	0.0023	0	0.0036	0.0045	0.002	0.0025	0	0.0031	0.0033	0.0061	0	0	0.0022	0.0016	0	0	0	0.0095	0.0078	0	0.0116	0.0024	0.0047	0.005	0.0016	0	0	0	0.0028	0	0	0	0.0028	0.003	0	0
MCM7|80881|AP	0.4855	0.5078	0.3735	0.3538	0.4025	0.3629	0.3744	0.3463	0.5415	0.468	0.5366	0.2549	0.3146	0.233	0.5444	0.5884	0.2488	0.5256	0.3964	0.5549	0.3607	0.5348	0.3403	0.3182	0.2198	0.6692	0.2716	0.4263	0.3606	0.3726	0.4466	0.6425	0.4264	0.755	0.4461	0.3536	0.5813	0.3759	0.3432	0.5392	0.3726	0.3676	0.4507	0.4723	0.2932	0.2796	0.2719	0.6243	0.2572
ARHGEF39|86273|RI	1	1	1	1	1	1	1	1	1	1	1	1	1	1	1	1	1	1	1	1	1	1	1	1	1	1	1	1	1	1	1	1	1	1	1	1	1	1	1	1	1	1	1	1	1	1	1	1	1
ACBD4|41948|RI	0.2376	0.1728	0.175	0.1923	0.1403	0.1343	0.2513	0.2298	0.1736	0.1118	0.272	0.2274	0.2466	0.2295	0.2235	0.2348	0.16	0.1907	0.1118	0.2075	0.234	0.2459	0.183	0.1538	0.062	0.1518	0.1379	0.1905	0.1461	0.194	0.1219	0.2365	0.2082	0.2857	0.132	0.053	0.2857	0.1805	0.1294	0.1503	0.1675	0.191	0.2047	0.1907	0.1433	0.1655	0.1437	0.1176	0.1804
FAM102B|3941|AT	0.839	0.8928	0.9371	0.9407	0.8056	0.6729	0.9363	0.8851	0.8525	0.9171	0.8779	0.9574	0.8915	0.7273	0.9781	0.9437	0.648	0.9393	0.965	0.9188	0.91	0.9129	0.9182	0.9079	0.6746	0.8978	0.8699	0.8762	0.9451	0.9117	0.9648	0.9662	0.8949	0.8945	0.9844	0.9337	0.8936	0.919	0.9548	0.8965	0.8227	0.8316	0.8652	0.892	0.8591	0.928	0.9499	0.9655	0.9448
WDR75|56504|AA	0.1367	0.0325	0.1295	0.0732	0.0378	0.4386	0.0694	0.1313	0.0232	0.0296	0.0284	0.0325	0.1212	0.0542	0.0817	0.0294	0.0969	0.0306	0.01	0.1062	0.0657	0.1217	0.0287	0.0318	0.1619	0.0462	0.0069	0.0175	0.0206	0.0054	0.0223	0.0307	0.0177	0.0347	0.0206	0.0325	0.0555	0.0089	0.0612	0.0201	0.0176	0.0156	0.0159	0.015	0.048	0.0146	0.0307	0.0083	0.0116
NF2|61660|ES	1	1	0.963	1	0.9815	na	1	1	1	1	1	1	1	1	1	0.9782	1	0.9909	1	1	1	1	0.975	1	1	0.9889	1	1	1	1	1	1	0.994	1	1	0.98	0.975	0.9895	1	1	1	1	1	1	1	1	1	1	1
NXN|38280|AP	0	0	0	0	0	0	0	0	0	0	0	0	0	0	0	0	0	0	0	0	0	0	0	0	0	0	0	0	0	0	0	0	0	0	0	0	0	0	0	0	0	0	0	0	0	0	0	0	0
C19orf57|47944|ES	1	1	1	1	1	1	1	1	1	0.8269	1	1	1	1	1	1	0.7382	0.9444	1	1	1	1	1	0.8978	1	1	1	1	1	1	0.884	1	1	1	1	1	1	1	1	1	1	1	0.8831	1	1	1	1	1	1
PFKM|21414|AP	0.9083	0.9337	0.8967	0.9077	0.9281	1	0.9298	0.8917	0.8808	0.8998	0.9702	0.8691	0.9416	0.8816	0.9438	0.8812	0.9748	0.8956	0.9481	0.8911	0.7522	0.9797	0.9651	0.9073	1	0.9833	0.95	0.9504	0.912	0.8695	0.9335	0.847	0.8998	0.9585	0.9561	0.8911	0.9432	0.8919	0.9223	0.917	0.8578	0.9362	0.9325	0.9647	1	0.9152	0.9667	0.9292	0.903
MTSS1L|37410|ES	0.2663	0.3414	0.4173	0.2608	0.5595	0.2322	0.2689	0.3199	0.3815	0.3504	0.3893	0.2454	0.2707	0.4995	0.3351	0.566	0.4572	0.3915	0.1177	0.4646	0.4205	na	0.1983	0.5181	na	0.3026	0.3545	0.4162	0.3026	0.3632	0.3723	0.2608	0.3168	0.2505	0.3822	0.4386	0.1796	0.3667	0.4118	0.2599	0.4014	0.5384	0.504	0.241	0.5051	0.3735	0.4087	0.502	0.3414
PDZRN3|65632|AT	1	1	1	1	1	0.6658	1	1	1	1	1	1	1	1	1	1	1	1	1	1	1	1	1	1	1	1	1	1	1	1	1	1	1	1	1	1	1	1	1	1	1	1	1	1	1	1	1	1	1
ZNF799|47798|AP	0.1908	0.2404	0.2613	0.3467	0.2353	0.7737	0.3113	0.3775	0.2245	0.1285	0.2277	0.1503	0.0942	0.3382	0.3398	0.5027	0.3391	0.1956	0.3066	0.1908	0.2482	0.3709	0.1188	0.2449	na	0.1879	0.1853	0.2613	0.1333	0.3126	0.2867	0.2097	0.2838	na	0.1055	0.3171	0.2123	0.1718	0.5006	0.111	0.3398	0.3066	0.365	0.2504	0.3824	0.2719	0.0996	0.5149	0.1417
DCUN1D4|69273|ES	1	1	0.9791	1	1	1	0.9836	1	1	1	0.981	1	1	0.9836	1	1	1	1	1	1	1	1	1	1	1	1	0.9851	1	1	1	1	1	0.9806	1	1	0.9735	1	0.947	0.9753	1	1	1	1	0.9855	0.8832	1	1	1	1
TMEM237|56847|AP	0.6901	0.6712	0.4774	0.5975	0.7817	0.5975	0.6447	0.5232	0.6751	0.777	0.5212	0.6999	0.5975	0.748	0.6643	0.4774	0.5347	0.6707	0.6339	0.503	0.6225	0.7313	0.8166	0.6498	0.426	0.5887	0.7069	0.7371	0.6471	0.7048	0.7603	0.8275	0.4124	0.4474	0.6394	0.6665	0.6999	0.7169	0.6743	0.6901	0.7019	0.7935	0.8166	0.5316	0.5268	0.7696	0.4974	0.6809	0.8166
SP140L|57887|AT	0.1188	0.124	0.1288	0.1771	0.246	0.1175	0.158	0.1405	0.2274	0.1851	0.1766	0.1583	0.1337	0.1752	0.1682	0.1757	0.6982	0.0946	0.1385	0.1292	0.1189	0.1025	0.091	0.1366	0.0728	0.2307	0.1201	0.1866	0.1344	0.1652	0.1202	0.0838	0.1707	0.1319	0.1207	0.1933	0.1482	0.1347	0.1242	0.1179	0.184	0.1258	0.1324	0.1533	0.1181	0.1266	0.1057	0.073	0.1061
ARL15|138393|ME	0	0	0	0	0	0	0	0	0	0	0	0	0	0	0	0.0058	0	0	0	0.0112	0	0	0	0.0185	0	0	0.0037	0	0	0	0.0046	0	0	0	0	0	0	0.0049	0	0	0	0	0.0407	0.0044	0	0	0	0	0.006
UBR2|76179|AP	0	0	0	0.0247	0	0	0	0	0.0109	0	0	0	0	0	0	0	0	0	0	0	0	na	0	0	0	0	0	0	0	0	0	0	0	0	0	0	0	0.0135	0.0083	0	0	0	0	0	0	0	0	0	0
ATE1|13323|ES	1	1	1	0.9698	1	na	1	0.9679	0.9866	1	0.9909	1	0.9342	0.9795	1	0.9538	0.9594	1	1	1	1	na	1	1	1	1	1	0.9855	1	1	1	0.9859	0.9861	0.9538	1	1	0.9597	0.9863	1	1	1	1	1	1	1	1	1	1	0.9368
USP8|30586|AD	0	0	0	0	0	na	0.033	0	0.0199	0	0.0195	0.0355	0.0564	0.0252	0.0479	0	0.0299	0	0	0	0.0259	na	na	0.0492	na	0	0	0	0	0.0195	0.0154	0	0.0314	0	0	0	0	0	0.0278	0	0	0.0208	0	0.0114	0	0	0	0	0
RNF144B|75486|AP	0.0063	0	0.0041	0.0067	0.0054	0	0.0043	0	0	0	0.0021	0	0	0.0047	0	0	0	0	0	0	0	0	0	0	0	0.0027	0	0	0.0054	0	0	0	0.0029	0	0	0.0035	0.0023	0	0	0	0.0046	0.0015	0	0	0	0	0.0051	0	0
ZBTB8OS|1611|AT	0.8783	0.7995	0.8569	0.8218	0.7794	0.827	0.812	0.7668	0.7083	0.7937	0.7953	0.7953	0.8851	0.7937	0.7007	0.785	0.8061	0.7423	0.7814	0.7864	0.7648	0.8861	0.9028	0.7985	0.8989	0.818	0.7199	0.7401	0.8012	0.7235	0.6981	0.714	0.7333	0.831	0.7208	0.7254	0.858	0.6889	0.6606	0.75	0.7711	0.7807	0.8127	0.8288	0.8728	0.7397	0.7541	0.9086	0.8317
EMCN|70089|ES	0.9871	1	0.9889	1	0.9847	0.9904	0.9595	1	1	1	0.9848	0.9905	1	1	1	0.9467	1	1	1	1	1	0.9598	0.9685	0.9524	1	0.9863	0.9756	1	0.9891	0.9929	0.9881	0.9773	0.9829	0.9876	1	0.9792	0.977	0.9743	0.9767	1	0.9865	0.9837	0.9917	0.9841	1	0.9773	0.9836	0.9488	0.9911
PKP4|55675|AP	0.0769	0.0434	0.1105	0.1118	0.0471	0.2174	0.0866	0.0788	0.0331	0.0442	0.047	0.0833	0.0519	0.0604	0.0711	0.0394	0.0384	0.0524	0.0562	0.0288	0.0669	0	0.041	0.0662	0.069	0.1103	0.0633	0.034	0.0391	0.0541	0.042	0.0463	0.056	0.0656	0.0244	0.0797	0.1214	0.0886	0.0978	0.0382	0.0746	0.0625	0.0666	0.064	0.0676	0.0392	0.0582	0.0417	0.0559
CD99L2|90359|ES	1	1	1	1	1	1	1	1	1	1	1	1	1	1	1	1	1	1	1	1	1	1	1	1	1	1	1	1	0.9843	1	1	1	0.9964	1	1	1	1	1	1	1	1	1	1	1	1	1	1	1	1
RAPGEF3|21349|AP	0.8897	0.9265	0.7754	0.8022	0.8839	0.8088	0.833	0.8917	0.8208	0.879	0.8113	0.8161	0.8082	0.8845	0.8915	0.8151	0.9211	0.8489	0.7356	0.8328	0.8905	0.8344	0.9129	0.9103	0.8143	0.9294	0.8208	0.9144	0.8119	0.8367	0.8271	0.8208	0.8096	0.9601	0.8528	0.8248	0.8043	0.8574	0.7787	0.7967	0.7679	0.819	0.839	0.8995	0.9137	0.8075	0.7099	0.9068	0.8195
RBPMS|83290|AT	0.3072	0.314	0.4132	0.3678	0.3885	0.2299	0.3951	0.4737	0.4284	0.3581	0.407	0.3504	0.3862	0.4137	0.1984	0.2036	0.3263	0.273	0.3262	0.3232	0.2483	0.2643	0.2731	0.3115	0.1044	0.2803	0.3918	0.3189	0.3346	0.4162	0.2928	0.3053	0.354	0.2491	0.311	0.3587	0.3284	0.316	0.3609	0.3623	0.3474	0.4112	0.366	0.3343	0.3181	0.4136	0.3882	0.2657	0.4002
PKN2|3698|AT	0.128	0.1194	0.1331	0.12	0.1208	0.1069	0.1473	0.1637	0.1248	0.0842	0.1268	0.1191	0.1003	0.1246	0.1332	0.1701	0.1411	0.079	0.0764	0.1221	0.0862	0.0955	0.0831	0.0955	0.1242	0.1196	0.0956	0.1103	0.107	0.1182	0.0668	0.0815	0.1535	0.0854	0.0517	0.082	0.1221	0.1072	0.1182	0.08	0.1424	0.0985	0.0893	0.1088	0.0658	0.0779	0.0463	0.0664	0.076
ITGB4|43489|ES	0.246	0.2725	0.3283	0.1458	0.3456	0.217	0.2803	0.096	0.0798	0.1256	0.1858	0.4489	0.4497	0.0924	0.1975	0.0669	0.0061	0.0603	0.4724	0.0957	0.1012	0.3383	0.1082	0.2274	0.5035	0.6164	0.0966	0.2765	0.1335	0.3686	0.245	0.0424	0.5152	0.6929	0.0588	0.0938	0.3571	0.2032	0.2128	0.1214	0.0592	0.2216	0.3464	0.5166	0.1676	0.0944	0.3261	0.0624	0.1885
SEC31A|69720|AP	0.6657	0.332	0.5466	0.5829	0.5429	0.9078	0.5163	0.6163	0.447	0.4737	0.7001	0.4514	0.529	0.5698	0.5123	0.6069	0.6968	0.2162	0.4319	0.3991	0.6869	0.7989	0.8885	0.7406	0.6913	0.5337	0.5405	0.5448	0.6686	0.5614	0.5213	0.4463	0.358	0.6369	0.495	0.3738	0.7898	0.5051	0.4996	0.4206	0.4738	0.5754	0.4662	0.7614	0.7368	0.432	0.7112	0.6252	0.562
CAMK2G|12246|ES	0.8194	0.9037	0.7612	0.9308	0.7627	0.8937	0.8974	0.884	0.9751	0.9621	0.8536	0.9142	0.8974	0.8589	0.9181	0.8567	0.8586	0.9172	0.8766	1	0.9515	0.938	0.9037	0.8493	1	0.8248	0.9125	0.8937	1	0.9553	0.9373	0.8784	0.9015	0.9294	0.9394	0.7969	0.8989	0.9028	0.8878	0.8873	0.8839	0.9054	0.9333	0.846	0.9472	0.9037	0.8528	0.8293	0.8078
NUDCD1|84885|ES	0.0466	0.0166	0	0	0	na	0.0264	0	0	0	0	0	0	0.077	0	0	0	0.0272	0	0	0	na	0	0.0426	na	0	0.0099	0.0142	0	0	0	0.0107	0.0188	0	0	0.0239	0.0391	0.0127	0	0.0362	0	0.0146	0.0217	0.0097	0	0.0091	0.015	0	0
CARHSP1|33954|AP	0.964	0.9617	0.9737	0.9538	0.9764	0.9853	0.9853	0.9797	0.9566	0.9746	0.9671	0.9448	0.9795	0.9652	0.947	0.9723	0.9303	0.9525	0.9457	0.9539	0.9744	0.9505	0.9548	0.9624	0.9835	0.99	0.9203	0.953	0.9729	0.966	0.9583	0.9539	0.9654	0.9498	0.9707	0.9836	0.9824	0.994	0.9434	0.9849	0.9725	0.9292	0.9853	0.9358	0.9876	0.9767	0.9816	0.9828	0.9637
CTNS|38478|ES	1	1	0.9207	1	1	1	1	1	1	1	1	1	1	1	1	0.9668	0.9755	1	1	1	0.9721	1	1	1	na	1	1	1	1	1	1	1	1	1	1	1	1	1	1	1	1	0.9737	1	1	1	0.9517	1	1	1
RANGAP1|62414|AP	0.0624	0.1744	0.1243	0.1263	0.1544	0.0653	0.132	0.125	0.1115	0.0894	0.0668	0.1187	0.1071	0.1095	0.0894	0.1193	0.1704	0.1105	0.1252	0.1019	0.0846	0.087	0.1098	0.1619	0.07	0.0884	0.101	0.0971	0.1423	0.1039	0.1309	0.1118	0.1211	0.0457	0.0732	0.1075	0.0974	0.1361	0.0783	0.1121	0.1216	0.1378	0.1495	0.099	0.0774	0.1243	0.0958	0.1095	0.2675
SETD3|29216|AT	0.0036	0.0021	0.0053	0.0031	0.0033	0.0014	0.0055	0.0021	0.0033	0.0036	0.0026	0.0025	0.0016	0.0025	0.003	0.0051	0.004	0.0034	0.0027	0.0079	0.0029	0.0013	0.0007	0.0024	0.0023	0.0026	0.0013	0.0027	0.002	0.0033	0.0017	0.0033	0.0048	0.0021	0.0019	0.0037	0.0033	0.0037	0.0016	0.0017	0.0061	0.0032	0.0029	0.002	0.0008	0.0048	0.0016	0.0012	0.0017
PSME3|41143|AP	0.4225	0.1826	0.2798	0.2596	0.2052	0.6507	0.3021	0.2877	0.1442	0.1318	0.2794	0.2744	0.2404	0.2302	0.222	0.2201	0.2155	0.1223	0.1454	0.2025	0.2052	0.3479	0.3357	0.2089	0.416	0.1468	0.1343	0.1544	0.2206	0.1497	0.123	0.1315	0.1322	0.1832	0.1028	0.1194	0.3236	0.1323	0.1491	0.1391	0.1411	0.1974	0.159	0.1395	0.2182	0.1647	0.1933	0.1719	0.1772
MOB3A|46572|AP	0	0.043	0.0878	0.0489	0	0.1665	0.0886	0.0844	0	0.0316	0.0282	0.0489	0.041	0.0316	0.0725	0.0361	0	0	0	0	0	0	0	0	0	0	0	0.0517	0	0	0.0282	0	0.0184	0	0	0.0234	0.0844	0	0.0316	0	0	0.0282	0.0878	0.0502	0.0956	0.02	0	0	0
PLXDC1|40623|ES	0.2756	0.2673	0.2354	0.299	0.3859	0.3407	0.3721	0.4481	0.2691	0.2481	0.2647	0.43	0.2371	0.4043	0.3097	0.1621	0.8019	0.1759	0.2882	0.4261	0.1967	0.1936	0.2369	0.3243	1	0.1991	0.1231	0.1511	0.0928	0.1579	0.2329	0.0901	0.3569	0.5733	0.1189	0.1852	0.1684	0.0909	0.2363	0.1911	0.2978	0.2668	0.2575	0.2218	0.1891	0.3047	0.2369	0.1631	0.1226
ASGR1|38840|AT	0.9136	0.9269	0.972	0.9195	1	0.9484	0.8493	0.8569	0.8943	0.8034	0.9285	0.9254	0.902	0.8676	0.9204	0.9146	0.942	0.9508	1	0.8728	0.9551	0.9793	0.8731	0.9399	0.9753	0.8799	0.9467	0.8676	0.9511	0.9651	0.956	0.9414	0.9166	1	0.967	0.7014	0.8772	0.914	0.9309	0.9002	0.8927	0.9091	0.967	0.8855	0.9337	0.8943	0.9428	0.9389	0.9518
ENAH|9992|AA	0.1519	0.2196	0.274	0.2764	0.1945	0.631	0.2623	0.2838	0.2343	0.175	0.2331	0.2191	0.2083	0.1319	0.2628	0.2372	0.218	0.1342	0.1992	0.1857	0.2001	0.5777	0.092	0.1668	0.2041	0.214	0.3088	0.155	0.266	0.2629	0.203	0.2086	0.3513	0.4111	0.2603	0.1758	0.2067	0.2618	0.1929	0.1597	0.3306	0.3254	0.1643	0.2231	0.1963	0.1907	0.1857	0.2597	0.2915
SLIT3|74469|AT	0.9889	0.992	0.9973	1	0.9956	1	0.9874	0.988	1	1	0.9978	0.9976	1	1	1	1	1	1	1	1	0.9831	0.996	0.9963	0.9972	1	1	1	1	0.9955	1	1	0.9834	1	1	1	1	0.9868	0.9971	0.9987	1	0.9971	1	0.9872	1	1	1	1	1	0.9964
DLG1|68277|AP	0	0.1694	0.2014	0	0	na	0	0	0.0689	0.1292	0	0	0.2321	0.2244	0	0	0.3534	0.1097	0.2324	0	0.2108	na	0.1984	0	na	0.0859	0.1104	0.0748	0.3728	0	0.2267	0.1765	0.1764	0.2171	0	0.2524	0	0.1214	0.1122	0.1989	0	0.2707	0.2446	0	na	0.1244	0	na	0
LGALS9|39857|ES	1	1	0.9922	0.9166	0.9741	1	1	0.9147	1	0.9572	1	0.9384	0.9883	1	1	0.9663	0.9183	1	1	0.9861	0.9871	0.9743	0.9377	0.8759	0.745	0.8837	0.9203	1	1	0.9369	0.9026	1	0.9797	0.9694	0.9798	0.8604	0.8974	0.9924	0.9903	0.992	0.9281	0.8788	0.9201	0.8359	1	1	0.975	0.9719	0.9272
PDZD9|35526|ES	1	1	1	1	1	1	1	1	1	1	1	1	1	1	1	1	1	1	1	1	1	1	1	1	1	1	1	1	1	1	1	1	1	1	1	1	1	1	1	1	1	1	1	1	1	1	1	1	1
ATXN7L1|81304|AP	0.114	0	0.1004	0.0717	0	0	0.1004	0	0	0	0.0411	0	0.0825	0	0	0.0517	0	0.0605	0	0.1512	0	0	0.079	0.0924	0	0	0	0	0.1512	0.1199	0	0	0	0	0.0722	0	0	0.0582	0	0	0.074	0	0	0	0	0	0.0597	0	0
MTHFSD|37920|ES	0.1509	0.2359	0.2812	0.2759	0.1391	na	0.1553	0.1176	0.0884	0.0922	0.2142	0.2017	0.2424	0.1299	0.1509	0.2105	0.1758	0.0945	0.1127	0.1892	0.2667	0.3478	0.5643	0.1283	na	0.2184	0.1436	0.1758	0.3052	0.0748	0.1653	0.23	0.1237	0.2759	0.2032	0.2316	0.6087	0.2105	0.148	0.1841	0.3571	0.2623	0.1951	0.2105	0.1322	0.0367	0.4545	0.1584	0.1252
PIP5K1A|7577|ES	0.9901	0.9862	0.9662	0.9661	0.9832	1	0.9733	0.971	0.9643	0.9868	0.9908	0.9867	0.9661	1	0.9801	0.9693	0.9841	0.9647	0.9495	0.9895	1	1	0.9921	0.9418	1	0.9808	0.9605	0.9714	0.9786	0.9702	0.9567	0.9592	0.9661	1	0.968	0.9656	0.9566	0.9836	0.9737	1	0.9889	0.9871	0.9466	0.9682	0.959	0.9695	0.9782	1	0.9765
CTBP1|68462|AT	0.0046	0.0031	0.0049	0.007	0.0019	0.0018	0.0055	0.0089	0.0035	0.0013	0.0017	0.0046	0.0045	0.0044	0.0022	0.0017	0.002	0.0009	0.0014	0.0038	0.0026	0.0002	0.0006	0.0014	0.001	0.0035	0.002	0.0015	0.0009	0.0025	0.0012	0.0015	0.0054	0.0009	0.0011	0.0029	0.0027	0.0032	0.0043	0.0009	0.0092	0.0028	0.0013	0.0031	0.0007	0.0029	0.0025	0.0005	0.0014
PLCL2|63653|AT	0	0	0	0	0	0	0	0	0	0	0.0173	0	0	0	0	0.0767	0	0	0	0	0	0	0	0	0	0.0819	0	0	0	0	0	0	0	0	0	0	0	0	0	0	0	0	0	0	0	0	0	0	0
SLC37A4|19074|ES	0	0	0.0242	0	0.0043	0.0082	0	0.0071	0	0.0087	0.0085	0.0075	0.0086	0.0087	0.0207	0	0	0	0	0.0278	0.0091	0	0	0	0	0	0.0127	0.0134	0	0	0	0	0.0061	0.0473	0	0.0059	0.0065	0	0.0112	0	0.0233	0	0.0073	0	0	0	0.0093	0.0098	0
FMR1|90266|AT	0.9952	1	0.9951	0.9912	0.9948	1	0.9968	0.997	0.9978	0.9984	1	0.9986	1	0.9961	0.9977	0.9908	0.9931	1	1	1	0.9987	1	1	0.9992	1	0.9985	0.9988	1	0.9982	0.9946	1	0.9984	0.9896	1	1	0.9976	0.9981	1	0.999	1	0.9955	0.9987	0.9974	0.9985	1	0.9988	0.9951	1	0.9987
TBC1D10A|61719|ES	0.1304	0.0997	0.2289	0.0983	0.095	0.2611	0.0944	0.163	0.0667	0.032	0.0574	0.1578	0.1423	0.0648	0.1077	0.0395	0.0309	0.0609	0.0539	0.0619	0.0351	0.0506	0.0553	0.0471	0.2095	0.07	0.0337	0.0323	0.0671	0.0392	0.0535	0.0307	0.0475	0.1004	0.0284	0.0357	0.0865	0.0464	0.0793	0.0344	0.0597	0.1092	0.0667	0.0233	0.0471	0.0589	0.0712	0.0339	0.0396
C21orf49|60378|AT	0.6602	0.6115	0.7335	0.5431	0.4668	0.6892	0.5807	0.6889	0.9009	0.7683	0.7147	0.6749	0.5619	0.7936	0.4505	0.865	0.5468	0.73	0.791	0.6793	0.7577	0.7564	0.6961	0.7975	0.7907	0.6827	0.4641	0.7363	0.7596	0.788	0.7244	0.592	0.5289	0.7947	0.4213	0.5523	0.5497	0.618	0.6969	0.5571	0.9268	0.638	0.5958	0.7168	0.7502	0.7792	0.5164	0.7682	0.704
BSDC1|1594|ES	1	1	1	1	1	1	1	1	1	1	1	1	1	1	1	1	1	1	1	1	1	1	1	1	1	1	1	1	1	1	1	1	1	1	1	1	1	1	1	1	1	1	1	1	1	1	1	1	1
FER|72928|AP	0.4445	0.311	0.3412	0.2033	0.3479	0.0653	0.4745	0.3479	0.7013	0.58	0.5501	0.6124	na	0.3284	na	0.5117	0	0.569	0.3284	0.6617	0.2684	na	0.5501	0.5501	0.456	0.3166	0.5947	0.5715	0.4445	0.4945	0.656	0.3698	0.5142	na	0.8149	0.6058	0.2812	0.607	0.5117	0.7858	0.7831	0.4232	0.7197	0.3014	0.2459	0.4037	0.566	na	0.7458
MYT1|60198|AT	0.1614	0.2973	0.3856	0.5332	0.3664	0.5189	0.3469	0	0	0.4614	0.2674	0.1495	0.2692	0.2757	0.3578	0.62	0.3496	0.725	0	0	0.757	0.2341	0.189	0.4808	0.3578	0.4785	0.2771	0.5408	0	0.2571	0	0	0.2012	0	0.1016	0	0.3145	0.1657	0.2725	0	0.356	0.1016	0	0.3443	0.5881	0.3755	0.3578	0.4406	0.1353
CCDC82|18407|AP	0.1008	0.0545	0.1823	0.1282	0.0744	0.0813	0.1516	0.1075	0.0617	0.0071	0.0887	0.1094	0.0846	0.1366	0.0797	0.096	0.0464	0.0178	0.0095	0.0174	0.1763	na	0.1281	0.0405	0.0787	0.1685	0.0779	0.1324	0.1805	0.1153	0.0516	0	0.0647	0.0175	0.0417	0.0577	0.106	0.0407	0.0861	0.0419	0.0387	0.0922	0.1416	0.0479	0.03	0.0135	0.0614	0	0.0808
RAB3GAP1|55428|AT	0.0491	0.0706	0.0861	0.057	0.1109	0.0628	0.1024	0.1355	0.0733	0.0465	0.0476	0.0596	0.0982	0.1302	0.0551	0.0907	0.0454	0.0373	0.0233	0.0825	0.0869	0.0189	0.0286	0.0412	0.021	0.0503	0.0566	0.0496	0.0477	0.0623	0.0477	0.029	0.0375	0.0292	0.0316	0.1012	0.0715	0.0556	0.0792	0.0466	0.0721	0.0649	0.0437	0.0377	0.0516	0.0762	0.0503	0.0279	0.0344
SEC24C|12201|ES	1	1	1	1	1	1	1	1	1	1	1	1	1	1	1	1	1	1	1	1	1	1	1	1	1	1	1	1	1	0.9619	1	1	1	1	1	1	1	1	1	1	1	1	1	1	0.8793	1	1	1	1
DAP3|8119|AT	0.9972	0.9933	0.9967	0.9911	0.9947	0.9953	0.993	0.9928	0.9946	0.9942	0.9954	0.996	0.9927	0.9921	0.9948	0.9927	0.9974	0.9958	0.9957	0.9898	0.9966	0.9952	0.9966	0.9924	1	0.9958	0.9991	0.9967	0.9989	1	0.9979	0.9983	0.9909	1	0.998	0.9954	0.9943	0.9922	0.9949	0.9895	0.9932	0.9957	0.9915	0.9938	0.9934	0.997	0.9927	0.9974	0.9963
SETD3|29213|AT	0.981	0.9838	0.9716	0.9581	0.9779	0.9748	0.9639	0.9799	0.9688	0.9758	0.9849	0.9784	0.9626	0.9711	0.9768	0.9588	0.9839	0.9749	0.9838	0.9683	0.9792	0.9717	0.9788	0.9825	0.9587	0.9758	0.9879	0.9781	0.9797	0.976	0.9846	0.9752	0.9677	0.9585	0.9847	0.9689	0.9749	0.9688	0.9733	0.976	0.98	0.9701	0.9765	0.9752	0.9782	0.9708	0.9785	0.98	0.9757
PDS5A|69081|AT	0.9382	0.9242	0.9363	0.9362	0.9095	0.9083	0.9339	0.9258	0.946	0.928	0.9566	0.8849	0.8961	0.9584	0.8702	0.8914	0.9537	0.9323	0.9332	0.9128	0.903	0.8774	0.901	0.9064	0.8674	0.9105	0.941	0.9305	0.9377	0.9255	0.9288	0.9426	0.9504	0.949	0.9413	0.9301	0.94	0.9256	0.9294	0.903	0.9613	0.9363	0.927	0.8964	0.9173	0.9652	0.9405	0.9031	0.9333
BOD1L1|68795|AT	1	1	1	1	1	1	1	1	1	1	1	1	1	1	1	1	1	1	1	1	1	1	1	1	1	1	1	1	1	1	1	1	1	1	1	1	1	1	1	1	1	1	1	1	1	1	1	1	1
ARPP19|30672|ES	1	1	1	1	1	na	1	1	0.9708	1	1	0.9527	1	1	1	1	1	1	1	1	0.9554	1	1	0.9548	1	1	1	1	1	1	1	1	1	na	0.9498	1	1	1	0.9564	0.9089	1	0.9258	0.9384	1	1	0.9007	1	0.926	1
YBEY|60919|AD	0.0724	0.2034	0	0	0	0.0897	0.1048	na	0	na	0	0.1897	0	0.1897	na	0	0.1646	0.1048	na	na	0	0	0.0819	0.0856	0	0.0942	0.211	0	0.0784	0.1259	0	0	0.1577	na	0.2598	0	0.0408	0	0.4835	0	0	0	na	0.047	0.3843	na	na	0.0627	na
CPSF3L|140|ES	0.0406	0.0584	0.0263	0.0774	0.1157	0.0523	0	0.0398	0.0182	0.0717	0.0506	0.018	0.0981	0.0818	0	0.07	0.1079	0.0152	0.0169	0.0325	0.0391	0.01	0.0168	0.1165	0.0327	0.0192	0.0732	0.0752	0.0547	0.0512	0	0.0145	0.0469	0.0039	0.0399	0.0404	0.0254	0.0786	0.0309	0	0.0421	0.0206	0.1087	0	0	0.0529	0.0562	0.0226	0
MUTYH|2608|ES	1	1	1	1	1	1	1	1	1	0.9067	0.9024	0.86	1	1	1	0.8817	1	1	0.9075	na	1	na	0.8804	0.897	na	1	1	1	1	1	1	1	1	na	1	na	0.9345	1	0.8004	1	1	na	1	0.8857	na	0.8793	1	na	1
DNASE1L1|90579|ES	1	1	1	1	0.9323	0.8006	0.8901	1	0.9574	0.8767	1	1	0.9613	0.9565	0.9049	1	0.9249	0.9656	0.9578	1	1	1	0.9221	0.9522	0.8192	1	1	1	1	0.9375	0.9762	0.9451	0.9292	1	0.9685	1	0.9605	1	0.9806	1	0.9546	1	1	1	1	0.9268	0.9128	0.9436	1
COASY|41067|AA	0.968	0.9775	0.9633	0.9606	0.933	1	1	0.9624	0.9888	0.9832	0.9902	1	0.9659	0.9617	0.9157	0.9856	0.978	0.9771	0.9655	0.9805	0.921	0.9777	0.9525	0.9762	0.9365	0.9855	0.9447	0.9595	0.9906	0.9923	0.8641	1	0.9889	1	0.9917	0.9306	0.9858	0.9826	0.9888	0.975	0.9556	0.9882	0.9746	0.9348	1	0.9725	1	0.9804	0.9508
SMG8|42767|AT	0.9893	0.9906	0.9965	1	0.9958	0.994	0.9889	1	0.9948	0.9944	0.9847	0.9693	1	1	1	0.9839	0.9948	1	0.9906	0.977	1	0.9943	0.9936	0.9941	0.9921	1	0.988	0.9898	0.9914	0.9959	0.993	0.9958	0.9966	1	0.9904	1	0.9926	0.9966	0.9977	1	0.9935	0.9954	1	1	1	0.9959	0.996	0.9968	0.9965
TBCE|10350|ES	0.9118	0.9125	0.8223	0.7785	0.8912	0.6336	0.6912	0.8304	0.9271	0.8906	0.8074	0.8739	0.854	0.831	na	0.9508	0.8794	0.885	0.8572	na	0.8444	0.7994	0.887	0.7638	na	0.9233	0.8715	0.9488	0.8794	0.8345	0.9275	0.9458	0.8823	0.8548	0.9453	0.8739	0.8194	0.8951	0.8974	0.8151	0.8122	0.8882	na	0.8857	0.7144	0.8806	0.8165	na	0.8794
DOK4|36567|AP	0.1966	na	0.6246	0.606	0.7039	0.3031	0.343	0.6619	1	0.9215	0.7654	0.5599	0.7459	0.6266	0.8392	0.915	0.7965	0.7689	0.6955	na	0.7014	na	0.915	0.774	na	0.723	0.6078	0.8867	0.6955	0.7608	0.7965	0.898	0.6795	0.3948	0.8611	0.6795	0.6036	0.4946	0.825	0.8867	0.5502	0.6314	0.8303	na	na	0.8671	0.5948	0.7965	0.6795
ASGR1|38839|AT	0.0864	0.0731	0.028	0.0805	0	0.0516	0.1507	0.1431	0.1057	0.1966	0.0715	0.0746	0.098	0.1324	0.0796	0.0854	0.058	0.0492	0	0.1272	0.0449	0.0207	0.1269	0.0601	0.0247	0.1201	0.0533	0.1324	0.0489	0.0349	0.044	0.0586	0.0834	0	0.033	0.2986	0.1228	0.086	0.0691	0.0998	0.1073	0.0909	0.033	0.1145	0.0663	0.1057	0.0572	0.0611	0.0482
DCAF17|55933|ES	1	1	0.936	1	1	na	0.9473	0.8983	1	1	0.9619	0.9347	1	0.9171	1	0.9334	1	0.9644	0.9446	0.8204	1	na	0.936	1	na	0.9372	0.9241	1	1	1	1	0.961	0.8804	0.895	1	1	0.81	0.8684	1	1	0.9082	1	1	0.9529	1	1	1	0.7919	0.9473
IFT81|24411|AD	0.4579	0.682	0.4129	0.5202	0.3463	0.6786	0.5054	0.4773	0.5592	0.655	0.4231	0.3611	0.3349	0.4536	0.8244	0.6316	0.6541	0.6163	0.5197	0.5637	0.6179	0.6349	0.4812	0.644	na	0.6361	0.5241	0.5106	0.474	0.4221	0.5038	0.5106	0.4758	0.48	0.4749	0.322	0.6247	0.7067	0.6688	0.781	0.436	0.3988	0.5348	0.5322	0.5208	0.4795	0.4575	0.336	0.4953
FBXO36|57858|ES	0.3503	0.3151	0.4472	0.3014	0.3014	0.8913	0.4632	0.3014	0.3185	0.2474	0.55	0.6016	0.3411	0.4632	0.2124	0.2834	0.5189	0.3014	0.4632	0.3503	0.404	0.8118	0.4016	0.2566	0.4416	0.3544	0.288	0.2056	0.5837	0.0973	0.1978	0.1639	0.2418	0.1933	0.2566	0.3123	0.3468	0.4026	0.3468	0.4371	0.3411	0.3929	0.3377	0.1905	0.3267	0.3929	0.3348	0.3411	0.3348
DPYD|3838|ES	0	0	0	0	0	na	0	0	0	0	0	0	0	0	0	0	0	0	0	0.0187	0	na	0	0.0326	na	0	0.0089	0	0	0	0	0	0	0	0	0	na	0	0	0	0.0172	0	0	0	0	0.0187	0	na	0
ZBTB1|27892|AT	0.7595	0.8299	0.7758	0.745	0.7619	0.8103	0.7656	0.7432	0.7991	0.834	0.8138	0.6643	0.7979	0.793	0.8222	0.836	0.7743	0.8083	0.8213	0.804	0.7388	0.9025	0.8556	0.8138	0.7305	0.8545	0.8423	0.8047	0.8212	0.8225	0.8211	0.8138	0.7838	0.7273	0.7849	0.7975	0.7885	0.8012	0.7625	0.8103	0.8154	0.821	0.8002	0.883	0.7936	0.7785	0.8113	0.8708	0.7983
C1orf109|1820|AD	0.946	0.9393	0.8417	0.6907	0.9038	0.6899	0.8697	0.9745	0.8904	0.7861	0.9553	0.9554	0.9202	0.9663	0.9064	0.8495	0.858	0.9194	0.7962	na	na	na	na	0.882	na	0.9731	0.9057	0.861	0.9585	0.8384	0.9636	0.9109	0.7997	0.5992	0.8725	0.7717	0.9561	0.8354	0.8593	0.9559	0.9691	0.9603	0.8463	0.9324	0.9495	na	0.9397	0.8538	0.9467
ZNF211|52319|AD	1	na	0.9311	1	0.8351	1	1	1	0.9283	0.8318	0.8953	1	1	0.8159	1	1	1	1	1	na	1	na	1	0.8976	na	1	1	1	1	0.9002	0.9426	1	1	na	1	1	1	1	1	1	1	1	1	1	na	1	1	na	na
IST1|37518|ES	0.6743	0.7458	0.8475	0.7695	0.7447	0.9213	0.7681	0.7273	0.5917	0.6328	0.7772	0.7348	0.7801	0.9132	1	0.791	0.5202	0.4617	0.4264	0.8418	0.5867	0.5867	0.4701	0.3573	1	0.783	0.4264	0.493	0.6943	0.5472	0.5709	0.4783	0.5343	na	0.4069	0.4862	0.6783	0.5943	0.5054	0.4984	0.7581	0.5291	0.4862	0.4764	0.8324	0.3952	0.4439	0.3955	0.2777
CAPN10|58267|AT	0.0074	0.0408	0.0254	0.0311	0.0178	0.0057	0.0255	0.0497	0.0222	0.0198	0.0326	0.0124	0.0172	0.0192	0.0278	0.0143	0.0377	0.0148	0.0158	0.0224	0.0233	0.0055	0.0095	0.0251	0.005	0.0047	0.0646	0.0227	0.0183	0.0341	0.0382	0.028	0.0672	0.0026	0.0101	0.0167	0.0038	0.0116	0.0213	0.0146	0.0624	0.0096	0.0274	0.0079	0.0224	0.0166	0.0246	0.0115	0.0312
GABARAPL1|20395|ES	0.0089	0.0041	0.0066	0.0054	0	0.0032	0.0178	0	0.0051	0	0.0018	0.0063	0	0	0.0031	0.004	0.0098	0.0004	0.0015	0.0194	0.0026	0.0002	0.0009	0.0028	0.0214	0.0003	0.0013	0.0012	0.0013	0.0047	0.0048	0	0	0.0046	0	0.0038	0.0009	0.0036	0	0.0017	0.0026	0.0071	0.0021	0.0041	0	0.0024	0	0.0008	0
ARHGDIB|20564|AP	0.9811	0.9835	0.9972	0.9911	0.9361	0.9886	0.985	0.9661	0.9856	0.9039	1	0.9945	0.9935	0.9754	0.9761	0.9836	0.8217	0.9386	0.9852	0.9432	0.9779	0.9922	0.957	0.8898	1	0.9957	0.9529	0.9201	0.9127	0.9357	0.961	0.912	0.9598	1	0.9527	0.8959	1	0.9734	0.9649	0.922	0.9744	0.9583	0.9424	0.9953	0.9277	0.9779	0.9736	0.9834	0.9896
PIAS3|7291|AT	0.9874	0.9849	0.967	0.9773	0.978	0.9955	0.9835	0.9829	0.9877	0.994	0.9865	0.9952	0.9794	0.9683	0.9863	0.9787	0.9931	1	1	0.99	0.964	1	0.9966	1	0.9886	1	0.9957	0.9858	0.9917	0.9788	1	0.99	0.9862	1	0.9959	0.9956	0.9786	0.9947	0.9815	1	0.9659	0.9952	0.9846	0.9875	1	0.9851	1	1	0.9958
ST3GAL4|19395|AP	0.1471	0.0398	0	0	0.0213	0	0.0453	0	0.071	0	0.0252	0.3087	0.0948	0	0	0	0.0978	0	0	0.0169	0.0392	0	0.0369	0	0.1388	0	0	0	0	0	0.0306	0	0.0635	0	0.0288	0.1811	0.1	0.0283	0	0.0257	0.0202	0.0168	0	0	na	0	0	0	0
SET|87777|AP	0	0.0027	0	0	0.0094	0	0.005	0.005	0	0	0	0	0	0.0037	0	0.0033	0.0026	0.0042	0.0118	0.0159	0	0	0	0	0	0	0.0068	0.0047	0	0	0.0086	0	0.0037	0.0067	0.0023	0	0	0	0	0	0.0081	0.006	0	0	0	0	0	0.0053	0
ARVCF|96084|ES	0.8732	0.8639	0.7786	0.8327	0.8468	0.8649	0.7879	0.8444	0.8047	0.8384	0.9163	0.863	0.8612	0.7605	0.7705	0.8231	0.9467	0.831	0.8061	0.7122	0.8272	0.883	0.8605	0.8285	0.8396	0.9327	0.7767	0.9122	0.8426	0.8562	0.9011	0.7837	0.8451	0.8253	0.8572	0.859	0.9609	0.8581	0.8993	0.9206	0.792	0.7333	0.9052	0.7956	0.8446	0.8264	0.9332	0.8163	0.8204
FAM174B|32551|AP	0.9021	0.9852	0.9233	0.968	0.977	0.889	0.9338	0.9596	0.9703	0.9926	0.904	0.9784	1	0.9009	0.9692	0.8996	0.9011	0.9584	0.9655	0.8828	0.9772	1	0.9468	1	1	0.9775	0.9233	0.9333	0.8904	0.9536	0.9314	0.964	0.8922	1	0.9402	1	0.9168	0.9441	0.9491	0.9473	0.9567	0.9901	0.9488	0.9391	1	0.9575	0.954	0.9718	0.9828
ABHD17A|46560|AA	1	1	0.9926	0.9982	0.9955	0.9962	1	0.9973	1	1	0.9605	1	0.9972	1	1	1	1	0.9984	1	1	0.998	0.992	0.9987	0.9957	0.9957	0.9848	1	1	1	1	0.992	1	0.9892	0.9896	0.9979	0.998	0.9657	0.9931	0.9954	0.9973	1	0.9909	0.9973	0.9972	1	0.9972	0.9972	0.9979	0.9972
TEX9|30760|ES	1	0.9698	1	0.9758	0.957	0.9846	0.9723	1	0.9758	0.9771	1	1	1	1	0.9467	0.9648	0.9266	0.9768	0.8342	1	0.9735	1	0.8467	0.9715	1	1	0.9887	0.8541	0.9786	0.9474	0.7342	0.9837	0.986	1	1	0.9886	0.691	0.9827	0.8209	0.9646	0.9844	0.956	0.602	0.9884	0.9726	1	1	1	1
LRRC4C|15443|AP	0.5595	0	0.6119	na	na	0	0	0	0.6428	0.7564	0	0.5194	0	0	0	0	0	0	0	0	0.1584	0.3325	0.1325	0	na	0	0.0801	0	0	0.0951	0.1448	0	0.1584	0.4451	0.1102	0	0.4387	0.2546	0	0	0	0	0.5096	0	0	0.8914	0	0.3484	0.4918
IYD|78139|AT	0.8833	0.9088	0.7929	0.7945	0.9163	0.8425	0.7671	0.7948	0.8599	0.906	0.9507	0.7872	0.8381	0.9201	0.8609	0.8891	0.9003	0.9278	0.8692	0.8938	0.892	0.8794	0.8683	0.9094	0.8541	0.9133	0.9006	0.9101	0.7595	0.865	0.9273	0.9064	0.8463	0.9313	0.8989	0.847	0.9432	0.9301	0.8051	0.891	0.8412	0.8694	0.9083	0.9011	0.8894	0.8065	0.9324	0.9159	0.8525
PHLDB3|50197|AT	0.08	0.0687	0.0724	0.0874	0.0971	0.0656	0.0913	0.1095	0.0723	0.0664	0.1406	0.0495	0.0572	0.0424	0.0375	0.078	0.0821	0.0446	0.0476	0.0985	0.0988	0.0311	0.0253	0.0465	0.0199	0.0755	0.038	0.0569	0.0354	0.0775	0.038	0.0331	0.1173	0.103	0.0458	0.03	0.1262	0.0438	0.0505	0.0261	0.0739	0.0413	0.0567	0.0706	0.0366	0.0563	0.0256	0.0194	0.0538
CENPK|72212|AT	0.6529	0.7563	0.7334	0.5848	0.759	0.6108	0.6939	0.6775	0.7467	0.7775	0.7218	0.3651	0.7609	0.5952	0.6323	0.7945	0.3959	0.8096	0.7171	0.7414	0.8331	0.6505	0.8265	0.7463	0.7998	0.8547	0.6607	0.7405	0.6276	0.6282	0.8073	0.7686	0.5252	0.8731	0.8412	0.6779	0.767	0.564	0.7602	0.8783	0.4058	0.7803	0.7712	0.8056	0.8547	0.7497	0.8246	0.8925	0.6804
GNAS|59996|AP	0.1482	0	0.0394	0.0642	0.169	0.0833	0.0996	0.0691	0.0322	0.0071	0.0391	0.0651	0.0183	0.0263	0.0042	0.017	0	0.0078	0.0203	0.0435	na	0.0562	0.1062	0.0324	0.0362	0.0458	0.1987	0.0386	0.0346	0.0429	0	0.0119	0.2492	0.2905	0.1367	0.0056	0.0091	0.1433	0.1489	0	0.1027	0.0504	0.1001	0.1631	0.1198	0.0913	0	na	0.1345
MLXIPL|79988|AA	1	0.9822	na	0.9116	1	1	1	0.977	1	1	1	1	1	1	1	1	0.9721	1	na	1	0.9404	1	1	1	1	1	1	1	1	1	0.977	0.9668	0.9647	1	0.9796	1	na	1	1	1	1	1	1	1	1	1	1	1	0.9798
SH3BP1|62141|ES	1	0.8896	1	1	0.8581	na	1	1	1	0.8704	0.9366	1	1	0.9366	1	1	1	0.9758	1	0.9542	0.9568	na	1	0.8973	na	1	1	1	0.9416	0.9379	1	1	0.9542	na	0.9592	1	0.8344	1	0.9592	0.9307	1	0.9195	0.9291	na	1	0.9392	1	1	0.9115
NDUFA7|47215|AT	0.1031	0.1692	0.1362	0.0902	0.0895	0.072	0.0899	0.133	0.1348	0.1212	0.1923	0.122	0.0874	0.0695	0.0597	0.1112	0.0473	0.152	0.1214	0.0685	0.085	0.0674	0.1147	0.0865	0.1132	0.054	0.1666	0.0711	0.113	0.0668	0.1617	0.1742	0.1743	0.265	0.0933	0.1044	0.1573	0.1803	0.0738	0.0735	0.1872	0.0849	0.0961	0.1452	0.245	0.0537	0.1472	0.0902	0.1626
LSMD1|39058|AP	0.1695	0.2046	0.0946	0.2009	0.2452	0.1649	0.2041	0.2482	0.1993	0.3097	0.2773	0.1488	0.2735	0.2505	0.1595	0.2263	0.2702	0.2157	0.1584	0.3057	0.1959	0.213	0.1235	0.1404	0.1004	0.1649	0.2752	0.2192	0.1672	0.1716	0.0753	0.2373	0.1015	0.2233	0.2199	0.2296	0.1923	0.1813	0.174	0.2824	0.2332	0.175	0.1717	0.177	0.1657	0.2169	0.2537	0.2128	0.1571
ZNF791|47814|ES	na	0.0757	0	0	0	0.0844	0	0	0.0219	0.0757	0.0056	0.0219	0	0	0	0	0.0435	0.007	0.0143	0.0266	0.0339	na	na	0.0229	na	0	0.0368	0	0	0	0.0385	0.0234	0.0147	na	0.0054	0.0615	0	0.0046	0.0376	0.0161	0	0.0156	0.0356	0	0.0656	0	0	na	0
VPS8|67971|AT	0.9843	0.988	0.9763	0.9882	0.9729	0.98	0.9756	0.959	0.9722	0.9792	0.9842	0.9837	0.9809	0.9762	0.9754	0.9831	0.9711	0.9867	0.9903	0.974	0.9856	0.9749	0.9774	0.9886	0.9903	0.9875	0.9814	0.9832	0.9822	0.9687	0.9881	0.9862	0.9708	0.9835	0.9867	0.9765	0.98	0.9801	0.9812	0.9843	0.9654	0.9824	0.9731	0.9759	0.9868	0.9708	0.9852	0.9904	0.979
FUK|37393|ES	1	0.9515	0.9478	0.974	1	1	1	1	1	1	1	1	1	1	1	1	1	1	1	1	1	1	1	1	1	0.9816	1	1	1	1	1	1	1	1	1	1	1	1	0.9902	1	1	1	1	1	1	1	1	0.9556	1
EOGT|65559|AP	na	1	1	1	1	na	1	1	1	1	1	1	1	1	1	1	1	1	1	1	1	na	1	1	1	1	1	1	1	1	1	1	1	1	1	1	1	1	1	1	1	1	1	1	na	1	1	1	1
SLC3A1|53417|AP	0.0206	0.017	0	0.0095	0	0.0127	0	0	0	0	0	0.012	0	0	0	0	0.0152	0.0135	0	0	0	0	0	0	0	0	0	0.0073	0	0	0	0	0	0	0	0	0.0065	0	0	0	0	0	0	0	0	0	0	0	0.0157
RFC4|68064|AD	0.8534	0.8823	0.6959	0.7779	0.7916	0.7195	0.8066	0.8467	0.68	0.9068	0.7443	0.8967	0.698	0.7639	0.785	0.7998	0.8703	0.8062	0.7998	0.7882	0.8766	0.7594	0.6604	0.801	0.631	0.8026	0.9008	0.7594	0.7031	0.7865	0.8096	0.8147	0.7803	0.6636	0.7904	0.7738	0.6709	0.8841	0.7573	0.6733	0.8194	0.7164	0.8203	0.7246	0.6745	0.849	0.7834	0.9306	0.8071
CIRBP|46410|AP	0	0	0	0	0	0	0	0	0	0	0	0	0	0	0	0	0	0	0	0	0	0	0	0	0	0	0	0	0	0	0	0	0	0	0	0	0	0	0	0	0	0	0	0	0	0	0	0	0
PAM|72886|ES	0.7979	0.8492	0.8287	0.7974	0.8464	0.7734	0.7905	0.8058	0.844	0.8022	0.7562	0.774	0.7596	0.7994	0.7786	0.8095	0.8615	0.8003	0.7913	0.7698	0.8066	0.7551	0.8076	0.8609	0.7381	0.804	0.7958	0.8058	0.8526	0.8139	0.7898	0.814	0.8458	0.7659	0.8005	0.838	0.6372	0.8122	0.8055	0.8372	0.8501	0.7804	0.8139	0.7802	0.8184	0.8057	0.8351	0.7779	0.8315
UBE2K|69075|ES	0.9815	0.997	0.9866	0.9824	0.9879	0.9809	1	0.9698	0.9813	0.9877	0.9857	0.9838	0.9948	0.9826	0.9952	0.9886	0.9953	0.9827	0.9849	0.9938	0.9938	0.987	0.9875	0.9766	0.9887	0.9853	0.9695	0.9759	0.9903	0.968	0.9885	1	0.9798	0.9897	0.9906	0.9659	0.9775	0.9944	0.9867	0.9956	0.9838	1	0.9733	0.972	1	0.9878	0.9878	0.9786	0.989
CHCHD5|55024|RI	0.0203	0.0226	0.0407	0.0302	0.0271	0.0329	0.0497	0.0362	0.0162	0.0082	0.0167	0.0293	0.0273	0.0246	0.0099	0.0279	0.0085	0.006	0.0271	0.0172	0.021	0.0139	0.029	0.0261	0.021	0.0166	0.0131	0.0146	0.0235	0.0283	0.0078	0.0204	0.0118	0.015	0.0156	0.0086	0.0249	0.0172	0.0205	0.0106	0.0141	0.0192	0.0076	0.0161	0.0126	0.0472	0.0132	0.0098	0.0176
WDR45B|44413|ES	0.0243	0.0207	0.0303	0.0474	0.0218	0.0256	0.0354	0.0439	0.0229	0.0139	0.0396	0.0477	0.0128	0.0131	0.0172	0.0332	0.0132	0.018	0.0052	0.0143	0.0274	0	0.0147	0.0248	0.1243	0.0341	0.041	0.0152	0.0292	0.0202	0.0147	0.0058	0.0143	0.0064	0.0093	0.0192	0.0202	0.0094	0.0077	0.0387	0.0312	0.0379	0.0372	0.0133	0.0082	0.026	0.0222	0.0049	0.0076
MARK3|29447|ES	0.4428	0.4595	0.6282	0.5183	0.2711	0.4826	0.601	0.3017	0.3597	0.2945	0.6201	0.4749	0.7918	0.7357	na	0.445	0.2177	0.3599	0.4335	0.5835	0.5947	0.3158	0.4374	0.76	0.4668	0.5193	0.402	0.4171	0.4211	0.587	0.724	0.8007	0.5561	0.4963	0.3264	0.4241	0.6902	0.4866	0.5299	0.4335	0.4615	0.5621	0.5701	0.3925	0.7042	0.6749	0.4887	0.5973	0.575
CCDC137|44146|RI	1	1	1	1	1	1	1	1	1	1	1	1	1	1	1	1	1	1	1	1	1	1	1	1	1	1	1	1	1	1	1	1	1	1	1	1	1	1	1	1	1	1	0.99	1	1	1	1	1	1
LITAF|34020|ES	0.025	0.0267	0.0059	0.0144	0.0167	0.0633	0.0133	0.0236	0.0119	0.0083	0.0135	0.0118	0.0131	0.0146	0.0127	0.0217	0.0156	0.0261	0.0404	0.0214	0.0175	0	0.015	0.009	0.0459	0.0189	0.0126	0.025	0.0169	0.007	0.0102	0.0158	0.0103	0.0123	0.0115	0.0143	0.0123	0.0154	0.0102	0.0155	0.022	0.0184	0.0121	0.0207	0.0205	0.0192	0.0139	0.0209	0.0093
COL16A1|1490|AT	0	0.002	0.0008	0	0.0041	0.0014	0.0011	0	0.0056	0	0.0028	0	0	0	0	0.0048	0	0	0	0	0.0013	0	0.0035	0	0.0014	0	0.0026	0	0	0.0023	0.0011	0	0.0071	0.0051	0	0.0059	0.0041	0.0008	0	0	0.0081	0	0.0016	0.0097	0	0	0.0032	0.0018	0
UBE3B|24308|AT	0.0499	0.0548	0.0518	0.0569	0.0499	0.027	0.0881	0.0681	0.045	0.0335	0.0391	0.0433	0.0541	0.0423	0.0499	0.0246	0.0328	0.035	0.0375	0.0434	0.0359	0.0235	0.0243	0.0373	0.0279	0.0367	0.0565	0.0205	0.028	0.0459	0.0349	0.0378	0.0488	0.0334	0.0391	0.0531	0.0452	0.0447	0.0458	0.0417	0.0536	0.0583	0.0454	0.0506	0.0327	0.0472	0.0319	0.0196	0.0389
BNIP3L|83129|ES	1	1	1	1	1	1	1	1	1	1	1	1	1	0.9969	1	1	1	1	1	1	1	1	1	1	1	1	1	1	1	1	1	1	1	1	1	1	1	1	1	1	1	1	1	1	1	1	1	1	1
LRTOMT|17547|AA	1	1	0.9613	0.8344	0.9555	1	1	1	0.9665	0.9458	0.9075	0.9236	0.9438	0.9132	1	1	1	0.9223	0.9458	0.6684	1	1	0.9581	0.9555	na	1	0.8085	1	1	0.918	0.965	1	0.9708	1	1	0.8808	0.9404	0.9551	1	0.8431	1	0.8471	1	0.9658	1	0.8775	0.9687	0.7514	1
ETV7|75972|AT	0.1627	0.23	0.0833	0.3012	0.1711	0	0.2	0.2899	0.1957	0.1302	0.2986	0	0.1711	0	0.152	0.2358	0.2509	0.185	0.2348	0.1294	0.2498	0.5317	0.1494	0.1591	0.1187	0	0.4856	0.3109	0.2076	0.1266	0.286	0.3026	0.2029	0.2285	0.3295	0.2783	0.1266	0.0387	0.1698	0	0.1455	0.129	0.1581	0.3438	0	0.298	0.2954	0.1322	0.0776
RFC1|69057|ES	0	0	0	0	0	na	0	0.0109	0.0076	0	0	0	0	0	0	0.023	0.0067	0	0	0	0	na	0	0	na	0	0	0	0	0	0	0	0	0	0	0	0.019	0.0067	0	0	0	0	0	0	0	0	0	0	0.0074
AAMP|57457|AP	0.0164	0.0112	0.0098	0.0128	0.0123	0.0187	0.0116	0.0193	0.014	0.0057	0.0133	0.0183	0.0144	0.0205	0.0178	0.025	0.0184	0.0122	0.0045	0.0173	0.0126	0.0117	0.0068	0.0184	0.0532	0.0227	0.0109	0.0116	0.0087	0.0087	0.0075	0.0108	0.0064	0.0026	0.0032	0.0074	0.0098	0.0068	0.0081	0.0116	0.011	0.0153	0.0117	0.0142	0.0034	0.0113	0.0054	0.006	0.0085
SUN1|78522|AD	0.963	0.9683	0.9585	0.9599	0.9668	0.9629	0.9807	1	0.9678	0.975	0.9801	0.983	0.9381	0.9949	0.9875	0.9602	0.9895	0.9764	0.9582	0.9614	0.9772	0.8889	1	0.9714	1	0.9544	0.964	0.9805	1	0.9621	0.9722	0.9492	0.9885	1	0.9422	0.9867	0.9776	0.9905	0.963	0.9727	0.9646	0.969	0.9891	0.9569	0.9532	0.972	1	0.9704	0.9709
METTL23|43648|AD	na	0.5531	0.5215	0.7394	0.6759	0.7883	0.494	0.5886	0.5233	na	0.5776	0.4129	na	0.5238	0.5475	0.6575	0.8097	0.5164	0.4441	0.3014	0.4887	0.4586	0.4535	0.2867	1	0.3767	0.2986	na	0.2918	0	0.247	0.5178	0.3409	0.4218	0.8551	0.8461	0.2551	0	0.6369	0.4645	0.3998	0.6495	0.399	0.7861	0.6391	0.5787	na	na	0.472
AP3M2|83559|ES	1	0.9797	1	0.9819	1	0.9508	0.9836	1	1	0.984	1	1	0.9206	1	1	1	1	0.9873	1	1	0.9419	0.9522	1	1	1	1	1	1	1	0.9866	1	1	0.9884	1	1	1	1	1	1	1	1	1	1	0.9914	1	1	0.9573	1	1
MAP3K12|22061|AP	0.2734	0.5334	0.4382	0.385	0.5158	0.1431	0.3541	0.3589	0.3573	0.4421	0.2214	0.3501	0.4068	0.0808	0.5239	0.4427	0.5404	0.3275	0.5298	0.5587	0.507	na	0.139	0.3292	0	0.7048	0.6987	0.453	0.4394	0.633	0.6362	0.5466	0.419	0.7029	0.6854	0.7306	0.23	0.5353	0.4673	0.1328	0.5907	0.5534	0.4433	0.3449	0.6815	0.4842	0.4186	0.6131	0.7117
ZKSCAN5|80657|ES	0.8698	0.5719	0.6111	0.7237	0.6627	na	0.7276	1	0.8166	0.6932	0.8297	0.7333	1	0.7237	1	1	0.541	0.8327	0.8188	0.9138	1	1	0.7507	0.6438	na	0.7695	0.7441	0.9004	0.4783	0.7078	0.8627	0.7916	0.7547	0.3708	0.7971	0.6194	0.8462	0.8085	0.9313	0.6769	0.8919	0.541	0.825	0.828	0.7586	0.8895	0.7021	0.7186	0.7795
PPP3CB|12151|AP	0	0	0	0	0	na	0	0	0	0	0	0	0	0	0	0	0	0	0	0	0	0	0	0	na	0	0	0	0	0	0	0	0	na	0	0	0	0	0	0	0	0	0	0	0	0	0	0	0
ATP9B|46232|AT	0.2735	0.2693	0.2344	0.263	0.2431	0.3933	0.2364	0.225	0.1873	0.2528	0.2814	0.2202	0.2889	0.187	0.3439	0.2902	0.2625	0.3537	0.2965	0.2234	0.3818	0.5561	0.5486	0.3223	0.4899	0.2858	0.2189	0.254	0.3267	0.2317	0.2486	0.229	0.1572	0.2735	0.2754	0.2607	0.2703	0.2639	0.2723	0.3191	0.1668	0.2904	0.2737	0.2278	0.3726	0.2611	0.3323	0.5044	0.3085
DHFRL1|65704|RI	0.9694	1	1	1	0.9317	1	0.9787	0.9751	1	1	1	1	0.9212	1	1	1	0.9761	0.9841	0.9375	0.9451	1	1	0.982	1	1	1	0.9807	0.9327	0.9544	0.9256	0.9808	1	1	1	1	0.9801	0.9735	0.9724	1	1	0.9459	1	1	0.9809	1	0.9654	1	1	0.9826
C17orf80|43221|ES	0.6148	0.7293	0.624	0.6752	0.5457	0.7822	0.7186	0.6943	0.6124	0.5354	0.5601	0.8045	0.6667	0.5801	0.6358	0.7076	0.7701	0.7169	0.6457	0.6831	0.7235	0.461	0.6244	0.6397	1	0.7602	0.6203	0.5739	0.3809	0.6186	0.9185	0.7026	0.5058	0.8284	0.5557	0.5275	0.6335	0.5642	0.5525	0.6088	0.595	0.6101	0.8069	0.5773	0.4421	0.6166	0.4507	0.7822	0.6579
C19orf53|47934|AP	0.9565	0.9707	0.9722	0.9584	0.9887	0.9376	0.9794	0.9797	0.9811	0.9682	0.9836	0.9876	0.9743	0.9776	0.9486	0.9325	0.9751	0.9608	0.9964	0.9535	0.9815	0.9242	0.9505	0.9787	0.99	0.9303	0.9636	0.9788	0.9699	0.977	0.9859	0.9526	0.9667	0.9723	0.9614	0.9656	0.9937	0.9697	0.914	0.9354	0.9664	0.9432	0.9728	0.9655	0.9573	0.9624	0.9588	0.9056	0.9426
MDM1|22930|ES	1	1	1	1	1	1	1	1	1	1	1	1	1	1	1	1	1	1	1	1	na	0.4256	1	1	1	1	1	1	1	1	1	1	1	1	1	1	1	1	1	1	1	1	1	1	1	1	1	na	1
UGGT1|55260|ES	1	1	1	1	1	na	1	1	1	1	1	1	1	1	1	1	1	1	1	1	1	na	1	1	na	1	1	1	1	1	1	1	1	1	1	1	1	1	1	1	1	1	1	1	1	1	1	1	1
RPS3A|70823|ES	0.0735	0.1469	0.0854	0.042	0.1101	0.091	0.0907	0.1084	0.1283	0.1175	0.0674	0.0405	0.1375	0.1517	0.101	0.1384	0.2536	0.1257	0.0278	0.4204	0.2108	0.0539	0.0213	0.0963	0	0.1745	0.2244	0.0735	0.0304	0.0949	0.0619	0.1677	0.1119	0.1832	0.2016	0.0453	0.0144	0.0548	0.0747	0.081	0.0942	0.087	0.1555	0.0482	0.0609	0.0448	0.0792	0.0309	0.0563
KPNA1|66437|AP	0.84	1	1	1	1	1	1	1	1	0.9831	1	1	1	0.9762	1	1	1	1	1	1	1	1	1	1	1	1	1	1	1	1	1	1	0.9934	1	1	0.9933	1	1	0.9881	1	0.9892	1	1	1	1	0.9612	0.9847	1	1
KATNA1|78086|ES	0.982	0.9907	1	0.9762	0.9936	0.9862	1	0.9762	1	0.9887	0.9931	0.9833	0.9882	1	0.9875	0.9896	1	0.9887	0.99	1	0.9904	0.9752	0.9646	1	1	0.9821	0.986	1	1	0.976	1	1	0.9937	0.9704	1	0.9916	1	1	0.9956	1	1	0.9653	0.9912	0.973	0.9877	1	0.9868	0.9926	0.9632
ARIH2|64787|ES	0.9067	0.8028	0.8486	0.8115	0.8894	0.9611	0.8019	0.7211	0.7712	0.8453	0.7722	0.7602	0.7529	0.8196	0.7702	0.9255	0.7957	0.8258	0.7431	0.7949	0.8301	0.8234	0.8766	0.8653	0.9635	0.8462	0.7621	0.8518	0.8306	0.8367	0.7681	0.791	0.7692	0.6038	0.7547	0.7552	0.8128	0.7307	0.8357	0.7421	0.7681	0.8567	0.8265	0.8268	0.712	0.7246	0.7783	0.7589	0.7974
RPS3A|70826|ES	0	0	0	0	0	0	0	0	0	0	0	0	0	0	0	0	0.0001	0	0	0	0	0	0	0	0	0	0	0	0	0	0	0	0	0	0.0001	0	0	0	0	0	0	0	0	0	0	0	0	0	0
FAM21A|11554|AP	na	0	0	0	0	na	0	0	0	0	0	0	0	0	0	0	0	0	0	0	0	na	0	0	na	0	0	0	0	0	0	0	0	0	0	0	0	0	0	0	0	0	0	0	0	0	0	0	0
TAB2|78065|AP	0	0	0	0	0	na	0	0	0	0	0	0	0	0	0	0.0201	0	0	0	0	0	na	na	0	0.0609	0.0152	0	0	0.0417	0	0.0133	0	0	0	0	0	0	0	0	0	0	0	0.0169	0	0	0	0	na	0
RIN1|17018|AA	1	1	1	0.9548	1	1	1	0.8573	1	1	1	1	1	1	0.8721	1	0.8772	0.9548	1	1	1	na	1	0.8941	na	1	0.9009	1	0.925	1	1	0.9359	0.8605	na	0.9285	1	1	0.8248	1	0.9096	1	0.9122	0.8903	1	0.8539	1	1	1	1
IL32|33444|ES	0	0	0.0031	0	0	0	0	0	0	0.0839	0	0	0.0061	0	0	0	na	0	0.0276	0	0.0034	0	0	0	0.0045	0	0	0	0	0	0	0.0074	0.0089	0	0	0	0	0	0	0	0	0	0	0	0	0	0	0.0024	0.0316
TAF1C|37818|ES	1	1	1	1	1	1	1	1	1	1	1	1	1	1	1	1	1	1	1	1	1	1	1	1	1	1	1	1	1	1	1	1	1	1	1	1	1	1	1	1	1	1	1	1	1	1	1	1	1
VAMP7|90684|ES	0.9431	0.9739	0.963	0.9539	0.9575	1	0.9701	0.9819	0.9785	0.9278	0.9374	0.9659	0.9768	1	0.985	1	0.9869	0.9497	1	1	0.9225	0.8513	1	0.9262	0.9327	0.979	1	0.9823	1	0.9644	1	0.9709	0.9788	0.953	0.9701	0.9705	0.9758	0.9916	0.9806	0.9757	0.9908	1	0.9514	0.9581	0.9184	0.9745	0.9341	1	0.9601
SYNCRIP|76935|ES	0.8833	0.8803	0.9213	0.9196	0.8552	0.8578	0.8985	0.9287	0.9015	0.8716	0.8832	0.9208	0.8846	0.8929	0.9101	0.9475	0.9645	0.9158	0.9247	0.9006	0.9259	0.8811	0.9112	0.9053	na	0.9221	0.8925	0.9198	0.8662	0.8825	0.8912	0.8814	0.9225	0.8946	0.9146	0.864	0.8897	0.8936	0.9044	0.9001	0.8992	0.8908	0.9146	0.9024	0.909	0.9529	0.9278	0.9109	0.8926
FAM135A|76635|AT	0.1078	0.0961	0.1394	0.1808	0.1463	0.0875	0.1492	0.1835	0.1688	0.0673	0.1366	0.1128	0.1321	0.1431	0.139	0.1715	0.2038	0.0861	0.1186	0.0983	0.0698	0.0726	0.0856	0.1101	0.1089	0.0948	0.1201	0.1127	0.1007	0.1004	0.0832	0.0621	0.2816	0.1271	0.0883	0.0943	0.1312	0.0869	0.106	0.0966	0.3058	0.1019	0.1047	0.1036	0.0574	0.0689	0.086	0.0631	0.069
TBRG1|19227|ES	0.8912	1	0.9524	0.8485	0.7754	0.8314	0.9092	0.9575	0.7638	0.6538	0.7723	0.9627	0.7975	1	0.9194	0.9528	na	1	0.7912	0.877	0.8582	0.7546	0.9146	0.8204	na	0.8579	0.7418	0.8306	0.5693	0.6161	0.7304	0.7853	0.762	1	0.7068	0.7473	0.8754	0.8063	0.8309	0.8049	0.7565	0.6081	0.8918	0.5297	0.7975	0.9043	0.6493	1	0.7636
RPL27A|14251|AP	0.0066	0.0044	0.0115	0.0204	0.0041	0.0103	0.0088	0.0215	0.0382	0.0194	0.0082	0.0092	0.0101	0.008	0.0077	0.0079	0.0036	0.0041	0.0072	0.0138	0.022	0.0159	0.0096	0.014	0.0063	0.0051	0.0216	0.0066	0.015	0.0339	0.0041	0.0039	0.0045	0.0017	0.0035	0.0081	0.0063	0.0114	0.0075	0.0149	0.0058	0.0149	0.0131	0.0062	0.0139	0.0067	0.0216	0.0041	0.0024
BDNF|14762|AP	0	0	0	0	0	0	0	0	0.0594	0.0476	0.03	0	0	0	na	0	na	0	0	0	0	0	0	0	na	0	0	0	0	0	0	0	0.0258	na	0	0	0	0	0	0	0	0.0297	0	0	0	0	0	0	0
ATF4|62313|RI	0.091	0.0153	0.0811	0.1173	0.0423	0.1469	0.1032	0.1019	0.037	0.0177	0.0218	0.0705	0.0317	0.0445	0.0719	0.0564	0.0305	0.0161	0.0367	0.0493	0.0525	0.0208	0.0475	0.0414	0.1215	0.0436	0.024	0.0108	0.0365	0.0345	0.0132	0.0125	0.019	0.0135	0.008	0.0221	0.0486	0.0148	0.0294	0.0318	0.0407	0.0341	0.0361	0.0077	0.0238	0.056	0.02	0.021	0.015
RRAS2|14463|AT	0	0	0	0	0	0	0	0	0	0	0	0	0	0	0	0	0	0	0	0	0	0	0	0	0	0	0	0	0	0	0	0	0	0	0	0	0	0	0	0	0	0	0	0	0	0	0	0	0
RHOT1|40184|ES	0.0633	0.0576	0.0498	0.0437	0.0447	0.0648	0.0563	0.0455	0.0293	0.0096	0.0231	0.1207	0.0277	0.0788	0.0328	0.0698	0.033	0.0141	0.0617	0.0478	0.0309	0.0174	0.0251	0.0547	0.0161	0.0161	0.0342	0.0307	0.0401	0.0205	0.0493	0.0354	0.049	0.0067	0.0193	0.0276	0.048	0.0145	0.0149	0.0289	0.0534	0.0297	0.0416	0.0635	0.0286	0.03	0.0201	0.0282	0.0495
NEIL2|82633|ES	1	1	1	0.9328	1	na	0.9308	0.9349	0.8593	1	1	0.7711	0.9077	0.9263	1	1	1	1	0.7398	0.904	0.8662	0.6332	1	0.8046	1	1	1	0.9324	1	0.9146	0.8485	0.7527	1	1	0.9093	0.9599	0.8371	0.9452	0.9683	0.9333	0.9245	1	0.8884	1	1	0.8804	0.939	0.8127	0.7409
RPL26L1|74569|AP	0.8188	0.9021	0.8068	0.8174	0.8774	0.8192	0.795	0.7967	0.8266	0.8162	0.85	0.8202	0.8879	0.8659	0.8065	0.8736	0.8726	0.8641	0.8425	0.8608	0.8214	0.8584	0.8386	0.7952	0.7865	0.879	0.83	0.8146	0.8953	0.845	0.8656	0.7721	0.8983	0.8918	0.9234	0.8526	0.858	0.8236	0.8276	0.8706	0.8701	0.854	0.8319	0.8471	0.7698	0.8309	0.8726	0.879	0.8484
ANKS3|33839|AD	0.0727	0.0671	0.107	0.1356	0.0875	na	0.0457	0.0321	0.2566	0	0.0464	0.0571	0.0188	0.0479	0.0347	0	0.0177	0.028	0.0201	0	0.0601	0.1257	0	0	na	0	0.324	0	na	0.0129	0.0671	na	0.0931	na	0.0299	0.0395	0.0885	0.0188	0.1097	0.0395	0	0.0347	0.0424	0.0234	na	0.0294	0.1905	0	0.0201
DDX19B|37343|AT	0.1314	0.1069	0.1444	0.1563	0.0887	0.0584	0.1375	0.1913	0.0354	0.0776	0.0877	0.1197	0.1789	0.0662	0	0.0542	0.1093	0.0422	0.0641	0.1786	0.1585	0.1009	0.052	0.1012	0.0481	0.1268	0.0656	0.0234	0.0021	0.1074	0.001	0.1039	0.0293	0	0.0324	0.151	0.0714	0.0817	0.0809	0.0402	0.0737	0.0689	0.1265	0.0383	0.0296	0.0609	0.0804	0.028	0.0006
MORN2|53299|AA	0.005	0	0.0121	0.0051	0.0144	0.008	0	0.0345	0.0269	0	0.0057	0.0052	0.0203	0.0096	0	0.0133	0	0.0119	0.0055	0	0	0.0068	0.0084	0.0063	0	0	0.0129	0	0.006	0.0218	0.0056	0.0059	0.0143	0	0	0	0	0	0	0.0086	0.0107	0.0116	0	0.0134	0	0	0.0053	0	0.0149
MEST|81803|AP	0.7576	0.9512	0.8726	0.8013	0.9794	0.9336	0.5328	0.8273	1	0.9381	0.9341	0.844	0.8964	1	0.862	0.8631	1	0.9266	0.9807	0.9044	0.8371	0.9113	0.8978	0.782	na	0.7589	0.9431	0.9785	0.9469	0.8625	0.9262	0.8074	0.9004	0.9469	0.9389	0.8523	0.9498	0.7153	0.7036	0.8385	0.8833	0.9381	0.8022	1	1	1	0.9578	0.8067	0.8123
SLC16A1|4265|AT	0.4274	0.2086	0.4781	0.458	0.4072	0.4777	0.4356	0.5071	0.4028	0.2983	0.4938	0.4901	0.4095	0.4392	0.3018	0.3367	0.4341	0.2701	0.3525	0.3781	0.2791	0.4852	0.2948	0.3792	0.3287	0.482	0.3132	0.3232	0.482	0.4481	0.2266	0.3343	0.5263	0.2042	0.263	0.4358	0.4212	0.3566	0.5037	0.3333	0.5297	0.457	0.3135	0.2061	0.385	0.5377	0.4324	0.1882	0.4269
FADS2|16294|AT	0.0096	0.0241	0.0305	0	0	0.0166	0.0157	0.0195	0	0	0.0045	0.0639	0.0028	0.0054	0.0418	0	0.157	0.0105	0.0131	0.0266	0.0268	0.0042	0.0544	0	0.0237	0	0.0218	0	0.0314	0.0177	0	0.0313	0.0049	0	0.0797	0	0.0119	0.0213	0	0.0434	0.0206	0.017	0.0116	0.0573	0.0478	0.0631	0.0343	0.0718	0
KCNJ2|43195|AP	0.6002	0.7979	0.5773	0.5204	0.5026	1	0.541	0.5996	0.3585	0.4474	0.6746	0.2722	0.6115	0.3921	0.5783	0.7574	0.5195	0.4533	0.152	0.3054	0.4233	1	0.9765	0.7841	na	0.541	0.4577	0.7299	0.7467	0.6835	0.4413	0.3542	0.5196	na	0.3326	0.2001	0.8468	0.4272	0.3214	0.4397	0.327	0.5802	0.5181	0.8174	0.7557	0.4116	0.3311	0.8366	0.5939
MPHOSPH6|37768|AT	0.0478	0.0291	0.0746	0.0746	0.0511	0.0235	0.0503	0.0807	0.0537	0.0442	0.0612	0.0806	0.022	0.0685	0.0725	0.0553	0.0694	0.0957	0.1204	0.0477	0.0702	0.0899	0.068	0.1071	0.1175	0.0909	0.0878	0.076	0.0526	0.0629	0.039	0.0513	0.0628	0.0748	0.0614	0.0569	0.0578	0.0488	0.1103	0.0469	0.11	0.0833	0.0335	0.0772	0.0596	0.0203	0.0734	0.0303	0.034
DBT|3874|AT	0.9855	1	0.9871	0.9833	0.9896	0.9645	0.9854	1	1	1	0.9941	1	1	0.9898	0.9498	0.9853	1	0.9677	1	0.9702	0.9679	0.9707	0.983	1	0.95	0.9868	0.9652	1	1	0.9762	1	0.9859	0.9682	1	1	1	0.9513	0.9925	0.9918	1	0.9867	1	1	0.9937	1	1	0.9892	1	1
CYB561A3|16164|AA	0.6421	0.5041	0.6937	0.6545	0.5878	0.5834	0.6774	0.7294	0.7128	0.7237	0.6852	0.6762	0.8002	0.4485	0.7115	0.6944	0.5409	0.6413	0.6169	0.6888	0.6975	0.569	0.6964	0.6815	0.7477	0.5663	0.8251	0.6251	0.68	0.7177	0.5859	0.6194	0.6868	0.7439	0.609	0.6852	0.5768	0.6963	0.8073	0.6427	0.6242	0.5484	0.8535	0.5094	0.7082	0.6826	0.7453	0.6201	0.7366
MAP7D1|1758|AA	0.0888	0.0497	0.0765	0.1179	0.097	0.1114	0.0806	0.1024	0.1129	0.0919	0.1146	0.115	0.1176	0.0861	0.1064	0.0845	0.0762	0.0858	0.1081	0.1029	0.1017	0.0941	0.0997	0.0932	0.1226	0.1076	0.1151	0.1095	0.0841	0.1098	0.0932	0.0879	0.0961	0.1884	0.0904	0.073	0.1089	0.1089	0.0853	0.0765	0.0815	0.0876	0.0813	0.1181	0.093	0.1067	0.0998	0.1187	0.0804
IFNLR1|1096|ES	1	0.9552	0.9322	0.9156	0.9218	1	0.8629	0.9719	1	0.9184	1	0.9465	1	0.9666	1	1	1	1	0.8997	0.9652	0.94	0.8084	0.8577	0.9032	na	0.9497	0.9373	1	1	0.9342	0.8917	0.9628	0.9649	1	1	0.9751	1	1	0.9737	1	1	0.9747	0.9137	1	1	0.9681	0.9275	1	0.9533
TMCO4|915|RI	0.9941	1	0.9926	0.9729	0.9948	1	1	1	0.9894	1	1	0.9811	0.9803	1	1	0.9871	1	1	0.9774	1	1	0.9904	0.9968	0.9914	1	1	0.9944	0.9906	0.9889	1	0.9933	0.9848	0.989	1	0.9941	0.9812	0.9949	1	0.9966	1	1	1	0.995	0.9867	1	0.9936	1	0.9837	1
PTPRF|2190|ES	0.0241	0.0784	0.0446	0.1534	0.065	na	0.14	0.0951	0.1446	0.0889	0.0304	0.075	0.1578	0.132	0.0613	0.1457	0.0575	0.1385	0.0959	0.2181	0.149	na	0.1156	0.1122	na	0.0131	0.1439	0.0793	0.065	0.0755	0.1278	0.1279	0.0693	0.065	0.1253	0.1593	0.0893	0.0694	0.08	0.1371	0.1432	0.2136	0.0497	0.0852	0.0609	0.0629	0.0985	0.1148	0.0624
VDAC2|12272|AP	0	0	0.0138	0	0.0027	0	0	0	0	0	0	0.0104	0	0.0025	0	0.0034	0.0022	0	0.0041	0	0	0.0057	0.0021	0	0	0	0	0	0	0.0027	0.0053	0	0.0047	0.009	0.0023	0.0031	0.0071	0	0.0019	0	0	0	0	0	0	0	0	0	0.0046
PIGQ|32904|ES	0.7709	0.4967	0.8253	0.8236	0.6664	0.7521	0.5891	0.9403	0.8933	0.692	0.9519	0.9185	0.9208	0.9617	0.9703	0.9244	0.8673	0.91	0.9433	0.9205	0.9556	0.7471	0.9711	0.8698	0.8699	0.9352	0.9502	0.7926	0.9564	0.967	0.8329	0.8488	0.925	0.6736	0.7694	0.8391	0.9571	0.9494	0.9396	0.9077	0.7528	0.7834	0.9044	0.9475	0.9478	0.7287	0.9276	0.9302	0.9388
SMNDC1|13083|AP	0.963	0.9804	1	1	1	1	0.9877	0.9872	0.9951	0.9955	0.9959	1	1	0.9866	0.9734	1	1	0.98	0.9818	0.9861	1	1	0.9868	0.9947	1	1	0.9927	0.994	0.9857	0.9848	0.9905	1	0.9868	0.9769	0.9947	1	0.9885	0.9912	0.9806	1	1	0.9949	1	0.9843	1	0.9841	1	0.9904	0.9853
MARK2|16534|AP	0	0	0	0.1197	0	0	0.1554	0	0.1018	0	0.0902	0.1318	0	0	0	0.0621	0	0	0.0599	0.0847	0	0	0	0	0	0.1347	0	0.0973	0.097	0.1118	0	0	0	0	0	0	0	0.0374	0	0.1349	0.1056	0.0524	0	0.0928	0	0	0	0	0
GPR137|16624|ES	1	0.986	0.986	1	1	0.9946	0.9788	0.9591	1	0.9821	0.9937	0.9811	0.9743	0.994	0.9917	0.9856	1	0.982	0.991	0.9879	0.9933	0.9911	0.9974	1	1	0.9887	0.9885	0.9934	1	0.9894	0.9938	0.9835	0.9821	0.9852	0.9871	1	0.9801	0.9942	0.9875	1	1	1	1	0.9763	1	0.994	0.992	0.9731	0.9836
EXOG|64050|RI	1	1	1	1	1	1	1	1	1	1	1	1	1	1	1	1	1	1	1	1	1	0.9529	1	1	1	1	1	1	1	1	1	1	1	1	1	1	1	1	1	1	1	1	1	1	1	1	1	1	1
ATG16L1|58040|AD	0.9215	1	0.9514	1	0.9546	na	0.9622	1	0.9659	0.9768	0.984	1	1	0.967	0.9514	0.98	0.9778	0.9654	0.9271	0.9607	1	1	1	0.9489	na	0.9659	0.9724	0.9791	0.9536	0.9556	0.9875	0.9838	1	0.864	1	1	0.9556	0.9803	0.9821	1	0.9348	0.9791	1	1	1	0.9731	0.9648	1	1
NPHP3|66809|AT	0.004	0	0.0032	0.016	0	0.0021	0.0295	0.0252	0.018	0	0.0173	0.0136	0.0598	0.0225	0.0097	0.0238	0.0065	0.0257	0.0357	0.0174	0	0.0103	0.0022	0.0085	0	0.0175	0	0.0216	0.019	0.0114	0.0119	0.0194	0.0181	0	0.0168	0	0.0164	0.0133	0.0204	0	0.0214	0.01	0.0183	0.0298	0.0205	0.0127	0.0241	0.0109	0.0192
MID1|88464|AP	0.1048	na	0.1571	0.1892	0.4872	0.405	0.2057	na	0.1317	0.4566	0.1889	0.2277	0.2114	0.0665	0.1904	0.1618	na	0	0.1009	na	0.2477	na	0.208	0.3485	0.0506	0.0104	0.0344	0.2463	0.0743	0.2275	0.0539	0.0926	0.1752	0.0995	0.1053	0.0872	0.2962	0.0683	0.1156	0	0.0799	0.3356	0.1252	0.3392	na	0.1388	0.1446	0.0659	0.1995
CD164|77187|ES	0.9536	0.9931	0.9715	0.9752	0.9759	0.9661	0.9659	0.9633	0.9779	0.9854	0.977	0.983	0.9593	0.9626	0.9775	0.9784	0.9897	0.9832	0.9813	0.9708	0.9741	0.9567	0.9723	0.9737	0.928	0.9529	0.9712	0.9791	0.9879	0.9833	0.982	0.9716	0.983	0.9661	0.9824	0.9741	0.9654	0.9726	0.9771	0.9709	0.9705	0.9813	0.9812	0.9542	0.9764	0.9735	0.9726	0.9765	0.9823
RSRC2|24970|ES	0.1609	0.0988	0.1577	0.1214	0.1195	0.1136	0.1505	0.2047	0.121	0.0452	0.0923	0.1163	0.0771	0.0481	0.034	0.0335	0.0404	0.028	0.0911	0.0813	0.1168	0.0672	0.1373	0.054	0.0684	0.0668	0.076	0.0466	0.0759	0.0974	0.1127	0.0651	0.0745	0.0603	0.0454	0.0381	0.0462	0.0567	0.0474	0.1	0.141	0.1223	0.0761	0.1315	0	0.093	0.1176	0.0727	0.1202
C10orf128|11503|AT	0.0469	0.0225	0.0526	0.0345	0	0.0701	0.0462	0.0307	0.0311	0.0917	0.0579	0.0347	0.0375	0	0.0333	0.0546	0	0.0591	0.0473	0.0615	0.0188	0	0.0068	0	0	0.0487	0	0	0	0.0192	0.034	0.0636	0.0493	0	0.0231	0.0543	0.0233	0.031	0.0147	0	0.0492	0.0315	0.0162	0	0	0.0213	0.065	0.0276	0
MAGED2|89247|AP	0.458	0.4384	0.4616	0.5039	0.4404	0.5507	0.4967	0.4617	0.5014	0.5366	0.7353	0.4464	0.4201	0.5622	0.393	0.4697	0.6284	0.4383	0.3948	0.4382	0.3596	0.574	0.5086	0.5522	0.4517	0.4605	0.5373	0.493	0.465	0.4921	0.4315	0.4569	0.4765	0.6577	0.4567	0.3946	0.7651	0.4927	0.5074	0.4097	0.5381	0.4848	0.4667	0.5945	0.471	0.4575	0.5108	0.3995	0.4171
RDX|18637|ES	1	1	1	1	1	1	1	1	1	1	1	1	1	1	1	1	1	0.9935	1	1	1	1	1	1	1	1	1	1	1	1	1	1	1	1	1	0.9859	1	1	1	1	1	0.993	1	1	1	1	1	1	1
INO80E|36006|ES	0.1388	0.2369	0.1712	0.1798	0.2277	0.2698	0.1652	0.1914	0.1362	0.1536	0.2849	0.2501	0.1774	0.2659	0.0554	0.158	0.1578	0.1021	0.1634	0.2385	0.2176	0.1694	0.2034	0.2447	0.2299	0.1669	0.1874	0.1631	0.1411	0.1256	0.1554	0.1918	0.2953	0.159	0.174	0.1586	0.3501	0.1883	0.2231	0.1578	0.1868	0.2477	0.1972	0.28	0.2389	0.1583	0.1927	0.19	0.1885
MGLL|66625|ES	1	0.7982	0.9721	0.9587	1	1	0.9251	0.956	0.9221	0.9639	1	0.9491	0.9387	0.8824	0.9262	0.9441	0.975	0.9515	0.9426	0.9348	0.9535	1	1	0.923	1	0.9684	0.9519	0.953	0.9438	0.9419	0.9431	0.9192	0.9707	0.9134	0.9538	1	0.9109	0.9778	0.8738	0.9576	0.9513	0.9743	0.9278	0.8738	1	0.9789	0.7793	0.9669	0.843
CERS2|7527|AT	0.0433	0.0368	0.0588	0.0478	0.0371	0.0575	0.0576	0.0579	0.0321	0.0387	0.0482	0.0479	0.0516	0.0486	0.0405	0.0394	0.0237	0.0403	0.0436	0.0394	0.0453	0.0394	0.0497	0.0291	0.0566	0.029	0.0367	0.0338	0.0461	0.037	0.0388	0.0331	0.0384	0.0369	0.0316	0.0357	0.0479	0.0401	0.0415	0.0453	0.0468	0.0372	0.0555	0.03	0.0448	0.0451	0.0477	0.0504	0.0532
TSPAN2|4345|ES	1	na	1	na	1	1	1	1	1	0.9184	1	1	na	0.9565	0.9388	na	na	1	1	0.9217	1	na	1	na	na	1	0.8365	1	na	0.8491	0.8599	0.9485	0.9348	1	1	1	na	0.9651	1	0.8847	1	1	na	1	na	1	0.7255	1	na
PRMT10|70796|ES	1	0.9447	0.7646	0.9489	0.9706	0.8033	0.915	0.9469	0.8511	0.9027	0.9201	0.9649	0.8813	0.88	0.8632	1	0.6902	0.846	0.8284	0.7878	0.7761	0.8559	0.9435	0.9614	0.7878	0.6769	0.8844	0.8528	0.9245	0.8927	0.9397	0.8839	0.9093	0.8247	0.8589	0.9006	0.8847	0.8749	0.7761	0.9516	0.9593	0.8227	0.8167	0.9045	0.74	0.8677	1	0.8909	0.9521
NEK7|9317|AT	0	0	0	0	0	0	0.0022	0	0.0041	0	0	0	0	0	0	0.0056	0	0	0.0031	0	0	0	0	0	0	0	0.0014	0	0	0	0	0	0.0014	0	0	0.0019	0	0	0	0	0	0	0	0	0.0028	0.0012	0	0	0
CDIPT|35971|AA	0.9962	0.9972	0.986	0.9788	0.9901	0.9893	0.9904	0.9911	0.9907	0.9929	0.9911	0.9829	0.9825	0.9935	0.986	0.9855	0.99	0.9751	0.9914	0.996	0.9855	0.9894	0.986	0.9801	1	0.9887	0.9881	0.9935	0.9839	0.9782	0.987	0.9871	1	0.9916	0.9854	0.9841	0.9894	0.9859	0.988	0.991	0.9908	0.9881	0.9914	0.9937	0.9954	0.975	0.994	0.9844	0.9884
NDUFB5|67704|ES	0.1302	0.3516	0.5086	0.2997	0.1264	0.1593	0.0915	0.2147	0.1612	0.052	0.2148	0.2289	0.1513	0.0861	0.4142	0.0797	0.1606	0.1137	0.0681	0.0542	0.1262	0.2286	0.25	0.2482	0.3892	0.3156	0.2832	0.2622	0.3538	0.251	0.1893	0.1491	0.0653	0.1472	0.1328	0.1969	0.1661	0.1648	0.2191	0.0883	0.242	0.2758	0.057	0.3073	0.181	0.486	0.4402	0.2312	0.2338
CEP68|53782|AD	1	1	1	1	1	0.7434	1	1	1	1	1	1	1	1	1	1	1	1	na	1	1	0.5694	1	1	na	1	0.3632	1	1	0.4685	1	na	1	na	na	1	1	1	1	1	1	0.723	0.3059	1	na	1	1	1	0.6113
NFE2L2|56132|RI	0.9301	1	1	0.9075	1	1	1	1	1	1	0.9415	1	0.8662	0.9209	1	0.9373	1	1	0.528	1	1	1	1	0.8467	1	0.8445	1	0.5392	1	1	0.6502	1	0.9185	1	1	1	1	0.8687	0.9253	1	1	1	1	0.8259	1	0.4056	0.8713	1	0.7985
TRAF3IP3|9683|AA	1	0.9181	0.9588	1	1	1	0.951	0.9456	1	na	1	1	0.8505	1	1	0.9102	1	0.7906	1	0.9466	0.94	1	0.958	1	1	na	1	1	1	1	1	1	1	1	1	1	1	1	0.8731	1	0.8168	1	0.9089	na	1	0.9521	0.9017	0.9157	1
IFI16|8398|ES	0.7524	0.6368	0.7873	0.6988	0.7164	0.7474	0.7156	0.7867	0.707	0.7126	0.7153	0.6291	0.7331	0.817	0.7268	0.766	0.7057	0.7126	0.7034	0.8508	0.7058	0.6804	0.7575	0.6935	0.5946	0.7271	0.7094	0.6624	0.6966	0.7108	0.702	0.7047	0.8301	0.7503	0.6928	0.7058	0.6883	0.7155	0.5999	0.6742	0.7624	0.7278	0.8312	0.7187	0.647	0.7556	0.6615	0.7597	0.7722
ALDH3A2|39756|ES	0.1429	0	0.1614	0.9877	0	0	0.4455	0.9801	na	na	0.9766	0.9972	na	na	0.9945	na	0.9938	0	0.9937	0.986	na	0.9746	0.9925	0.9836	1	0.9909	0.9791	0.9818	0.9873	0.9976	0.9927	0.9862	0.9936	0.9798	0.6167	na	0.9706	na	0.978	0.9915	0.9944	na	0.3563	0.9848	0.9867	na	0.9797	0.9914	0
GLB1|63834|ES	0.9908	0.9869	0.9906	1	0.9946	0.9631	0.9911	1	0.9981	0.9871	0.9851	0.9962	0.9919	0.9916	1	0.9977	1	0.9953	0.9974	0.9963	0.9888	1	0.9963	0.9956	0.9232	0.9974	0.9835	0.9973	0.9879	0.9945	0.9983	0.9978	0.9971	1	0.9971	0.9938	0.9902	0.9984	1	0.9971	0.998	0.9916	0.9933	0.9979	0.9946	0.9963	0.997	0.9924	1
NUP85|43384|RI	0.2029	0.088	0.1449	0.1102	0.1165	0.2213	0.2068	0.1906	0.095	0.0665	0.0858	0.1636	0.114	0.1562	0.1458	0.1141	0.1582	0.0526	0.0642	0.1327	0.1172	0.0386	0.064	0.109	0.1264	0.093	0.051	0.0712	0.0948	0.1258	0.0666	0.0284	0.0729	0.0864	0.0358	0.0533	0.2236	0.0403	0.0492	0.0533	0.1428	0.1158	0.0911	0.0979	0.0645	0.0781	0.0584	0.0332	0.0467
CCDC69|74158|AT	1	1	0.9923	0.9939	1	1	0.9783	0.9598	0.9819	0.9762	0.9958	1	0.9968	1	1	0.9736	1	1	1	0.9864	1	0.9952	0.9927	1	1	0.9978	0.9907	1	1	1	1	1	1	1	1	1	0.9945	1	0.9811	1	1	1	1	0.9909	1	0.9762	1	0.9882	1
ATRIP|64661|ES	na	0.0411	0.0541	0.079	0.1464	0.4617	0.3001	0.1464	0.0604	0	0.1099	0.1337	0.0411	0.1919	0	0	0.1062	0.1919	0.0604	0.0489	0.0381	na	0.0294	0.0541	0.1282	0.0381	0.0933	0.1282	0.2858	0	0.0571	0.0604	0.0447	0	0	0.2627	0.1207	0.0411	0.0541	0	0.0332	0.0893	0.0734	0.0962	0.1807	0	0.2627	0	0.1807
FAM134C|41087|ES	1	1	1	1	1	1	1	1	0.9914	1	1	1	1	1	1	1	1	1	1	1	0.9733	1	1	1	1	1	0.9929	1	1	1	1	1	1	1	1	0.9894	1	0.9913	1	1	0.9907	1	0.9907	1	1	1	1	1	1
CNGB1|36618|AT	0.9751	1	0.8801	0.7787	0.9711	0.9726	0.7776	1	0.9168	0.8801	0.9677	0.9213	0.815	1	0.7588	1	1	0.9046	0.7147	0.7859	0.728	1	0.9781	1	0.9394	1	1	0.9362	0.9514	0.9362	0.9386	0.9772	1	1	0.8955	0.9483	0.9835	0.9922	0.9409	0.8258	0.9271	0.9327	0.9822	1	1	1	0.9483	0.8303	0.9037
UBE2V1|59758|ES	0.9689	1	0.9926	1	1	1	0.9759	1	0.9906	0.9902	1	0.9931	0.9924	0.9898	0.9746	0.9676	1	0.9938	1	1	1	1	1	0.9886	1	1	0.9966	1	0.9841	1	1	0.9798	0.9957	1	0.994	0.9917	0.9737	1	1	0.9868	0.9972	0.9772	0.9797	1	1	1	0.9934	1	1
HM13|58892|ES	0.7361	0.7236	0.8052	0.623	0.8792	0.7278	0.8088	0.7808	0.7255	0.7738	0.76	0.8136	0.847	0.8877	0.7958	na	na	0.8015	0.8128	0.9041	0.7879	0.7253	0.6777	0.7237	na	0.8454	0.6903	0.6842	0.7753	0.7025	0.7411	0.7133	0.9015	0.7847	0.8432	na	0.6739	0.8084	0.8728	0.7872	0.8395	0.7978	0.8491	0.7086	0.7497	0.6961	0.7115	0.7108	0.7959
LMO3|20610|AP	0.001	0	0.006	0.0045	0.0027	0.0025	0.006	0.0061	0.006	0	0.0057	0.0116	0.0144	0.0105	0.001	0.0091	0.0049	0.01	0.0155	0.0063	0.002	0.0071	0.0044	0.0028	0	0.0064	0.0086	0.0104	0.0012	0.0008	0.0038	0	0.0045	0.0035	0.0042	0.0053	0.006	0.014	0.0027	0.0054	0.0044	0.005	0.0027	0.0043	0.0237	0.0125	0.0061	0.0062	0.0072
LIN9|10011|AT	0	0.0494	0.0378	0.0124	0	0.0232	0.052	0.0663	0.0232	0	0.021	0	0.0324	0	0.0915	0.0358	0	0.0398	0.0737	0.0836	0	0	0	0.026	0	0.0102	0.0603	0.0416	0	0.0217	0.0166	0.0157	0.0108	0	0.0242	0	0.0089	0	0.0233	0	0.0258	0	0.0113	0	0	0	0.045	0.0346	0
SSBP4|48426|AP	0.6253	0.9946	0.576	0.5658	0.9623	0.4795	0.7417	0.8179	0.9184	0.9643	0.7486	0.6625	0.7354	0.7655	0.9366	0.9568	0.9874	0.9209	0.5215	0.9434	0.8917	0.362	0.7085	0.8942	0.9527	0.6943	0.8473	0.9743	0.8912	0.8929	0.9108	0.9142	0.9703	0.5693	0.9162	0.8156	0.6166	0.8953	0.7708	0.9621	0.7477	0.8809	0.9356	0.9332	0.9102	0.8605	0.8459	0.9572	0.9957
PPM1M|65191|AP	0.5684	0.321	0.6161	0.4416	0.4769	0.7222	0.5631	0.482	0.2966	0.4252	0.5664	0.4859	0.511	0.5864	0.4406	0.5864	0.3919	0.378	0.4416	0.5864	0.6158	0.5154	0.5761	0.5127	0.7393	0.4491	0.3512	0.4361	0.4237	0.4013	0.2153	0.4389	0.4542	0.378	0.4149	0.3384	0.5526	0.4094	0.3352	0.4041	0.4074	0.2115	0.4647	0.4057	0.2883	0.4647	0.5864	0.2153	0.3167
CTNNAL1|87153|AT	1	1	1	1	0.9996	1	1	1	1	1	0.9991	0.9984	1	1	1	1	1	1	1	0.9983	1	1	1	0.9991	1	1	1	1	0.9995	0.9993	1	1	1	1	1	1	1	1	1	1	1	0.9994	0.9993	1	1	1	0.9995	0.9993	0.9995
ELAC1|45556|AA	0.7648	0.8165	0.6378	0.7848	0.7744	0.8546	0.7642	0.8106	0.7604	0.9014	0.869	0.6209	0.7111	0.8286	0.7526	0.8086	0.8551	0.7805	0.7735	0.7557	0.6668	0.6281	0.7855	0.7691	0.8747	0.7632	0.7946	0.8876	0.8296	0.8468	0.7783	0.7328	0.8914	0.6861	0.7796	0.7322	0.7733	0.796	0.8741	0.7337	0.9087	0.7344	0.8235	0.7292	0.8151	0.851	0.9163	0.7632	0.8527
MUTYH|2676|AD	0.2353	0.1634	0.1512	0.2476	0.2121	0.1583	0.2584	0.4135	0.5423	0.4821	0.1179	0.3367	0.1369	0.2831	0.1369	0.1236	0.3607	0.1947	0.2973	0.4135	0.514	na	0.1447	0.1554	na	0.5593	0.2584	0.23	0.22	0.4583	0.2321	0.313	0.2848	0.4037	0.3882	0.3607	0.22	0.3969	0.2973	0.2973	0.514	0.2321	0.22	0.3158	0.3367	0.4204	0.4916	0.22	0.22
CD151|13780|RI	0.9941	0.9985	0.997	0.984	0.9917	0.9969	0.9969	0.9972	0.9966	0.9869	0.9852	0.9968	1	0.9969	0.9933	0.9978	0.9894	0.9987	0.9906	0.9785	1	0.9925	0.9993	0.9921	1	0.9892	0.9989	0.9754	0.9971	0.9861	0.9974	0.9788	0.997	0.9963	1	0.9992	0.9781	0.9974	0.9938	0.9962	0.9943	0.9988	0.997	1	0.9983	0.9873	0.9967	0.9967	0.9981
GBA2|86288|AA	0.023	0.0483	0.0048	0.0141	0.0383	0.0504	0.0082	0.0086	0	0.0217	0.0187	0.0305	0.046	0	0.0349	0.0293	0.0413	0.0355	0.0092	0.0132	0.0244	0.0419	0.0256	0.0213	0.011	0.0222	0.0084	0.0123	0	0.0337	0.0304	0.0328	0.0296	0.0099	0.0121	0.0149	0.0145	0	0.0102	0	0.0135	0.0507	0.0092	0.0258	0	0.0072	0.0188	0	0
MTA3|53367|AT	0.6529	0.7286	0.6137	0.6233	0.7525	0.8551	0.6091	0.6022	0.5949	0.6178	0.6019	0.5399	0.6974	0.5465	0.749	0.8349	0.5552	0.6366	0.5249	0.6647	0.8135	0.7901	0.7466	0.7581	0.8928	0.8056	0.6391	0.6798	0.7311	0.6523	0.7284	0.6663	0.6696	0.7536	0.6676	0.6867	0.6966	0.6806	0.6368	0.671	0.5261	0.6807	0.6941	0.6075	0.7923	0.5663	0.6744	0.7585	0.6105
DNM1|87722|AT	0.3042	0.311	0.2874	0.1858	0.3688	0.1747	0.2956	0.3405	0.2713	0.0943	0.1723	0.3686	0.2061	0.073	0.2246	0.4465	0.3546	0.2803	0.2458	0.2315	0.2536	0	0.2196	0.3722	0.1001	0.3156	0.4669	0.3352	0.2342	0.2167	0.3976	0.2874	0.2052	0.0487	0.2536	0.2246	0.244	0.2286	0.3311	0.2639	0.2953	0.3095	0.2587	0.2511	0.1485	0.1989	0.152	0.1695	0.2191
ACSS2|59047|ES	1	1	1	1	1	1	1	0.9804	1	1	0.9906	1	1	0.9639	0.9394	0.9826	1	1	1	1	1	1	0.9847	1	1	1	0.9784	1	1	1	0.9899	1	0.9939	1	1	1	1	1	1	1	1	1	1	1	1	1	0.9837	1	0.9868
AGPAT4|78380|ES	1	1	1	1	1	na	1	1	1	na	1	1	1	1	1	1	na	1	1	1	1	1	1	1	1	1	1	na	1	1	1	1	1	1	1	na	1	1	1	1	1	1	1	1	1	1	1	1	1
CHEK2|61542|ES	1	1	1	1	1	1	1	1	1	1	1	1	1	1	1	1	1	1	1	1	1	1	1	1	1	1	1	1	1	1	1	1	1	1	1	1	1	1	1	1	1	0.967	1	1	1	1	1	1	1
ASTE1|66775|ES	0.2879	0.5432	0.4937	0.3162	0.2214	0.3966	0.1752	0.4096	0.2939	0.3273	0.4765	0.4769	0.3615	0.4849	0.2981	0.588	0.5432	0.2665	0.3844	0.4714	0.4026	0.3131	0.3918	0.4264	0.3313	0.1957	0.3004	0.3084	0.3729	0.1742	0.1255	0.2916	0.4914	0.4543	0.2408	0.1294	0.3806	0.1946	0.2292	0.2709	0.209	0.2736	0.4389	0.3401	0.5099	0.3148	0.3281	0.2679	0.3201
POR|80139|ES	1	1	1	1	1	1	1	1	0.9986	1	0.9996	1	1	1	1	1	1	1	1	1	1	0.9986	1	1	1	0.9986	1	1	1	1	1	1	1	1	1	1	1	1	1	1	1	1	1	1	1	1	1	1	1
SLC26A6|64725|ES	1	1	1	1	1	1	1	1	1	1	1	1	1	1	1	1	1	na	1	1	1	1	1	1	1	1	1	1	1	1	1	1	1	1	1	1	1	1	1	1	1	1	1	1	1	1	1	1	1
TCF7|73344|AT	0	0	0	0	0	0	0	0	0	0	0	0	0.0073	0	0	0.0143	0	0	0	0	0	0	0	0	0	0	0	0	0	0	0	0	0	0	0	0	0	0	0.0026	0	0	0	0	0	0	0	0	0	0
C21orf67|60855|AT	0.2672	0.2003	0.291	0.2042	0.4311	0.21	0.2876	0.2961	0.6026	0.3473	0.5097	0.3324	0.3629	0.3876	0.2854	0.3324	0.2762	0.3175	0.2724	0.2818	0.2607	0.2866	0.3155	0.2701	0.1882	0.3564	0.294	0.487	0.3849	0.1839	0.4721	0.4552	0.4104	0.4111	0.3101	0.1366	0.3915	0.464	0.3146	0.2938	0.5041	0.3707	0.4845	0.3688	0.3453	0.2854	0.2834	0.2424	0.3199
TK2|36721|ES	0.9552	1	0.9705	1	0.9645	1	0.981	0.9841	0.9784	0.9901	0.9518	0.9861	0.9833	0.9826	0.9807	0.9908	0.9458	0.9769	0.9827	0.9426	1	0.9676	0.93	0.9807	0.8741	0.9809	1	0.97	0.9635	0.9773	0.966	0.9801	0.984	1	0.9944	0.9786	0.9782	0.9693	0.9747	0.9681	0.9746	0.9892	0.947	0.9895	1	0.9858	0.9601	0.9777	0.9639
CBWD1|85687|AT	0.0209	0.0092	0.0156	0.0182	0.0104	0.0032	0.0189	0.0123	0.0312	0.0021	0.0187	0.0139	0.0151	0.0121	0.0082	0.0199	0.0108	0.0034	0.0109	0.0147	0.0077	0	0.0049	0.0088	0.012	0.0078	0.0167	0.0033	0.0074	0.0108	0.0074	0.0097	0.0156	0.001	0.0059	0.0142	0.0213	0.0224	0.0297	0.0157	0.0273	0.0178	0.002	0.0059	0.0023	0.0116	0.0088	0.0104	0.0017
HMGN1|60617|ES	0.097	0.126	0.099	0.2515	0.0507	0	0.1177	0.2061	0.096	0.1468	0.0789	0.088	0.0322	0.1034	0.2071	0.1231	0.2018	0.1015	0.0499	0.1536	0	na	0.1551	0.0489	na	0.1838	0.0505	0.0268	0.0717	0.082	0.0784	0.0694	0.0133	0.1358	0.0517	0.0934	0.0553	0.0395	0.1195	0.1388	0.209	0.0153	0.0418	0.1478	0.0682	0.14	0.0967	0.0447	0.0613
FAM212B|4184|RI	1	1	1	1	1	1	1	1	1	1	1	1	1	1	1	1	1	1	1	1	1	1	1	1	1	1	1	1	1	1	1	1	1	1	1	1	1	1	1	1	1	1	1	1	1	1	1	1	1
YBEY|60916|ES	0.9952	1	0.9943	0.9837	1	0.9876	0.9578	1	1	1	1	0.9953	0.9792	1	1	1	1	1	1	1	0.9945	0.9847	1	1	1	1	0.9855	0.9915	1	1	0.9944	1	0.9913	0.9653	1	0.99	1	1	0.9845	1	1	1	1	0.9954	1	1	0.9911	1	1
ZNF688|36159|ES	0.9379	0.9669	0.8896	0.8743	0.9058	0.9172	0.9661	0.8689	0.9012	0.9583	0.8928	0.8967	0.8754	0.9201	0.9213	0.8972	0.9058	0.9368	0.8744	0.9061	0.9145	0.924	0.9424	0.893	na	0.9246	0.9	0.9026	0.9398	0.8636	0.9029	0.9354	0.9156	0.9395	0.9152	0.8433	0.9264	0.8969	0.9244	0.9384	0.8889	0.9062	0.9017	0.8819	0.854	0.9004	0.8743	0.9159	0.8555
CNKSR2|88673|AT	0	0.1038	0	0.0325	0.048	0.1645	0.0141	0.0833	0	0.1227	0	0.0284	0.044	0.1725	0.0309	0.0287	0.0502	0.0814	0.0537	0.0195	0.0326	0.0391	0.0192	0.0412	0	0.0553	0.2039	0.0383	0.0543	0.0269	0.1109	0	0.0245	0	0	0.0204	0	0.0745	0.0098	0.0312	0	0.013	0.0457	na	0	0	0.0331	0.0314	0
NR3C1|73880|AP	0.2656	0.2637	0.3567	0.438	0.3311	na	0.2071	0.354	0.4112	0.5301	0.486	0.5991	0.4248	0.5584	0.4116	0.5197	0.6775	0.4684	0.5134	0.4401	0.3835	na	0.3518	0.4981	0.46	0.2835	0.3875	0.4805	0.3415	0.4869	0.4545	0.3777	0.4647	0.5659	0.5118	0.4094	0.4817	0.5287	0.4086	0.6343	0.5967	0.4111	0.3731	0.4776	0.6128	0.5607	0.594	0.437	0.5433
RFWD2|9050|AP	0	0	0	0	0	0	0	0	0	0	0	0	0	0	0	0.0192	0	0	0	0	0	0	0.0256	0	0	0	0	0	0	0	0	0	0	0	0	0	0	0	0	0	0.0272	0	0	0	0	0	0	0	0
RBM39|59238|AA	0.6017	0.5888	0.589	0.5857	0.5598	0.5932	0.6004	0.5843	0.5929	0.6097	0.5793	0.517	0.5529	0.5723	0.6414	0.5719	0.6576	0.5805	0.4986	0.607	0.5672	0.585	0.5827	0.5971	0.6552	0.629	0.5956	0.5827	0.5652	0.5683	0.5475	0.5599	0.6081	0.6208	0.5673	0.5654	0.5588	0.5952	0.5642	0.5716	0.5905	0.5975	0.593	0.6248	0.587	0.5402	0.6107	0.5767	0.6108
RSRC1|67421|AP	0.2548	0.0221	0	0.0202	0	0	0	0	0	0.025	0	0.1082	0	0	0	0.0312	0	0.0083	0.0465	0	0.0715	na	0.0194	0	na	0	0.0381	0	0.0216	0	0	0.0596	0.0054	0	0	0	0	0	0	0	0	0	0.0288	0	0	0	0	0	0
CCDC132|80457|AT	0	0	0.0213	0	0.0034	0.0133	0.0044	0.005	0	0.0059	0.0032	0	0	0.0064	0	0.0097	0	0.0039	0	0	0	0	0.0027	0.0044	0.0179	0	0.0048	0	0	0.0049	0	0.0056	0	0	0	0.0182	0	0	0.0066	0	0	0	0	0	0	0.0122	0	0.0086	0.005
ZCCHC8|24960|AP	0.0981	0.0752	0.0651	0.1224	0.0801	0.1623	0.0975	0.0595	0.051	0.0211	0.0189	0.079	0.0663	0.0558	0.0419	0.0921	0.0671	0.0226	0.0178	0.083	0.0393	0	0.0443	0.0268	0.1131	0.0342	0.0155	0.0169	0.0311	0.028	0.009	0.0152	0.0254	0.0088	0.0143	0.037	0.0866	0.0255	0.039	0.0172	0.04	0.0855	0.0296	0.0275	0.0206	0.0294	0.0238	0.0417	0.0339
ASNSD1|300789|ES	0	0	0	0	0	0	0	0	0	0	0	0	0	0	na	0	0	0	0	na	0	0	0	0	0	0	0	0	0	na	0	0	0	na	0	0	0	0	0.0571	0.3443	na	0	0	0	0	na	0	0	0
APOPT1|29464|ES	na	0.4143	0.5309	0.3351	0.5312	0.4001	0.6588	0.165	0.471	0.4984	0.5832	0.2448	0.6502	0.4268	0.4659	na	0.4508	0.2906	0.5836	0.5652	0.5055	0.4531	0.6088	0.4444	0.3366	0.5772	0.4924	0.5731	0.5458	0.49	0.609	0.5919	0.7468	0.5854	0.3727	0.7277	0.5023	0.5049	0.4145	0.435	0.7298	0.6097	0.6966	0.7181	0.5385	0.7088	0.4417	0.4132	0.7421
KDM5C|89194|ES	1	0.8782	0.9245	0.9292	1	1	1	0.9466	1	0.583	0.8045	1	0.8134	1	1	1	1	1	1	0.8672	1	1	1	0.8842	1	0.8568	0.7072	1	0.8366	0.87	0.8813	0.8588	0.9072	na	1	0.8986	1	1	0.7991	1	1	1	0.8279	1	na	1	0.8684	1	0.7761
MLLT6|40581|AT	0.0108	0.0093	0.0104	0.0124	0.0111	0.0098	0.0155	0.0122	0.0106	0.0092	0.0137	0.0093	0.0128	0.0137	0.011	0.0141	0.0158	0.0082	0.0077	0.0126	0.0101	0.0076	0.0089	0.0092	0.0096	0.0096	0.0076	0.0097	0.0084	0.0097	0.0087	0.0092	0.0127	0.0114	0.0101	0.0078	0.0137	0.0118	0.0095	0.0107	0.0132	0.012	0.0094	0.0118	0.0087	0.0085	0.0076	0.0065	0.0063
SMPD4|55299|ES	0.6296	0.1203	0.597	0.5424	0.4279	0.3613	0.4072	0.4414	0.3376	0.2012	0.2654	0.4158	0.1383	0.3306	0.2672	0.3933	0.5862	0.1318	0.155	0.3721	0.3884	0.0816	0.0884	0.1961	na	0.3514	0.1863	0.4639	0.3216	0.3077	0.1586	0.2093	0.5881	0.1916	0.2192	0.1258	0.2661	0.3057	0.3979	0.1349	0.4069	0.2659	0.2005	0.126	0.4414	0.1957	0.3193	0.3077	0.1797
SEC23A|27350|ES	0.0728	0.094	0.0728	0.0688	0.0643	0.0521	0.0456	0.0603	0.0624	0.0728	0.0509	0.04	0.0942	0.037	0.1034	0.086	0.2268	0.0808	0.0296	0.0547	0.0488	0	0.037	0.0466	0	0.1187	0.04	0.0278	0.0812	0.0502	0.084	0.0638	0.1094	0	0.0545	0.1002	0.0753	0.0427	0.0406	0.0067	0.0689	0.0919	0.0946	0.0931	0.0399	0.046	0.0391	0.0762	0.0118
MRPS18C|69795|ES	0.9563	0.9575	0.9526	0.9445	0.9505	0.8704	0.9262	0.9433	0.9579	0.9276	0.9409	0.9287	0.9587	0.9548	0.9124	0.9169	0.8283	0.9045	0.9696	0.9199	0.952	0.9635	0.9515	0.902	0.9025	0.9533	0.9531	0.9008	0.977	0.949	0.9386	0.9071	0.9412	0.9461	0.936	0.952	0.9481	0.9402	0.9361	0.9698	0.9773	0.9487	0.9374	0.9585	0.9299	0.9938	0.9627	0.9257	0.9639
AKR1A1|2695|AT	0.0473	0.0311	0.0611	0.0509	0.0528	0.0398	0.0902	0.089	0.0349	0.0236	0.0443	0.0548	0.0452	0.0598	0.0523	0.0455	0.0361	0.033	0.0245	0.0742	0.0298	0.0106	0.019	0.0241	0.014	0.0239	0.0285	0.0295	0.027	0.0316	0.0189	0.0335	0.0419	0.0425	0.0286	0.0264	0.0645	0.0244	0.036	0.0239	0.0754	0.0495	0.033	0.0369	0.0241	0.0302	0.0312	0.0114	0.0276
MPND|46798|ES	0.9636	0.9459	0.9467	0.9482	0.9814	0.9772	0.9259	0.9587	0.9682	0.9502	0.9202	0.9482	0.897	0.9253	0.9681	0.9764	0.9589	0.9493	0.9289	0.969	0.964	0.9505	0.9516	0.8915	0.902	0.9542	0.9674	0.9833	0.9527	0.9699	0.9704	0.9388	0.9261	0.9187	0.9618	0.9565	0.9169	0.9265	0.9371	0.9476	0.951	0.954	0.9588	0.9613	0.9641	0.9459	0.9141	0.9373	0.9511
PLA2G15|37203|ES	0.3675	0.0804	0.2311	0.213	0.1311	0.882	0.1719	0.2374	0.146	0.1249	0.2251	0.2167	0.0857	0.2228	0.1278	0.1494	0.2266	0.1304	0.1347	0.1269	0.151	0.209	0.3837	0.2241	na	0.1088	0.0592	0.1917	0.1719	0.1159	0.0807	0.1023	0.1656	na	0.0693	0.0824	0.1852	0.0673	0.0835	0.1215	0.1852	0.1196	0.1957	0.1682	0	0.0733	0.0787	0.0426	0.1107
FBLN7|54981|AA	1	1	1	1	1	1	1	1	1	0.979	1	1	1	0.9838	1	1	1	1	0.9554	1	1	1	1	1	1	1	1	1	1	1	1	1	1	1	1	1	1	1	1	1	1	1	1	1	1	1	1	1	1
ZFP14|49377|AT	0.0821	0.0299	0.0496	0.0966	0.1057	0.0799	0.0998	0.0694	0.0583	0.0297	0.0602	0.0877	0.0977	0.0817	0.1347	0.1188	0.0353	0.0353	0.0663	0.1265	0.176	0.1551	0.122	0.1041	0.031	0.065	0.0854	0.0455	0.0411	0.0319	0.0492	0.0431	0.0445	0.0764	0.0508	0.0759	0.0786	0.0584	0.0739	0	0.0588	0.0174	0.071	0.087	0.0906	0.0706	0.0917	0.117	0.0752
ZMYM6|1710|AT	0.3118	0.338	0.3353	0.3009	0.3004	0.3003	0.3374	0.3543	0.2594	0.2899	0.3104	0.3338	0.3424	0.3846	0.3377	0.301	0.3364	0.3128	0.3021	0.3509	0.3147	0.3108	0.285	0.2531	0.2249	0.3283	0.2923	0.2689	0.2736	0.2619	0.2697	0.325	0.328	0.2903	0.2673	0.3229	0.3523	0.29	0.3127	0.3126	0.3223	0.3102	0.316	0.2807	0.273	0.2822	0.2837	0.3188	0.2995
TACC2|13342|AA	1	0.941	0.8895	0.9769	0.9281	0.8815	0.9387	0.919	0.9076	0.8639	0.8537	0.9307	0.947	0.9301	0.941	0.9564	0.9239	0.89	0.96	0.9807	0.9422	0.9235	0.944	0.9123	1	0.9534	0.8991	0.8491	0.97	0.8709	0.9064	0.9116	0.8745	0.8933	0.9306	0.9602	0.9194	0.8938	0.8957	0.9584	0.9145	0.9448	0.9355	0.9122	0.9012	0.9427	0.9221	0.9398	0.837
LAMP1|26369|ES	0.9936	0.993	0.9958	0.9944	0.9931	0.9865	0.9953	0.9944	0.9958	0.9935	0.997	0.9993	0.9931	0.9963	0.9956	0.9967	0.9954	0.9956	0.9976	0.9914	0.9914	0.9929	0.9944	0.9867	0.9925	0.9981	0.9932	0.9947	0.9955	0.9918	0.9932	0.9938	0.9949	0.9901	0.9951	0.9982	0.9893	0.9978	0.997	0.9966	0.9978	0.9932	0.9954	0.9953	0.997	0.9939	0.9953	0.9959	0.9945
KIAA0930|62645|AP	0.0368	0	0.1172	0.0773	0.0227	na	0.216	0.0193	0	0.0204	0.0182	0.1149	0.0278	0	0.1773	0.0797	0.039	0.0339	0.0534	0.5635	0.0571	na	0.2451	0.0258	0.1504	0	0.0368	0.0415	0	0.0225	0.0294	0.1129	0.0562	0.1958	0.0974	0	0.1325	0.1396	0.0374	0.0831	0.0864	0	0.0299	0.0142	0.0385	0	0.1261	0.0285	0.0262
POLL|12891|ES	0.9385	0.9258	0.9558	0.9031	0.9755	0.961	0.9776	0.968	0.9183	0.9854	0.8901	0.8232	1	0.9836	0.8774	0.9835	0.9908	0.9502	1	0.896	0.9787	0.855	0.9145	0.9095	1	1	0.9761	0.9178	0.93	0.9048	0.9798	0.9129	0.9587	0.9364	0.8854	0.9676	0.9088	0.8881	0.9777	0.8771	0.9822	0.8061	0.9791	0.916	0.8932	0.9844	0.933	0.9749	0.9465
TMEM126B|206443|ME	0.0448	0.0527	0.0298	0.0226	0.0337	0.0123	0.0247	0.0322	0.0103	0.0327	0.0221	0.0108	0.0334	0.0562	0.1002	0.0394	0.0132	0.0028	0.0176	0.0357	0.0311	0.0149	0.0061	0.0133	0.0209	0.0238	0.0106	0.03	0.0418	0.036	0.039	0.0489	0.0211	0.0329	0.0293	0	0.0145	0.0231	0.0325	0.0161	0	0.0104	0.0122	0.0254	0.0642	0.068	0.0063	0.0351	0.0361
ABCB5|78910|AT	0.1252	0.2236	0.205	0.1821	0.2041	0.2708	0.188	0.1453	0.1817	0.2392	0.137	0.1876	0.1719	0.2035	0.3134	0.1855	0.2561	0.2372	0.242	0.2703	0.2711	0.2614	0.2228	0.1412	0.1742	0.1076	0.1854	0.1928	0.2295	0.1705	0.2075	0.268	0.2033	0.1345	0.2257	0.202	0.2211	0.1366	0.2167	0.1971	0.1915	0.2989	0.2242	0.2134	0.1846	0.1888	0.2254	0.1875	0.1924
ZNF174|33573|RI	0.3711	0.6548	0.5267	0.2521	0.639	0.6027	0.7441	0.4843	na	0.4314	0.4473	0.3663	0.5029	0.7857	0.4867	0.5029	0.4695	0.3359	0.275	0.7521	0.1571	0.1122	0.1166	0.3216	0.2328	0.1122	0.2823	0.3575	0.275	0.2328	0.2018	0.1317	0.2328	0.1122	0.044	0.2402	0.6947	0.3805	0.5584	0.0674	0.2328	0.2402	0.4811	0.4027	0.2454	0.639	0.6217	na	0.6947
GPS1|44275|RI	0.8423	0.1445	0.7091	0.4815	0.2249	1	0.7879	0.8479	0.3467	0.2491	0.4815	0.65	0.511	0.6763	0.4815	0.1689	0.4263	0.3606	0.5372	0.7769	0.7359	na	0.5532	1	na	0.4412	0.242	0.1423	0.6881	0.3171	0.3381	0.3673	0.2311	na	0.3171	0.4483	0.6352	0.5201	0.2948	0.3824	0.3673	0.3432	0.3347	0.699	0.3171	0.1567	0.3514	0.3381	0
HIVEP3|2059|AP	1	na	1	1	1	na	1	1	1	1	1	1	1	1	na	1	1	1	1	1	na	1	1	1	na	1	1	1	1	1	1	1	1	1	1	1	1	1	1	1	1	1	na	1	na	na	1	na	1
NME5|121823|ES	0.9244	0.9056	0.9072	0.9495	0.9428	0.955	na	na	0.9428	0.8851	0.9583	0.9555	na	na	na	0.9236	na	0.9499	na	na	0.9661	na	0.9367	0.9508	0.959	0.9275	0.9542	na	0.9455	0.9472	0.9099	0.9383	0.9268	na	0.9365	0.9669	0.9225	0.9189	0.954	0.9551	na	0.9442	na	0.9219	0.8913	0.9245	0.9149	0.9129	na
PSPH|79780|ES	1	1	1	1	1	na	1	1	1	1	1	1	0.8282	1	1	1	1	1	1	1	na	1	1	1	na	0.7719	0.7101	1	1	1	1	1	1	na	1	1	1	1	1	1	na	1	1	1	1	1	na	1	1
DIS3L2|57982|AT	0.1201	0.1969	0.14	0.1848	0.2236	0.0924	0.2179	0.2364	0.3084	0.208	0.1457	0.1709	0.1902	0.1874	0.2075	0.2105	0.206	0.1543	0.1433	0.1882	0.1567	0.0949	0.0962	0.1748	0.0588	0.1748	0.2331	0.2374	0.1491	0.1902	0.2599	0.2225	0.3271	0.1324	0.1943	0.2559	0.1449	0.1674	0.1941	0.1782	0.2877	0.189	0.1805	0.2424	0.1361	0.1844	0.1815	0.0895	0.1566
MLLT4|78454|ES	0	0.0032	0	0	0	0	0	0	0	0.0016	0	0	0	0	0	0	0	0	0	0	0	0	0	0	0	0	0	0	0	0	0	0	0	0	0	0	0	0	0	0.0028	0	0	0	0	0	0	0	0	0
RAD23B|87147|AP	0.268	0.1753	0.2517	0.2067	0.2541	0.1619	0.1326	0.2142	0.2205	0.1459	0.0587	0.2798	0.1336	0.046	0.1859	0.3093	0.1245	0.219	0.2364	0.1075	0.0675	0.1669	0.1235	0.2658	0	0.1816	0.1732	0.1191	0.3144	0.2099	0.2282	0.1921	0.2805	0.1454	0.253	0.1716	0.0111	0.1716	0.2308	0.1304	0.3553	0.1737	0.2797	0.0628	0.2953	0.1541	0.2413	0.2758	0.2682
PARD3|11210|ES	1	0.811	0.9499	0.7826	0.8403	0.8518	0.9383	0.8475	0.8822	0.8714	0.8824	0.9645	0.8365	0.7715	0.8943	0.9305	0.8518	0.8872	0.9074	0.859	0.9487	0.8185	0.8787	0.8808	0.7448	0.9257	0.9	0.9109	0.8727	0.9014	0.8971	0.8437	0.8641	0.9567	0.854	0.8498	0.8394	0.7904	0.8179	0.8868	0.8899	0.8887	0.9048	0.8537	0.8422	0.8061	0.8698	0.9081	0.8397
MTMR1|90352|AA	1	1	1	1	1	1	1	1	0.9914	1	1	1	1	1	1	1	1	1	0.9889	1	1	1	1	1	1	1	1	1	1	1	1	1	1	1	1	1	1	1	1	1	1	1	1	1	1	1	1	1	1
BRD9|71459|ES	0.5234	0.4812	0.2808	0.8285	0.3694	0.7981	0.4812	0.6721	0.5942	0.5395	0.1459	0.5686	0.5395	0.7008	0.5686	0.792	0.5471	1	na	0.5686	0.617	na	0.4535	1	0.2808	0.3972	na	na	0.6373	na	0.3052	na	0.2086	na	0.617	na	0.3388	1	0.3052	1	0.617	0.268	0.4059	0.2871	1	0.617	0.4227	0.1277	0.6871
ST3GAL3|2271|ES	0.0467	0	0.0103	0.0536	0	0.0403	0.0321	0.0104	0	0	0.0382	0	0.0398	0.0254	0.0611	0	0	0	0.0069	0.042	0	0	0	0	na	0	0	0	0	0	0	0.0182	0.0087	0	0	0	0.0231	0.0073	0	0.0224	0.0183	0	0	0	0	0	0.0092	0	0
RARA|40857|AP	0.2365	0.3642	0.1958	0.2289	0.3563	0.0899	0.2306	0.2921	0.3497	0.3904	0.3507	0.291	0.3061	0.363	0.3284	0.2861	0.6209	0.3669	0.3182	0.2871	0.2979	0.1565	0.2326	0.2719	0.3541	0.4261	0.3043	0.4992	0.351	0.3082	0.3464	0.3455	0.4579	0.3709	0.4285	0.2198	0.2826	0.3426	0.3137	0.3961	0.2727	0.3201	0.3001	0.4513	0.3166	0.2354	0.3865	0.3197	0.3838
RUSC1|8081|RI	0.8248	0.5791	0.6813	0.5983	0.6245	0.6415	0.7377	0.823	0.621	0.677	0.724	0.5705	0.4849	0.5428	0.4286	0.4704	0.6527	0.632	0.7498	0.6106	0.7872	0.4354	0.8032	0.4093	na	0.5807	0.6626	0.6065	0.7401	0.8966	0.7503	0.5827	0.5764	0.446	0.3741	0.5584	0.5462	0.7816	0.5958	0.4406	0.5089	0.823	0.7175	0.4625	0.7503	0.782	0.4629	0.3726	0.555
TTC21A|64158|AT	1	1	1	1	1	1	1	1	1	1	1	1	1	1	1	1	1	1	1	1	1	1	1	1	1	1	1	1	1	1	1	1	1	1	1	1	1	1	1	1	1	1	1	1	1	1	1	1	1
SLC35C2|59671|RI	1	0.9886	0.9953	0.9952	1	1	1	0.9798	0.989	0.9947	0.9963	1	1	0.9879	0.9927	0.9951	0.9878	0.9967	0.9961	1	0.9922	0.9917	0.9929	1	1	1	0.9959	0.9951	1	1	0.9855	0.9952	0.9964	1	0.9962	0.9925	1	0.9913	0.992	1	0.9948	0.9855	1	0.9948	1	0.9955	0.9858	1	0.9915
TM4SF18|67217|AP	0	0	0.1314	0	0.126	0.2313	0.0187	0	0	0.1507	0.0302	0.1227	0.1734	0	0	0	na	0.0627	0.0774	0	0.1195	0	0	0.0228	na	0.028	0.0438	0.0815	0	0.0353	0	0.2135	0.0737	0.0445	0	0.0509	0.0287	0.0787	0	0	0.024	0.0295	0	0	0.1333	0	0.0912	0	0.0445
PDE1B|22190|AP	0.1563	na	0.1139	0.0276	0	0.2522	0.0773	0.1616	na	na	0	0	0.0386	0	0.1161	na	na	0.0604	0.0386	na	0.1941	0.2865	0.5292	0.0292	na	0.0158	0.0129	0.0333	0	0.0829	0.0568	0.0568	0.0212	0.0169	na	0	0.0357	0.027	0.0564	0.2782	0.0292	0.0805	0.063	0.0224	0	na	0.0536	na	0.0087
DUSP22|75132|ES	0.9054	0.869	0.8993	0.8163	0.8746	0.9374	0.8047	0.8255	0.8997	0.8264	0.8776	0.9488	0.8427	0.896	0.9209	0.9099	0.8805	0.9171	0.8944	0.8621	0.9247	0.8686	0.8828	0.8302	0.9137	0.873	0.8033	0.9242	0.8872	0.8005	0.8803	0.8652	0.894	0.9546	0.8966	0.8507	0.8723	0.8784	0.8036	0.8642	0.8653	0.9003	0.8796	0.8425	0.8583	0.8218	0.8424	0.8752	0.8182
CDK10|38115|RI	0.4067	0.2755	0.4379	0.4192	0.3659	0.5275	0.4681	0.5082	0.2181	0.1702	0.2764	0.4065	0.33	0.3783	0.3869	0.3054	0.3479	0.1534	0.1924	0.3514	0.3163	0.1809	0.2838	0.2593	0.3641	0.2434	0.185	0.2601	0.2526	0.2626	0.1731	0.1801	0.2113	0.1605	0.1529	0.2216	0.4028	0.1195	0.2648	0.2513	0.3056	0.3278	0.2559	0.2095	0.2548	0.3752	0.1951	0.1666	0.2192
XYLB|64043|AT	0.4957	0.2051	0.4726	0.6186	0.4957	0.7098	0.5803	0.5752	0.4857	0.3343	0.2722	0.6954	0.4164	0.3328	0.3971	0.3734	0.2889	0.2159	0.4875	0.3416	0.3145	0.4759	0.4875	0.4875	0.3512	0.279	0.2334	0.4397	0.588	0.4836	0.2701	0.2358	0.2141	0.3051	0.2199	0.3435	0.4422	0.1921	0.4196	0.4705	0.4653	0.4333	0.2417	0.4478	0.3577	0.5685	0.396	0.308	0.2949
VRK2|53647|ES	1	1	1	1	1	1	1	1	1	1	1	1	1	1	1	0.9673	1	1	1	1	1	1	0.9538	1	1	1	1	0.9675	1	0.9774	0.9777	1	1	1	1	1	1	1	0.9773	1	1	1	1	1	1	1	1	1	1
KIAA0391|27213|AP	0.2536	0.5124	0.3795	0.5154	0.5277	0.3644	0.3007	0.2881	0.4663	0.3553	0.3278	0.372	0.3817	0.2822	0.3795	0.4886	0.3795	0.4527	0.34	0.3795	0.4129	0.5867	0.3958	0.3056	0.2765	0.3814	0.428	0.3752	0.2031	0.3159	0.4479	0.3233	0.2476	0.3053	0.4332	0.2695	0.1571	0.3437	0.3686	0.4973	0.3728	0.304	0.2718	0.3486	0.4332	0.4164	0.3233	0.6605	0.4686
CAMK2G|12250|ES	1	1	1	1	1	1	1	1	1	1	1	1	1	1	1	1	1	1	1	1	1	1	1	1	1	1	1	1	1	1	1	1	1	1	1	1	1	1	1	1	1	1	1	1	1	1	1	1	1
ALOX5|11359|ES	0.9867	0.9746	0.9768	0.9856	0.9735	1	0.9529	0.9809	0.9757	0.9939	1	0.9889	0.9846	1	0.9816	0.9824	1	0.9893	0.979	0.9857	0.9825	1	0.9885	0.9525	1	0.9567	1	0.9935	1	0.9093	0.9891	0.9878	0.9818	1	0.9849	0.9645	1	0.9762	0.9832	0.9948	0.9809	0.9811	0.9818	0.8908	0.9492	0.9695	0.9815	0.9911	1
ARAF|88922|AT	0.0547	0.0349	0.0575	0.0654	0.0606	0.0467	0.0598	0.0615	0.0465	0.0624	0.0634	0.057	0.0353	0.0518	0.0366	0.0625	0.0398	0.0295	0.0552	0.0371	0.0499	0.0348	0.025	0.0645	0.0471	0.036	0.0724	0.0316	0.0446	0.0475	0.0401	0.0435	0.0691	0.1331	0.0563	0.0358	0.0377	0.0253	0.0386	0.0158	0.0595	0.0345	0.0408	0.0463	0.0417	0.0491	0.056	0.0329	0.0185
WSB2|24695|ES	1	1	0.9889	1	0.9966	1	1	1	1	1	0.9975	0.9848	1	0.9887	0.9944	0.9955	1	1	0.9936	1	0.993	1	1	1	1	1	1	1	1	1	0.9951	0.9965	0.9981	0.9957	0.9968	1	1	1	0.997	1	1	1	1	1	1	1	0.9924	1	1
CCNT2|55411|ES	0.3314	0.1058	0.079	0.1294	0	na	0.1702	0	0.0839	0.0635	0.0508	0.2597	0.2513	0.1208	0.0684	0.1532	0	0.0269	0.0333	0.1437	0	na	na	0.0936	na	0.0823	0.0564	0.0365	0	0.103	0	0	0.0643	0.1075	0.0226	0.0998	0	0	0.0802	0.0239	0	0	0.0491	0	0.0085	0.1406	0.1504	na	0
LAMB3|9672|AP	0.8248	0.9001	0.9298	0.9315	0.9019	na	0.8929	0.9315	0.9215	0.9502	0.9732	0.9071	0.9561	0.7131	0.9399	0.9349	0.916	0.9178	0.9276	0.9247	0.9601	na	0.9285	0.9329	na	0.9629	0.9212	0.9362	0.934	0.9667	0.9355	0.9087	0.949	0.7654	0.9391	0.9369	na	0.9437	0.9362	0.9283	0.9511	0.9646	0.9163	0.8483	0.9454	0.9534	0.9239	0.9074	0.9536
RAD1|71742|ES	0.9173	0.8554	0.8035	0.8572	0.8572	0.7638	0.859	0.8597	0.8848	0.8544	0.7182	0.8606	0.7969	0.8457	0.9094	0.8346	0.6956	0.8599	0.8982	0.7851	0.6675	0.7488	0.8666	0.7124	0.8575	0.8107	0.7249	0.8437	0.7367	0.7212	0.8464	0.7632	0.8164	0.7546	0.8354	0.8149	0.7677	0.8456	0.837	0.8931	0.9532	0.8975	0.8898	0.7697	0.8037	0.8842	0.7651	0.7974	0.7351
PPIE|1905|ES	0.8028	1	0.8518	0.9116	0.837	0.9	0.739	0.6949	1	1	0.8712	1	0.6517	1	0.434	1	0.9327	0.4354	0.4965	0.7119	0.5247	0.8066	0.5863	0.9263	0.5945	1	1	1	1	0.8259	0.4878	1	0.8851	0.4694	1	1	0.8428	1	0.7289	0.9005	1	1	0.9055	0.875	0.7552	1	0.5772	0.6316	0.8714
PSME1|534013|ES	0.0166	0.031	0.0255	0.087	0.0521	0.1302	0.1418	0	0	0.0737	0.0307	0.0653	0.0248	0.0721	0	0	0	0.0287	0.0405	0.0339	0	0	0.0239	0.0771	0.0403	0	0.0239	0	0	0	0	0	0.0515	na	0	0.0313	0	0	0.0388	0.0568	0.0576	0.0859	0	0.093	0	0.0879	0.0405	0	0
ARID4B|10341|AP	1	1	0.976	0.9934	1	na	1	1	0.9961	1	0.9865	1	0.9875	1	1	0.988	0.9891	0.9913	1	0.9857	1	na	1	0.987	1	1	0.9937	1	1	1	1	1	1	1	1	0.9907	1	0.9909	1	1	0.9962	0.9893	0.9941	1	1	0.9842	0.9815	0.9453	0.9885
BEND7|10802|AD	0.8291	0.6586	0.7542	0.7416	0.647	0.8061	0.6587	0.767	0.7604	0.7349	0.8114	0.8253	0.9122	0.787	0.797	0.7866	0.6517	0.7311	0.7221	0.8291	0.887	0.7053	0.8356	0.8443	1	0.7416	0.8792	0.7936	0.8347	0.801	0.6994	0.5963	0.7939	0.7248	0.7626	0.8588	0.817	0.7604	0.8023	0.8199	0.7313	0.782	0.8032	0.7957	0.8952	0.634	0.8104	0.7984	0.8144
HAT1|55961|AT	0.0689	0.0543	0.0827	0.0962	0.0768	0.0803	0.0966	0.1329	0.0825	0.0557	0.0943	0.0789	0.0595	0.124	0.0875	0.0738	0.0963	0.0312	0.0419	0.0783	0.054	0.0362	0.0492	0.0626	0.0703	0.0595	0.0613	0.0539	0.0674	0.0785	0.0429	0.0409	0.095	0.043	0.0386	0.0439	0.0936	0.0682	0.0668	0.0524	0.1202	0.0678	0.0671	0.0626	0.0445	0.0596	0.0519	0.0223	0.0777
HSPA8|19195|AP	0.9616	0.9953	0.965	0.9745	0.9697	0.6146	0.9874	0.985	0.978	0.9972	0.996	0.9799	0.9913	0.9908	0.989	0.9933	0.9962	0.9981	0.9946	0.9879	0.9968	0.9943	1	0.9969	0.9717	0.9979	0.9992	0.998	0.9968	1	0.9975	0.9939	1	0.9986	0.9977	0.9991	0.9955	0.9968	0.9858	0.9974	0.9984	0.9975	1	0.9981	0.9913	1	0.9956	0.9984	1
ITGA2|71990|ES	0.9346	0.9741	1	0.989	1	na	0.9688	0.8873	0.9948	0.9722	0.9771	0.8998	0.9246	1	0.9239	0.915	0.9767	0.9783	0.9829	0.9552	0.9352	na	1	0.9213	na	1	0.9207	0.9742	0.9491	1	0.9812	0.9871	0.9688	1	0.9739	0.9495	1	0.9825	0.9509	1	0.9719	0.9694	0.9338	1	1	0.9589	0.9814	0.9674	0.9556
SPNS1|35904|ES	0.9002	0.964	0.9726	0.9662	0.9952	0.9941	0.9496	0.9866	0.9798	0.9883	0.9745	0.9863	1	0.9706	0.9859	0.9702	0.9944	0.9468	0.9683	0.9577	0.9757	0.9745	0.9693	0.9503	1	0.9744	0.9676	0.9944	0.9744	0.9801	0.9939	0.9555	0.9835	0.9684	0.9711	0.9271	0.9731	0.972	0.9903	0.9314	0.984	0.9689	0.9738	0.9618	0.9565	0.9908	0.983	0.957	0.9692
ZNF292|76940|AT	0.971	0.9747	0.9674	0.958	0.9631	0.9592	0.9785	0.9644	0.973	0.9888	0.9684	0.9745	0.9696	0.9888	0.978	0.9882	0.9881	0.9633	0.9537	0.965	0.9733	0.9785	0.9436	0.9918	0.9019	0.9737	0.9861	0.9919	0.9602	0.9857	0.9948	0.9863	0.983	0.9826	0.9828	0.9893	0.9595	0.9823	0.9737	0.9753	0.9826	0.9684	0.9824	0.9837	0.9891	0.9749	0.9773	0.9779	0.9505
BCKDHA|50064|AA	0.0118	0.0108	0.0061	0.0028	0.0042	0.0251	0.0043	0.0029	0.005	0.0019	0.0018	0.0027	0.0057	0	0	0	0	0.003	0.0029	0.0046	0	0	0	0.0015	0	0.0026	0.0089	0.0013	0	0.0016	0	0	0.0009	0.0035	0.0049	0.0055	0.0025	0.0033	0	0	0.0049	0.004	0.005	0.0013	0.0031	0.0083	0.0025	0	0
S100PBP|1636|AT	0.4461	0.3637	0.4119	0.4317	0.4223	0.4391	0.4588	0.4819	0.4578	0.35	0.4646	0.4306	0.4038	0.4876	0.3747	0.4001	0.411	0.294	0.3683	0.4271	0.3893	0.3806	0.3726	0.3847	0.5419	0.3994	0.4483	0.3518	0.3599	0.4256	0.3155	0.2929	0.4672	0.4019	0.2914	0.4064	0.4981	0.3703	0.3748	0.3365	0.4877	0.4279	0.3476	0.465	0.3522	0.3338	0.3159	0.296	0.3977
CHPF|57720|AT	0.9345	0.9565	0.9728	0.9551	0.9509	0.9201	0.958	0.9468	0.9646	0.9566	0.9755	0.9597	0.9369	0.9785	0.9302	0.9295	0.9636	0.9597	0.9656	0.9626	0.9577	0.9436	0.9555	0.9442	0.9127	0.9627	0.9495	0.9498	0.9583	0.9442	0.9521	0.9732	0.9687	0.9461	0.9573	0.9381	0.9783	0.9817	0.9796	0.9595	0.9674	0.968	0.9728	0.9527	0.9556	0.9737	0.9604	0.9601	0.9737
DOK4|36571|ES	1	1	1	1	1	1	0.9917	1	1	1	1	1	1	1	1	1	1	1	1	1	1	0.9527	0.9743	1	na	1	1	1	1	1	1	1	1	1	1	1	1	0.9906	1	1	1	0.9903	1	1	1	1	1	1	1
ZNF625|47781|AT	0.6946	0.6106	0.4598	0.3855	0.4516	0.6866	0.5846	0.6215	0.3727	0.4814	0.5334	0.4841	0.527	0.5479	0.4354	0.4624	0.3773	0.527	0.2646	0.5625	0.4697	0.4459	0.3386	0.509	0.6902	0.4087	0.4208	0.5441	0.527	0.3476	0.5454	0.3901	0.4033	0.5874	0.5066	0.3186	0.5488	0.4504	0.4771	0.5921	0.4536	0.5007	0.4305	0.3939	0.378	0.4402	0.4218	0.1751	0.3882
TAF1C|37830|ES	1	0.9858	1	0.9902	0.9897	0.9643	1	0.99	1	0.9698	1	1	1	1	1	1	1	1	1	1	1	1	1	1	1	1	1	1	0.9778	1	1	1	1	1	1	1	0.9879	1	0.9896	1	1	1	1	1	1	1	1	1	0.9894
YWHAE|38300|ES	0.0896	0	0	0.0918	0.1054	0.1291	0.1313	0.1662	0	0	0.0369	0.2459	0.2424	0	0	0.113	0.1686	0	0.066	0	0	0.2106	0.1965	0.0596	na	0.0363	0.0873	0.0555	0.0428	0.0982	0.1253	0.0862	0.1278	0.1878	0.2121	0.0537	0.1414	0.2056	0.034	0.2469	0.3764	0	0	0.0425	0.0882	0	0.1576	0.1303	0.0958
TRAPPC4|19070|ES	1	1	1	1	0.9984	0.9969	1	0.9975	0.9978	1	1	1	1	1	0.9972	1	1	0.9989	1	1	1	1	0.9933	1	1	0.9954	1	1	0.9969	1	0.9986	0.9966	1	1	1	0.9981	1	1	1	0.9972	1	1	0.9951	1	1	0.9981	1	0.9988	1
CELF2|10740|ES	1	1	1	1	1	na	1	1	1	0.975	1	0.9785	1	1	1	0.9811	1	1	1	1	1	na	1	0.8885	1	1	1	1	1	1	1	1	0.9672	1	1	1	1	1	1	1	1	1	1	1	na	1	1	1	1
TACC1|83438|AT	1	0.997	0.9939	0.9882	0.9922	1	0.9892	0.9821	1	0.9975	0.9969	0.9796	0.98	0.9886	0.9962	0.9877	0.9856	0.9956	0.9958	0.9953	0.997	1	1	1	0.9845	0.9923	1	0.9886	0.9963	0.9975	0.9969	1	1	1	0.9939	0.9909	1	0.9975	0.9981	0.9971	0.9905	0.9978	0.9942	0.9859	1	0.9965	0.9948	1	0.9957
SUMF1|62986|AT	0.9122	0.9412	0.9203	0.913	0.938	0.9191	0.9076	0.8992	0.9203	0.9383	0.9383	0.9239	0.927	0.8947	0.9437	0.9258	0.9362	0.9606	0.9493	0.9256	0.9494	0.9497	0.9523	0.9447	0.9265	0.9467	0.9341	0.9439	0.9375	0.9276	0.9534	0.9404	0.9235	0.9547	0.956	0.9333	0.9294	0.9515	0.9295	0.9425	0.9167	0.9352	0.9377	0.9377	0.9629	0.9454	0.9535	0.9593	0.9411
TCF4|45610|AP	0.7839	0.5777	0.6751	0.7051	0.5439	0.9106	0.6699	0.7878	0.6373	0.5756	0.7766	0.6946	0.7705	0.4337	0.8619	0.6564	0.3133	0.5236	0.7082	0.6674	0.8389	0.9788	0.8235	0.7634	0.8127	0.6176	0.5706	0.5049	0.7485	0.4905	0.6715	0.582	0.5348	0.4386	0.5825	0.4129	0.8892	0.5897	0.4948	0.4603	0.7027	0.6078	0.606	0.7047	0.6454	0.6283	0.6676	0.9395	0.7704
MCF2L|26318|AP	0.0597	0.0209	0.0466	0.096	0.0331	0.0451	0.0783	0.0582	0.0801	0.0857	0.0565	0.0254	0.1643	0.0997	0.063	0	0.3299	0.0539	0.0407	0.2107	0.179	0.0358	0	0	0.0438	0.0085	0.0715	0.0197	0.0232	0.038	0.0412	0.0888	0.0257	0.0116	0.1867	0.0726	0.0046	0.0275	0.0319	0.1774	0.1087	0.0195	0.05	0.0035	0	0.0603	0.027	0.1372	0.0749
KLC4|76230|AD	0.8227	1	0.6024	0.9251	0.9194	0.8165	0.9063	1	0.859	0.8829	1	0.9141	0.7371	0.8257	1	0.7478	0.8816	0.7515	0.6351	0.6963	0.7653	1	0.8645	0.7981	na	0.551	0.7499	1	0.6795	0.7558	0.908	0.5057	0.8079	na	0.8948	0.7363	1	0.897	0.7089	0.6169	1	0.8469	0.9028	1	0.7861	0.78	0.7064	0.6629	0.6851
DDX23|21483|RI	0.0165	0	0.0228	0.0217	0.026	0.0154	0.0278	0.0449	0.0032	0	0.0051	0.0509	0.0121	0.0203	0	0.0043	0	0.0022	0.0097	0	0.0215	0.0085	0	0.0079	0	0	0.0028	0.0031	0.005	0.0064	0	0.0033	0.0015	0.0219	0	0	0.0234	0.0073	0.0019	0.0053	0.0151	0.0088	0.003	0.0128	0.007	0.0062	0.0041	0	0.0137
CTDSPL2|30338|AP	0	0	0	0.0452	0.0846	0.2868	0	0	0.0547	0	0	0	0	0	0	0.0515	0.0957	0	0.0804	0.0744	0	na	0	0	0	0	0.0913	0	0	0	0.0258	0	0.0145	0	0.0705	0	0.0874	0.027	0.0207	0	0.0201	0	0.0338	0	0.1218	0	0.0536	0	0.0551
SPATA2|59751|AP	1	1	0.9672	0.9302	1	na	0.7554	1	1	0.9417	1	0.9806	1	0.9825	1	0.9076	1	0.9806	0.9532	1	1	na	0.9768	1	na	0.9837	0.8939	1	1	1	0.9565	0.9782	0.9213	na	1	0.9885	0.9586	0.9841	1	1	0.9586	0.9499	1	1	1	1	0.9461	1	1
LRRFIP2|63974|ES	0	0.0003	0	0	0	0.0113	0.0006	0.0004	0.0003	0	0	0	0	0.0006	0	0.0004	0	0.0004	0	0	0	0	0.0001	0	0.0031	0	0	0	0	0	0.0005	0.0001	0.0006	0	0	0.0001	0	0.0003	0	0	0	0	0	0.0001	0	0	0	0.0001	0.0002
LCN2|87706|AT	0.0056	0.0043	0.0154	0.0023	0.0115	0.0098	0.0131	0	0.0044	0.0024	0.0281	0.0042	0.0074	na	0.0046	0.004	0.0235	0.0016	0.012	0.0085	0.0014	0	0.0004	0	0	0	0	0.0034	0.011	0	0.0016	0.0029	0	0	0.0022	0	na	0.0039	0.0047	0.002	0	0.0016	0.0023	0.0057	0	0	0	0.0007	0
MAX|28005|ES	1	1	1	1	1	1	1	1	1	1	1	1	1	1	1	1	1	1	1	1	1	1	1	1	1	1	1	1	1	1	1	0.9955	1	1	1	1	1	1	1	1	1	1	1	1	0.9905	1	1	1	1
FUK|37386|AT	0.9584	0.9711	0.9481	0.9395	0.9359	0.9853	0.9175	0.9151	0.9508	0.9894	0.9789	0.9616	0.9867	0.9521	0.9744	0.9671	0.958	0.9646	0.9845	0.9675	0.972	0.9916	0.9957	0.9776	0.9977	0.9695	0.9774	0.962	0.9719	0.9762	0.9887	0.9843	0.973	0.9927	0.9959	0.9746	0.9834	0.9834	0.9772	0.9761	0.941	0.9853	0.983	0.9756	0.9953	0.9929	0.9971	0.9961	0.9787
NADSYN1|17422|AP	0.3875	0.5542	0.3432	0.3715	0.4993	0.1622	0.3791	0.3217	0.708	0.7223	0.623	0.4372	0.5111	0.4849	0.6575	0.5577	0.5159	0.8147	0.7356	0.5828	0.478	0.6483	0.6098	0.6556	0.3948	0.5502	0.8079	0.6962	0.6068	0.6998	0.7271	0.7591	0.74	0.5959	0.7446	0.6526	0.4664	0.7964	0.4631	0.7147	0.7347	0.6025	0.4795	0.7174	0.56	0.6508	0.6737	0.8241	0.7938
TCF4|45615|AA	0	0	0	0	0	na	0	0	0	0	0	0	0	0	0	0	0	0	0	na	0	na	na	0	na	0	0	0	0	0	0	0	0	0	0	0	0	0	0	0	0	0	0	0	0	0.0261	0	na	0
WDR41|72588|ES	1	1	1	1	1	1	1	0.9756	0.9889	1	1	0.9672	1	1	1	1	1	1	1	1	1	1	1	1	1	0.9689	1	1	1	1	1	1	1	1	1	1	1	1	1	1	1	1	1	1	1	1	1	1	1
MEF2A|32716|ES	0	0	0	0	0	na	0	0	0	0	0	0	0	0	0	0	0	0	0	0	0.0227	na	0	0	0	0	0	0	0	0	0	0	0	0	0	0	0	0	0	0	0	0	0	0	0	0	0	na	0
SREBF2|62464|ES	0.0185	0.0048	0.0353	0.0245	0.0034	0.0459	0.0075	0.029	0.0047	0.0085	0.0046	0.0046	0.0175	0.0104	0.0261	0.0117	0.0079	0.0035	0	0.0229	0.0229	0.0076	0.0047	0.0096	0.0451	0.0008	0.0023	0.0017	0.0093	0.0076	0.0154	0.008	0.0031	0	0.0034	0.0078	0.0037	0.0035	0.0057	0.0034	0.0157	0.0057	0.0048	0.0039	0.0042	0.0117	0.0079	0.0055	0.0013
ZNF655|80663|AT	0.6132	0.585	0.6216	0.5816	0.6315	0.6673	0.6571	0.6797	0.6517	0.6723	0.7365	0.6574	0.5073	0.6934	0.4768	0.5007	0.7567	0.6698	0.6921	0.6263	0.4531	0.4453	0.4947	0.6976	0.5252	0.5411	0.7133	0.6917	0.6946	0.6983	0.6911	0.6697	0.7923	0.6033	0.6674	0.6476	0.6405	0.6239	0.617	0.5806	0.7224	0.6906	0.6861	0.6044	0.6838	0.7088	0.7261	0.4192	0.7178
CAV2|81525|AT	0.0161	0.0337	0.0306	0.0322	0.0279	0.066	0.0433	0.0521	0.0483	0.032	0.051	0.0612	0.0377	0.0638	0.0377	0.0266	0.0386	0.0162	0.0317	0.0369	0.0258	0.1054	0.0194	0.0267	0.0468	0.0255	0.0349	0.0248	0.0459	0.0568	0.0183	0.0437	0.0331	0.0195	0.0248	0.0301	0.0285	0.0518	0.0308	0.0336	0.056	0.0284	0.0106	0.0193	0.0176	0.0171	0.0312	0.0303	0.0346
BMP1|82987|AA	0.8125	0.9162	0.7091	0.7436	0.8636	0.5631	0.8837	0.8913	0.908	0.8101	0.8101	0.7104	0.6753	1	0.947	0.876	0.7458	0.5588	0.7273	1	1	1	0.9007	0.597	na	1	0.9123	0.6154	0.7414	0.7525	1	1	0.9563	0.5946	0.698	0.7964	0.7917	1	0.8042	1	0.876	1	0.8	1	0.8193	0.7649	0.6939	1	0.7847
CBWD5|86499|AT	0.1483	0.1507	0.1543	0.1241	0.1092	0.0563	0.1479	0.0933	0.1781	0.1181	0.1564	0.1013	0.1468	0.1131	0.1516	0.1786	0.0612	0.1509	0.1975	0.1123	0.2201	0.2774	0.2586	0.2938	0.1754	0.1722	0.1778	0.1107	0.1862	0.2035	0.2847	0.1753	0.1199	0.193	0.1526	0.1869	0.1623	0.281	0.1897	0.1892	0.0916	0.1842	0.1381	0.1391	0.1815	0.1949	0.1734	0.2416	0.1863
ZNF585B|49454|AP	0.9438	0.7581	0.8853	0.9174	0.8795	1	0.9319	0.9129	0.7518	0.7294	0.8899	0.7761	0.9322	0.7739	0.8877	0.8312	0.7866	0.6051	0.6629	0.8795	0.8852	0.9583	0.9614	0.8428	0.9665	0.7077	0.7095	0.8398	0.8445	0.8023	0.539	0.7009	0.6311	0.6864	0.7809	0.6822	0.9116	0.8079	0.7885	0.9552	0.6768	0.743	0.8414	0.6711	0.747	0.8546	0.8308	0.8259	0.7723
FAM72A|9578|AT	0.4523	0.2527	0.5585	0.5387	0.3638	0.4853	0.5336	0.5711	0.5256	0.3851	0.6176	0.4234	0.4753	0.5127	0.4315	0.616	0.7273	0.4147	0.5145	0.387	0.4384	0.2801	0.3588	0.2283	0.5411	0.3388	0.4425	0.5372	0.46	0.4047	0.305	0.3616	0.3665	0.3807	0.5616	0.4354	0.5756	0.4278	0.3256	0.5062	0.301	0.451	0.4169	0.5036	0.5167	0.5835	0.433	0.4331	0.4602
CCDC176|28358|AP	0.1563	0.1035	0	0.0324	0.0189	0	0	0.0612	0.0334	0.0244	0.0264	0	0.1863	0.0518	0	0	0.0891	0.0244	0.0575	0	0.0312	0	0.026	0	0.0726	0.0334	0.0142	0.02	0.0828	0	0	0.0617	0.0526	0.236	0.0365	0	0.0457	0.0314	0	0	0.0346	0.0307	0	0.2616	0	0	0.0568	0	0
MINK1|38597|ES	0	0	0	0	0.0314	0	0.007	0.0082	0.0066	0.0093	0.0068	0.0153	0.0083	0.0101	0.0383	0.0138	0.0055	0	0	0.0094	0.0071	0	0.0079	0.0088	0	0.0057	0	0.0081	0.0129	0	0.0059	0	0.0055	0.0418	0	0.0122	0.0485	0.0136	0.0138	0.0129	0.015	0.0159	0	0.009	0	0	0.0116	0.0184	0.0122
NAA60|33531|ES	1	1	1	1	1	1	1	1	1	1	1	1	0.9863	1	1	1	1	1	1	1	1	1	0.9951	1	1	0.9926	1	1	1	1	1	1	1	1	1	0.9892	1	1	0.9977	1	0.9951	0.9944	1	1	1	0.9946	1	0.9939	1
RNF34|24868|ES	1	0.9344	1	1	1	1	1	1	0.8635	1	0.9632	1	1	1	0.8931	0.8968	0.8478	1	0.9409	1	0.7869	na	1	1	na	0.8896	1	1	1	1	0.9646	1	1	1	0.9308	1	1	1	1	1	0.8872	1	0.9248	1	1	1	1	1	0.8772
ABTB1|66619|RI	0.1055	0.1139	0.1357	0.1413	0.1899	0.1626	0.1685	0.2151	0.0359	0.048	0	0.0929	0	0.1397	0.0221	0.1093	0.1092	0.0575	0.0549	0.1195	0.1039	0.0414	0.0481	0.1029	0.0487	0.0619	0.0239	0.0575	0.0988	0.1059	0.0118	0	0.0662	0	0.0296	0.0693	0.0826	0.0227	0.0625	0.0584	0.0685	0.0896	0.0416	0.0575	0.051	0.0381	0.0573	0.076	0.0268
CORO7|33667|AT	0.9708	0.9731	0.9312	0.8744	0.9714	0.9745	0.9627	0.9125	0.9633	1	0.9903	0.9735	0.9554	0.9929	0.9747	0.9593	0.9485	0.9682	0.9781	0.9481	0.9329	1	0.9872	0.9696	0.9704	0.9749	0.973	0.9463	0.9482	0.9683	1	0.9682	0.9604	0.9398	0.9892	0.9806	0.9707	0.9783	0.9509	0.9666	0.9696	0.9781	0.9834	0.9477	0.94	0.9482	1	0.9958	0.9944
CNN1|47723|AP	1	1	1	1	1	1	1	1	1	1	1	1	1	1	1	1	na	1	1	1	1	1	0.8285	1	1	0.9112	1	1	1	1	1	1	1	1	1	1	1	1	1	1	1	1	1	1	1	1	1	1	1
APLNR|15826|RI	0.9864	0.9869	0.9911	0.9913	0.9914	0.9757	0.9936	1	1	0.9804	0.9886	1	0.9823	1	0.9756	0.9864	1	0.9881	1	1	0.9939	1	0.9846	1	1	0.99	0.9881	1	0.9941	0.9772	0.9901	1	0.9897	0.9874	1	0.987	0.9871	0.9891	0.9881	1	0.993	0.9874	0.9659	0.9889	0.9779	1	0.9848	0.9714	0.9958
B4GALT1|86095|AP	1	0.9911	0.9905	0.9896	0.994	0.8717	1	0.9915	0.9807	0.9902	0.9979	0.9744	1	0.9917	0.9861	0.9811	0.9942	0.9979	0.9965	0.9973	0.9928	1	0.9898	0.9817	1	0.9895	0.9946	1	0.9923	0.9851	0.9932	0.9938	0.9767	1	0.9976	1	0.9963	0.993	0.9931	0.9948	0.9874	1	0.9785	0.987	1	1	0.9728	0.9879	1
PHC3|67604|AT	0	0	0.0216	0	0	0.0097	0	0	0.0103	0	0.0099	0.0094	0	0	0	0.0097	0	0	0	0	0	0	0	0	0	0.018	0.0168	0	0.014	0.0092	0.0085	0.0113	0	0	0	0	0	0.0091	0	0	0	0	0.01	0.0093	0	0	0	0	0
PPP2R4|87839|RI	1	1	1	1	1	1	1	0.8528	0.7503	1	na	0.7336	1	0.7104	1	1	0.7988	0.6628	1	1	1	na	na	1	na	1	1	1	1	0.2829	1	1	0.8235	na	0.5811	1	na	1	1	1	0.7696	1	na	1	1	1	1	1	0.8165
ARID5A|54532|ES	0.812	0.7347	0.7877	0.6485	0.7916	0.7255	0.81	0.6543	0.6785	0.7528	0.8795	0.7449	0.654	0.7043	0.6922	0.8289	0.7562	0.8231	0.6285	0.827	0.7204	1	0.7934	0.8053	0.9348	0.7902	0.7729	0.6949	0.7441	0.8296	0.7159	0.5637	0.8961	0.5492	0.8444	0.8278	0.7733	0.7933	0.7687	0.7562	0.7949	0.7382	0.7772	0.7441	0.7243	0.7847	0.8648	0.6993	0.9618
RBMX|90220|RI	0.8259	0.6347	0.8814	0.8199	0.7026	0.8768	0.82	0.8163	0.6466	0.5368	0.5723	0.8735	0.6509	0.5433	0.6752	0.5481	0.5496	0.3563	0.559	0.6445	0.8378	0.4478	0.4636	0.6018	0.9042	0.7473	0.601	0.4993	0.6718	0.5976	0.63	0.4528	0.6147	0.9289	0.4297	0.7198	0.6784	0.7103	0.6969	0.5039	0.9865	0.6206	0.5782	0.6231	0.6229	0.4742	0.5327	0.327	0.6179
CALM3|50565|AP	0.9984	0.9894	0.9908	0.9894	0.9976	0.9943	0.9938	0.9919	0.9986	0.989	0.998	0.9919	0.995	0.9926	0.9901	0.9939	0.9909	0.9985	0.9904	1	0.994	0.9901	0.9935	0.9947	1	0.9927	0.9947	0.999	0.9877	0.9936	0.9946	0.9954	0.9944	0.9937	0.9983	0.9894	0.9946	0.994	0.9929	0.9927	0.9989	0.9929	0.9945	0.9935	0.9893	0.9959	0.9958	0.9971	0.9915
MCAT|62569|ES	0.6837	0.7219	0.6673	0.6945	0.6993	0.7268	0.7082	0.7061	0.7029	0.7054	0.6355	0.6553	0.7463	0.7364	0.7674	0.7447	0.6935	0.7579	0.658	0.7277	0.751	0.6597	0.6116	0.6866	0.742	0.7961	0.6681	0.6995	0.7111	0.7326	0.7801	0.7831	0.7013	0.5966	0.7137	0.7371	0.6518	0.6639	0.8182	0.6943	0.7783	0.6536	0.6922	0.7649	0.7469	0.7493	0.7368	0.714	0.709
VPS35|36307|AD	0	0.009	0.0234	0.0043	0.0096	0.405	0.0135	0.0107	0.0131	0.0112	0.0144	0.0188	0.004	0.0049	0.0226	0.0186	0.0091	0.0162	0.0042	0.0083	0.0033	0.0064	0.045	0.0098	0.0414	0.0063	0.0082	0.0062	0.0146	0.0126	0.0059	0.0214	0.006	0	0.0096	0.0103	0.0166	0.0184	0.0096	0.0098	0.007	0.0142	0.0096	0.0066	0.0302	0.0126	0.0188	0.0055	0.002
DDX10|18623|AT	0.0894	0.0659	0.1131	0.1074	0.0975	0.1052	0.1302	0.1333	0.1167	0.0992	0.0834	0.0933	0.0977	0.1048	0.0742	0.1074	0.1306	0.0632	0.0796	0.096	0.0791	0.0552	0.0626	0.0852	0.0616	0.0881	0.0771	0.073	0.0853	0.0889	0.0617	0.0648	0.114	0.0647	0.0592	0.0825	0.0979	0.0901	0.0874	0.0711	0.1137	0.0702	0.0807	0.0775	0.0502	0.0774	0.0703	0.0354	0.0601
IFNAR1|60400|ES	1	0.9858	0.9943	1	0.9909	1	0.9942	0.9951	0.993	0.993	0.9911	0.9956	1	0.9841	0.9844	0.9925	0.9954	0.9927	0.9956	1	0.9922	1	1	0.9971	1	0.997	0.9931	0.996	0.9951	0.9939	0.9908	0.9944	0.9958	0.9863	0.9955	1	0.985	0.992	0.9972	1	0.9925	0.9968	0.9967	1	0.9884	0.9939	0.9966	0.9954	0.9931
SCRIB|98107|ES	0.643	0.3256	0.5214	0.4973	0.5965	0.512	0.5626	0.6274	0.3731	0.4008	0.5718	0.5563	0.7059	0.4215	0.4727	0.5488	0.4283	0.5686	0.5016	0.3935	0.4124	0.7566	0.5198	0.4528	na	0.5116	0.6065	0.4345	0.4943	0.5503	0.4019	0.4638	0.4115	0.4459	0.481	0.701	0.6381	0.5817	0.6021	0.4279	0.4691	0.4463	0.4679	0.2023	0.7476	0.473	0.5177	0.3819	0.3775
SORD|30382|AA	0	0.0044	0.0027	0.0041	0.0053	0	0.0042	0.0054	0.0064	0.0038	0.0027	0.0133	0.0027	0.0045	0.0023	0.0012	0.003	0	0.0036	0.002	0.0059	0.0059	0.0032	0.0064	0	0.0027	0.0042	0.0065	0.0077	0.0043	0.0024	0.002	0.0023	0	0.0038	0.0022	0.0039	0.004	0.0022	0.0017	0.0041	0.0037	0.0043	0.004	0.0052	0.0052	0.0016	0.0042	0.004
DOPEY1|76851|AT	0.9515	0.9612	0.9361	0.9226	0.9262	0.9947	0.9376	0.9284	0.961	0.9472	0.9566	0.9701	0.9395	0.9518	0.9283	0.9277	0.9511	0.9754	0.9865	1	0.9369	0.993	0.9964	0.9716	0.9712	0.9517	0.9504	0.9759	0.9703	0.9573	0.977	0.968	0.9451	0.9843	0.9871	0.9407	0.9866	0.9907	0.9663	0.9794	0.9555	0.9669	0.9401	0.9771	0.98	0.9786	0.9441	0.9778	0.9825
TIMM17B|89018|AA	0.6115	0.6585	0.5496	0.4768	0.5739	0.5929	0.5794	0.6696	0.4349	0.2646	0.3984	0.4778	0.4493	0.3929	0.6286	0.5993	0.3415	0.3159	0.4185	0.4235	0.3818	0.172	0.2059	0.4304	0.4857	0.2904	0.427	0.3021	0.4404	0.6011	0.2712	0.4333	0.6456	0.6539	0.4278	0.5342	0.4055	0.3248	0.5313	0.3021	0.4449	0.4465	0.774	0.3242	0.4321	0.397	0.4583	0.2562	0.3724
NUP54|69589|ES	0.9812	0.9891	0.9895	0.9774	0.9926	1	0.9898	1	0.981	1	0.9796	0.9753	1	1	0.9599	0.9764	1	0.9794	1	0.9821	1	1	0.8951	0.9589	1	1	0.9843	1	1	0.9905	0.9762	0.9851	0.9875	0.977	0.9801	0.9657	0.9687	0.9919	0.9813	1	0.9408	0.9546	0.9745	0.9767	1	0.9926	0.9715	0.9805	0.9722
ARRB2|38563|AD	1	1	1	0.9924	1	1	1	0.9959	1	1	1	1	1	1	0.9945	1	1	1	1	1	0.9968	1	0.9947	1	1	1	1	1	1	1	0.9934	0.9912	0.9929	1	1	0.9931	1	1	1	1	1	1	1	1	1	1	1	1	1
FAM206A|87150|AT	0.0977	0.0696	0.0702	0.094	0.0745	0.1137	0.0749	0.1249	0.0652	0.0491	0.0522	0.0939	0.0607	0.1309	0.0763	0.0446	0.088	0.1029	0.0462	0.062	0.0446	0.1877	0.1032	0.1248	0.0862	0.0471	0.09	0.0531	0.1194	0.0837	0.0497	0.0478	0.0852	0.0513	0.0374	0.0813	0.0644	0.1067	0.0531	0.0434	0.0458	0.0501	0.0528	0.0563	0.1191	0.065	0.0842	0.086	0.0821
BRMS1|17022|AD	0.9926	0.9943	1	0.9861	1	1	0.9706	1	1	1	1	1	0.9909	1	0.9778	1	1	0.9946	0.9916	1	1	0.9888	1	1	0.9846	1	0.9908	1	0.9914	1	0.9935	1	0.9876	1	0.994	1	1	1	1	1	1	0.9874	1	1	1	1	1	0.9937	1
HES4|4|AD	1	0.9462	0.9622	0.9621	0.95	0.9471	0.9437	0.9678	0.9558	0.8833	1	0.983	1	0.9431	0.9131	0.9553	0.9403	0.8973	1	0.9793	1	0.9393	0.8979	0.8503	0.9547	0.9641	0.8844	0.9019	0.9773	0.8697	0.9219	0.8472	1	1	0.9724	0.8394	0.9035	0.9056	0.9411	0.9404	0.9379	0.9306	1	0.9675	0.9819	0.9064	0.9733	1	1
BAG5|29457|AP	0.8666	0.5118	0.546	0.5091	0.5402	na	0.5447	0.5304	0.5429	0.4191	0.6987	0.5845	0.684	0.7129	0.5096	0.5845	0.6188	0.5558	0.6091	0.6099	0.6457	na	0.586	0.548	na	0.7685	0.5557	0.7438	0.3821	0.6138	0.5826	0.5198	0.6638	0.6728	0.6923	0.6274	0.5794	0.5768	0.4469	0.3937	0.7089	0.5664	0.5907	0.7805	0.553	0.406	0.5834	0.6099	0.6505
AXIN1|32866|ES	0.3854	0.6565	0.5692	0.5379	0.6044	0.7001	0.5739	0.6613	0.6321	0.6945	0.4537	0.6257	0.5716	0.5776	0.514	0.503	0.8081	0.6074	0.6126	0.6698	0.5396	0.5372	0.6082	0.5116	0.6452	0.5782	0.6578	0.7095	0.6541	0.597	0.6058	0.4563	0.5651	0.3998	0.5555	0.6654	0.421	0.5592	0.6976	0.6654	0.4218	0.6595	0.5016	0.528	0.6882	0.6579	0.6946	0.528	0.6191
KRT8|21909|AP	0	0.0004	0.0011	0.0007	0	0	0	0	0.0014	0.0005	0	0	0	0	0	0.0007	0	0.0006	0	0.0013	0.0007	0	0.0003	0.0005	0	0.0019	0.0012	0	0.0007	0	0.0005	0.0035	0.0006	0	0.0004	0.0006	0	0	0	0.0018	0.0014	0.0004	0	0.0007	0	0.001	0.0011	0.0014	0
GFOD1|75386|AP	0	0	0	0	0	0.3294	0	0	0	0	0	0	0	0	0	0	0	0	0	na	0	0	0	0	0	0	0.096	0	0	0	0	0	0	0	0	0	0	0	0.0554	0	0	0	0	0	0	0	0	0	0
RERE|544|AP	0.2329	0.2755	0.2785	0.2958	0.2068	0.3158	0.2641	0.3173	0.3617	0.1963	0.266	0.2441	0.2327	0.5084	0.3465	0.2972	0.2792	0.2627	0.2011	0.3292	0.2819	0.7489	0.1958	0.1861	0.2036	0.2888	0.1996	0.2663	0.1209	0.1756	0.342	0.4153	0.2353	0.2399	0.341	0.2275	0.2115	0.2479	0.1808	0.4183	0.2494	0.2624	0.2841	0.2454	0.2022	0.1902	0.1658	0.2675	0.1318
TMEM150C|69713|AD	0.96	1	1	1	0.9712	0.8525	1	1	1	1	0.9737	1	0.966	1	1	1	na	1	1	1	0.8989	na	0.9256	1	1	1	1	1	1	0.9655	0.9733	1	0.9766	1	1	1	1	1	0.9788	0.9467	1	1	0.9396	1	1	1	1	na	1
TGFBR2|63806|ES	0.4097	0.4055	0.3199	0.3598	0.361	0.1684	0.326	0.4185	0.312	0.3339	0.3437	0.3674	0.4029	0.3064	0.4736	0.4381	0.4234	0.4339	0.3193	0.4029	0.4013	na	0.2307	0.2939	na	0.3377	0.3781	0.3873	0.2901	0.394	0.3999	0.4628	0.3754	0.381	0.5873	0.369	0.3685	0.3644	0.377	0.4715	0.3448	0.3987	0.3843	0.3763	0.3884	0.4013	0.3195	0.3864	0.4315
TBC1D8B|89806|AT	0.7892	0.769	0.791	0.7511	0.6878	0.7246	0.7863	0.8301	0.8186	0.7425	0.7542	0.8179	0.739	0.8106	0.6601	0.7406	0.7207	0.636	0.7041	0.7571	0.6594	0.4573	0.5094	0.6919	0.7811	0.681	0.7619	0.7438	0.7082	0.7606	0.6996	0.7411	0.8102	0.8341	0.6307	0.6982	0.7586	0.7444	0.7735	0.6762	0.8293	0.7342	0.677	0.7201	0.6028	0.6358	0.6623	0.4326	0.6755
UBXN1|16397|AA	0.9205	0.926	1	1	0.9519	0.8805	0.9025	0.9217	0.7432	0.9084	0.9489	1	1	1	1	0.9186	0.8266	0.9477	0.9111	0.9352	0.8595	1	1	0.9644	0.8845	0.731	0.9478	0.9135	0.8638	1	0.8053	1	0.9493	1	1	0.6993	0.963	1	0.856	1	1	0.8839	1	0.6956	1	0.8416	1	0.7574	1
EEF1D|85460|ES	0.0436	0.045	0.0349	0.0519	0.0407	0.0617	0.05	0.06	0.0316	0.0413	0.0547	0.0376	0.0465	0.0951	0.046	0.0552	0.0535	0.0312	0.0363	0.0498	0.0228	0.0187	0.0331	0.041	0.0287	0.0454	0.0407	0.0367	0.0455	0.0413	0.047	0.0407	0.0381	0.0179	0.0337	0.0729	0.0462	0.0351	0.0565	0.0636	0.0301	0.0659	0.0171	0.0284	0.0491	0.051	0.0558	0.0234	0.0241
TCEB2|33303|ES	0.99	0.9907	0.9914	0.9908	0.9928	0.9878	0.9882	0.9838	0.9906	0.9879	0.9805	0.986	0.98	0.9859	0.9877	0.9907	0.9917	0.9878	0.9863	0.9838	0.9851	0.9853	0.9894	0.9859	0.986	0.9925	0.9818	0.9868	0.9918	0.9943	0.9874	0.987	0.9858	0.9887	0.99	0.991	0.9857	0.9889	0.9904	0.9898	0.9928	0.9905	0.9936	0.9932	0.9845	0.9917	0.9861	0.9899	0.993
PIGG|68362|ES	1	1	1	1	1	1	1	0.9684	1	na	1	1	1	1	1	1	1	1	0.9405	1	1	1	1	1	na	1	1	1	1	1	1	1	1	1	1	1	1	1	1	1	1	1	1	1	na	1	1	1	1
COMMD4|31843|AT	0.0852	0.0947	0.1354	0.1282	0.1095	0.0615	0.1202	0.1537	0.1292	0.1078	0.1001	0.1099	0.0907	0.1065	0.0855	0.1095	0.1083	0.068	0.0997	0.1165	0.0529	0.0575	0.0575	0.0889	0.0326	0.0825	0.1277	0.0999	0.0923	0.1093	0.0954	0.0974	0.2101	0.0777	0.0779	0.0877	0.0885	0.0793	0.1154	0.0743	0.2086	0.1122	0.0908	0.0946	0.0884	0.1233	0.1163	0.0398	0.0678
FAM86B1|82723|ES	1	1	0.7432	1	0.8325	na	1	0.762	0.8386	0.6544	0.7651	0.6389	1	0.7565	1	1	0.827	0.9082	0.8864	1	1	1	na	0.9218	na	1	0.827	1	1	1	na	1	1	na	1	1	1	0.9045	0.9532	0.6384	1	1	1	1	1	1	1	0.5393	1
MSI2|42613|AP	0	0	0	0	0	0	0	0	0	0	0	0	0	0	0	0	0	0	0	0	0.0196	0	0	0	0	0	0	0	0	0	0	0	0.0036	0	0	0	0	0.0249	0	0	0.0062	0.0109	0.0105	0	0	0	0	0	0
AMPD3|14345|AP	0.2434	0	0.0855	0.1643	0.1029	na	0.0921	0.0545	0.0421	0.0554	0.0384	0.0883	0.1399	0	0.0793	0	0.051	0.0691	0.1184	0	0.1258	na	0.1751	0	na	0.046	0.0463	0.0306	0.2707	0.3586	0.0374	0.1678	0	0	0.0769	0	0.2987	0	0.0636	0.3086	0.1482	0	0	na	0	0.1188	0	0.3213	0.0916
CSF1|4082|AT	0.9574	0.9324	0.9322	0.9252	0.9331	0.908	0.9462	0.9333	0.9283	0.9313	0.8553	0.9188	0.9155	0.9601	0.9169	0.8891	0.9397	0.9108	0.9275	0.9248	0.9277	0.9408	0.9123	0.9439	0.8778	0.9583	0.9328	0.9266	0.9415	0.9383	0.9088	0.9435	0.9476	0.8899	0.9287	0.9441	0.933	0.9447	0.9546	0.9256	0.9407	0.9501	0.9277	0.9564	0.9595	0.927	0.9185	0.9329	0.9485
GAS6|26399|AA	0	0.0017	0.0089	0.0086	0	0.0068	0.015	0	0	0.0093	0.0015	0	0	0	0.0022	0.0052	0	0.0034	0.0049	0.0039	0.0044	0.0031	0.0051	0	0.0136	0.007	0.009	0.0068	0	0	0	0.0031	0.009	0.0028	0.0066	0.0047	0.0077	0.0046	0.01	0.0063	0.0088	0.0055	0.0082	0.005	0.0142	0.0066	0.0098	0.0005	0.0129
SETD4|60519|RI	1	1	1	1	1	1	1	1	1	1	1	1	1	1	1	1	1	1	1	1	1	1	1	1	1	1	1	1	1	1	1	1	1	1	1	1	0.9547	1	1	1	1	1	1	1	1	1	1	1	1
TRIM9|27503|AT	0.294	0.6369	0.4275	0.2369	0.3786	0.4275	0.1808	0.2794	0.6615	0.2767	0.2257	0.2494	0.3108	0.2853	0.3786	0.5127	0.2597	0.3174	0.1606	0	0.2457	0.7781	0.3403	0.1566	0.7911	0.4516	0.6208	na	0.4411	0.546	0.3519	0.6048	0.505	0.6481	0.3689	0.2244	0.4123	0.3058	0.1512	0.3058	0.4335	0.703	0.5957	0.6636	0.1393	na	0.6079	0.3186	0.4672
DAZAP1|46478|AA	0.8431	0.8173	0.8248	0.8569	0.8259	0.8417	0.8276	0.8104	0.7991	0.8665	0.8745	0.7477	0.8623	0.8387	0.8149	0.7913	0.7901	0.8194	0.8499	0.7627	0.7925	0.8431	0.8087	0.7673	0.6137	0.8077	0.8029	0.82	0.8511	0.8178	0.7603	0.8176	0.8204	0.8192	0.774	0.7779	0.7582	0.7677	0.811	0.7935	0.8165	0.8219	0.7648	0.8354	0.7624	0.8713	0.8037	0.8084	0.8286
ERP29|24567|AP	0.9737	0.9891	0.9827	0.9884	0.9827	0.9727	0.9805	0.9775	0.994	0.9879	0.9909	0.9851	0.9878	0.9825	0.9882	0.991	0.9856	0.9941	0.9964	0.9898	0.994	0.9961	0.9917	0.9883	0.9855	0.9958	0.9926	0.9931	0.9913	0.9945	0.9947	0.99	0.9893	0.994	0.9963	0.9947	0.9814	0.9943	0.9916	0.9931	0.9912	0.993	0.992	0.9902	0.9907	0.9932	0.9904	0.9953	0.9936
LPXN|16011|ES	0.5424	0.227	0.4017	0.4363	0.279	0.6843	0.4412	0.3436	0.2965	0.1636	0.4106	0.4451	0.2471	0.3587	0.3049	0.3217	0.2583	0.1952	0.2229	0.2249	0.2351	0.4274	0.331	0.3497	0.4024	0.2629	0.2534	0.2113	0.3278	0.2299	0.1545	0.2653	0.2019	0.2912	0.1411	0.2903	0.4709	0.1858	0.2223	0.2266	0.2823	0.279	0.2457	0.2219	0.2553	0.279	0.2496	0.3313	0.2286
IL32|33423|AD	0.1747	na	0.1666	na	na	0.0123	0.0466	0.2155	0.015	na	na	0.1671	0.2215	0.0513	0.1859	0.1402	na	0.0555	na	0.233	0.1219	0.0316	0.1324	na	0.0514	na	0.0496	0.0601	0.116	0.0949	na	0	na	na	0.0407	na	0.0459	0.0588	na	0.0268	0.0538	0.1638	0.0683	0	na	0.2938	0.2548	0.0575	0.0718
BANP|37989|ES	0.7308	0.5543	0.5732	0.5401	0.451	0.4324	0.4776	0.5767	0.7154	0.4324	0.5403	0.5625	0.557	0.5838	0.4776	0.6879	0.585	0.6111	0.65	0.932	0.5604	0.5455	0.5977	0.8511	0.7742	0.6557	0.4277	0.5714	0.7308	0.6613	0.72	0.5838	0.7407	0.4444	0.4425	0.451	0.4755	0.665	0.5383	0.5421	0.65	0.5199	0.6016	0.7529	0.4199	0.5926	0.7232	0.5259	0.5484
SEPT2|58379|ES	0	0	0	0	0	na	0	0.2917	0.1522	0.0993	0.0422	0.1479	0	0	0	0	0	0.0417	0.0716	na	0.0781	na	0	0.0588	na	0	0	0	0.1395	0	0	0.0301	0	na	0.0905	0.0311	0	0.1534	0.0654	0	0	0	0.0563	0.1105	0.0987	0.1028	0.1508	0.1248	0
GIGYF2|58010|AP	na	1	1	1	0.9816	na	1	1	1	1	0.9858	1	0.9684	1	1	1	1	1	1	1	1	na	1	1	na	1	0.9888	1	0.9479	1	1	1	0.9964	1	1	0.9651	1	1	1	1	1	1	1	1	0.9615	1	1	na	1
DIP2C|10596|AT	0.0276	0.0401	0.0298	0.0512	0.0281	0.0374	0.0446	0.058	0.0271	0.0334	0.0466	0.0518	0.0621	0.0404	0.0621	0.0782	0.031	0.042	0.0491	0.0324	0.0255	0.0407	0.0203	0.0185	0.0714	0.0364	0.0271	0.0405	0.0549	0.0291	0.0149	0.0374	0.0242	0.0196	0.0366	0.0316	0.0467	0.0331	0.0442	0.0356	0.0336	0.0453	0.0373	0.017	0.0577	0.0481	0.019	0.0209	0.0563
RABL2A|55063|AA	1	0.9803	0.9868	0.9813	1	1	1	1	1	1	1	0.9817	1	1	1	1	0.9795	1	1	1	1	1	1	1	1	1	1	0.9663	1	1	0.9866	1	0.9937	1	0.9799	1	0.9795	1	0.9745	1	1	1	0.9803	1	1	1	1	1	1
TAB2|78073|ES	0.0214	0.0143	0.0371	0.0062	0.0079	0.058	0.0245	0.0421	0.0191	0.0119	0.0219	0.0318	0.011	0.0343	0.0193	0.0194	0.0208	0.0091	0.0089	0.0075	0.0151	0.0499	0.0055	0.0031	0.0981	0.0142	0.0069	0.003	0.0084	0.0091	0.0129	0.0083	0.0097	0.0029	0.0061	0.0076	0.0116	0.0104	0.0231	0.0193	0.0056	0.0099	0.0017	0.0049	0.013	0.0116	0.0217	0.0058	0.0069
NPM1|74521|ES	0.9901	0.9908	0.9913	0.9886	0.9895	0.9876	0.9859	0.9904	0.9888	0.9931	0.9899	0.9924	0.9937	0.9874	0.9887	0.9924	0.9906	0.9866	0.9919	0.9931	0.9915	0.9844	0.9922	0.9856	0.995	0.9915	0.987	0.9872	0.9893	0.9898	0.9924	0.9923	0.9908	0.9869	0.9901	0.9907	0.9903	0.9869	0.99	0.9892	0.991	0.9898	0.9896	0.9915	0.9877	0.9877	0.9867	0.9899	0.9912
BACE1|18907|AP	0.8695	0.9638	0.9285	0.9469	0.9554	1	0.8777	1	0.9718	0.9819	0.9843	0.983	0.8523	0.9469	0.9764	0.9805	1	0.9632	1	1	1	1	1	1	1	0.9856	0.9792	1	1	1	1	1	0.9859	1	0.9813	1	1	1	0.9927	1	0.9672	0.961	1	1	1	0.9064	1	1	0.9449
DHX40|42779|ES	1	0.9854	1	0.9858	0.9842	1	0.969	1	0.9918	0.9888	0.9842	1	1	0.9781	1	1	0.9911	1	1	0.9592	1	1	1	1	1	1	1	1	0.9805	1	1	1	0.99	1	0.992	1	1	0.972	0.9709	1	0.9925	0.9899	1	0.9941	0.9785	0.994	0.9584	1	0.9431
KLC1|29471|AA	1	1	1	1	1	1	1	1	1	1	1	0.9714	1	1	0.9496	1	1	1	1	1	1	1	1	0.9695	1	0.9799	0.9596	0.969	1	1	1	1	1	1	1	0.9637	1	0.9661	0.9789	1	1	0.9765	1	1	1	1	1	1	1
NUP50|62643|ES	na	0.157	0.1153	0.1153	0.0733	na	0.0532	0.0778	0.0988	0.0665	0.0929	0.0635	0.0808	0.09	0.2404	0.2697	0.2057	0.0842	0.0693	0.0795	0.163	na	na	0.0257	na	0.0322	0.09	0.0733	na	0.2242	0.1559	0.0753	0.1124	0.4577	0.0769	0.2613	0.0954	0.0551	0.0915	0.1775	0.0778	0.1124	0.1891	0.2036	0.0544	0.0954	0.09	na	0.2113
ORMDL1|56534|AP	0.4204	0.4867	0.4407	0.4181	0.4568	0.2591	0.3556	0.3825	0.5819	0.5851	0.5367	0.5075	0.5988	0.4819	0.6484	0.481	0.4708	0.7117	0.642	0.5035	0.534	0.7276	0.648	0.586	0.3425	0.7433	0.574	0.6562	0.5237	0.6016	0.6046	0.6156	0.6584	0.6706	0.6506	0.6003	0.5524	0.7065	0.6156	0.5639	0.6249	0.4892	0.5006	0.5885	0.4376	0.5066	0.5091	0.7495	0.624
SLC9A3R2|33186|AP	0.8243	0.737	0.8033	0.856	0.8375	0.8462	0.8338	0.7859	0.5549	0.5388	0.7478	0.7678	0.7796	0.4613	0.6861	0.5449	0.1998	0.6734	0.6905	0.4954	0.6706	0.7975	0.6876	0.7475	0.861	0.629	0.6786	0.7164	0.6717	0.7071	0.6587	0.5141	0.7466	0.7572	0.5527	0.3662	0.7308	0.7761	0.5493	0.5475	0.7071	0.7545	0.7255	0.7651	0.7162	0.5708	0.7464	0.7307	0.7601
RAC2|62100|AT	0	0	0.0019	0.0008	0	0.0051	0	0.0005	0	0	0	0.0007	0	0	0.0008	0	0	0	0	0	0.0003	0	0	0.0018	0	0	0	0.0091	0.0007	0	0	0	0.0012	0	0	0	0	0	0.0015	0	0.0011	0	0.0023	0	0	0	0	0	0
DPH5|3894|AP	1	1	1	1	1	1	1	1	1	1	1	1	1	1	1	1	1	1	1	1	1	1	1	1	1	1	1	1	1	1	1	1	1	1	1	1	1	1	1	1	1	1	1	1	1	1	1	1	1
PGD|611|AA	0	0	0	0	0	na	0.0066	0	0.004	0	0.0048	0	0	0	0	0	0	0.0058	0	0	0.013	0	0.0051	0	0	0	0.0033	0	0.0083	0.0047	0.0098	0.0132	0	0.0337	0.0034	0.0081	0.004	0	0	0	0	0	0.0168	0	0.0098	0	0	0.0122	0.0053
ATPIF1|1380|RI	0.7301	0.8022	0.7983	1	0.824	0.875	0.8605	0.9324	0.8858	0.8136	0.8832	1	1	0.927	0.8916	0.8006	0.7219	0.9728	0.8263	0.8354	0.7912	1	0.9685	0.9589	1	0.9078	0.9919	1	0.8608	1	0.8169	0.794	0.9277	0.9166	0.8783	0.843	0.9067	0.9285	0.93	0.699	1	0.8863	0.9533	0.8682	0.8495	0.9262	0.8849	0.5295	0.8975
SEC61A2|10760|AT	0.7158	0.7635	0.7436	0.7293	0.7689	0.8334	0.6731	0.6793	0.7461	0.8415	0.8375	0.6404	0.6774	0.7688	0.775	0.7482	0.6561	0.9181	0.8303	0.8101	0.7291	0.9307	0.8473	0.8365	0.7529	0.76	0.819	0.8189	0.7097	0.727	0.819	0.7689	0.7618	0.8116	0.813	0.8499	0.8499	0.6722	0.7802	0.7941	0.6747	0.7526	0.7757	0.7407	0.8671	0.8211	0.712	0.8581	0.7541
COPRS|40163|AP	0.9666	0.9868	1	0.9914	0.9702	1	0.9679	0.9715	0.979	0.9959	1	0.9905	0.9689	1	1	0.9503	0.9951	0.9964	0.993	0.9837	0.9859	0.9975	0.9781	0.9603	1	0.9951	0.9914	0.9902	0.9789	0.9892	0.9889	0.9945	0.978	1	0.9788	0.9728	0.9764	0.989	0.9945	0.985	0.9468	0.9925	0.9878	0.985	0.9675	0.9879	0.99	0.9932	0.988
[truncated: 43,721 more rows]
[truncated: 61 more columns]
