# Supplementary material for: Analysis of Prognostic Alternative Splicing Reveals the Landscape of Immune Microenvironment in Thyroid Cancer
Source: Front Oncol. 2021 Oct 18;11:763886. doi: 10.3389/fonc.2021.763886 (PMC8558422; doi:10.3389/fonc.2021.763886)
Supplement: Supplementary file 7 [file DataSheet_4.xlsx]

## Sheet: Sheet1
id	TCGA-EM-A1CU	TCGA-EM-A1CV	TCGA-EM-A1CW	TCGA-EM-A1YA	TCGA-EM-A1YB	TCGA-EM-A1YC	TCGA-EM-A1YD	TCGA-EM-A1YE	TCGA-EM-A22I	TCGA-EM-A22J	TCGA-EM-A22K	TCGA-EM-A22L	TCGA-EM-A22M	TCGA-EM-A22N	TCGA-EM-A22O	TCGA-EM-A22P	TCGA-EM-A2CJ	TCGA-EM-A2CK	TCGA-EM-A2CL	TCGA-EM-A2CM	TCGA-EM-A2CN	TCGA-EM-A2CO	TCGA-EM-A2CP	TCGA-EM-A2CQ	TCGA-EM-A2CS	TCGA-EM-A2CT	TCGA-EM-A2CU	TCGA-EM-A2OV	TCGA-EM-A2OW	TCGA-EM-A2OX	TCGA-EM-A2OY	TCGA-EM-A2OZ	TCGA-EM-A2P0	TCGA-EM-A2P1	TCGA-EM-A2P2	TCGA-EM-A2P3	TCGA-EM-A3AI	TCGA-EM-A3AJ	TCGA-EM-A3AK	TCGA-EM-A3AL	TCGA-EM-A3AN	TCGA-EM-A3AO	TCGA-EM-A3AQ	TCGA-EM-A3AR	TCGA-EM-A3FJ	TCGA-EM-A3FK	TCGA-EM-A3FL	TCGA-EM-A3FM	TCGA-EM-A3FN
HNRNPH1|74908|ES	0.0609	0.0595	0.0064	0.0068	0	0	0.0361	0	0.041	0.0515	0.0722	0.0403	0.0095	0.0279	0.0582	0.0368	0.0199	0.0759	0.036	0.0244	0	0	0.0156	0.0285	0.0694	0.0327	0.0475	0.0391	0	0.0457	0.0827	0.0376	0.0642	0.0583	0.0327	0.0129	0.0149	0.1034	0.0244	0.0289	0.0198	0	0	0.0233	0.1012	0.0205	0.0127	0	0
YAF2|21209|ES	1	1	1	1	1	1	1	1	1	1	1	1	1	1	1	1	1	1	1	1	1	1	1	1	1	1	1	1	1	1	1	1	1	1	1	1	1	1	1	1	1	0.9791	0.9573	1	1	1	1	1	na
ZCRB1|21229|AD	1	0.9977	1	1	1	1	1	1	1	0.9942	1	1	1	1	1	1	1	1	1	1	1	1	1	1	1	1	0.9937	1	0.994	1	1	1	1	1	1	0.997	0.9979	1	1	0.9973	0.9964	1	0.9965	1	1	1	1	1	1
RPL15|63732|AD	0.1807	0.1196	0.1578	0.1675	0.1953	0.1403	0.1481	0.1606	0.2091	0.2064	0.1824	0.1181	0.2571	0.12	0.1119	0.1642	0.0803	0.2092	0.1591	0.2066	0.1374	0.1715	0.2114	0.1126	0.1624	0.1497	0.095	0.1049	0.1401	0.1692	0.1496	0.1866	0.1522	0.2251	0.1492	0.1852	0.1378	0.1894	0.1039	0.1939	0.1293	0.2016	0.1529	0.1502	0.1579	0.1935	0.1968	0.1919	0.1454
GCNT2|75294|AP	0	0	0	0	0	0	0	0	0	0	0	0	na	0	na	0	0	0	0	0	0	0	0	0	0	0	0	0	0	0	0	0	0	0	0.0323	0	0	0	0	0	na	na	0	0	0	0	0	na	0
DEDD2|50136|ES	0.8602	0.7343	0.6908	0.7845	0.6243	0.6915	0.7014	0.7876	0.8805	0.8186	0.8861	0.7745	0.8573	0.7812	0.6884	0.7466	0.7815	0.7629	0.7397	0.6492	0.6301	0.518	0.8702	0.841	0.7918	0.7362	0.8612	0.6881	0.724	0.9055	0.4923	0.839	0.7398	0.5155	0.7718	0.7119	0.5106	0.7035	0.605	0.7076	0.9001	0.6356	0.723	0.7862	0.7322	0.7574	0.78	0.9405	0.4973
SEPW1|50668|AT	0.001	0.001	0.0005	0.0009	0.0009	0.0013	0.0012	0.0008	0.0024	0.0007	0.0003	0.0009	0.0004	0.0014	0.0013	0.0016	0.0007	0.0005	0.0022	0.0008	0	0.0014	0.0005	0.0008	0.0021	0.0008	0.0007	0.0012	0.0006	0.0006	0.0014	0.0015	0.0026	0.0005	0.0007	0.0002	0.0012	0.0018	0.0008	0.001	0.0009	0.0005	0.0005	0.0009	0.0002	0	0.0002	0	0.0001
AURKAIP1|152|AD	0.0311	0.0271	0.0282	0.0286	0.0246	0.0211	0.0254	0.023	0.0298	0.0309	0.0216	0.0204	0.011	0.0221	0.0209	0.0186	0.0173	0.0075	0.0177	0.0346	0.0316	0.014	0.0051	0.0205	0.0292	0.0215	0.026	0.0211	0.0209	0.0252	0.0215	0.0402	0.014	0.0066	0.0162	0.0271	0.006	0.0172	0.0392	0.0145	0.0091	0	0.0129	0.0184	0.0516	0.0198	0.0243	0.0492	0.044
IMMT|54405|AA	0.6784	0.7992	0.8053	0.7875	0.7713	0.7946	0.7119	0.9103	0.665	0.7419	0.7668	0.7192	0.7371	0.7719	0.6967	0.8487	0.7111	0.853	0.6796	0.7183	0.6435	0.845	0.7708	0.7541	0.831	0.787	0.8012	0.8054	0.7888	0.7916	0.7174	0.7602	0.7403	0.8713	0.7774	0.7145	0.7946	0.8417	0.7732	0.8511	0.78	0.78	0.84	0.7871	0.8427	0.7538	0.775	0.7166	0.78
RNASEL|9156|AT	0.9032	0.9097	0.9605	0.9183	0.9591	0.9211	0.932	0.9566	0.9004	0.9288	0.9173	0.9045	0.9552	0.949	0.9248	0.9122	0.9596	0.9319	0.9319	0.9205	0.9386	0.9449	0.9432	0.944	0.934	0.903	0.9397	0.9497	0.9506	0.929	0.9408	0.9356	0.9064	0.8999	0.939	0.9238	0.9452	0.9349	0.9234	0.9575	0.9396	0.9399	0.9466	0.9309	0.946	0.9317	0.9626	0.9353	0.9595
POLR1C|76302|AT	0.3632	0.3434	0.2054	0.2823	0.1451	0.1806	0.2323	0.2043	0.2613	0.4581	0.4818	0.3314	0.2183	0.3281	0.2183	0.2668	0.3221	0.2947	0.464	0.2201	0.4559	0.279	0.3414	0.2373	0.2921	0.2811	0.3424	0.3195	0.253	0.2481	0.1998	0.1718	0.2594	0.2779	0.2583	0.1848	0.2326	0.2968	0.2539	0.2114	0.2241	0.3793	0.216	0.234	0.2335	0.2186	0.237	0.2573	0.3718
AGPAT3|60798|AP	0.7871	0.7871	0.6946	0.7673	0.5131	0.6694	0.5776	0.3957	0.8808	0.7713	0.8365	0.7537	0.7751	0.6055	0.587	0.7398	0.5585	0.7861	0.7547	0.6426	0.3625	0.1891	0.3732	0.6135	0.9142	0.6226	0.8857	0.7751	0.5811	0.7733	0.4603	0.6612	0.7405	0.6026	0.538	0.573	0.3988	0.2671	0.7263	0.6107	1	na	0.4866	0.4452	0.5131	0.6569	0.6734	0.587	na
AFMID|94690|ES	0.4167	0.6042	0.4808	0.4505	na	0.5793	na	0.5885	na	0.7924	0.5057	0.4411	na	0.3888	na	na	0.3708	na	na	na	na	na	na	na	0.4158	na	0.659	0.6831	0.2924	0.1051	na	0.5324	0.5611	na	0.341	0.5349	na	0.2735	0.6438	0.1976	0.6992	0	na	0.5421	0.7203	0.2067	0.6038	0.6088	na
INTS3|7759|RI	0.9665	0.9727	1	0.9751	1	0.9881	1	1	0.9686	1	0.9492	0.9921	0.9579	0.9742	1	0.8904	0.9656	1	0.9859	0.961	1	0.9497	0.9895	0.9912	0.9617	1	1	0.9876	1	0.9417	1	0.9521	1	1	1	0.9812	0.9653	0.9606	0.9867	0.9502	0.9296	1	1	0.9809	1	0.954	0.9864	1	0.7111
C11orf54|18325|AA	0.815	0.8593	0.9123	0.8453	na	0.8708	0.922	0.8833	0.8373	0.8529	0.9168	0.8977	1	0.9486	0.7763	0.8744	0.7772	0.728	0.8555	0.8995	0.7879	0.6245	0.781	0.8816	0.8817	0.8604	0.8787	0.9565	0.8609	0.8388	0.8805	0.8367	0.7621	0.802	0.9123	0.9114	0.8537	0.9225	0.7751	0.8948	0.8558	0.33	0.8501	0.7524	0.7029	0.8624	0.8916	0.7959	0.8388
ICAM4|47492|AA	0.9062	0.8512	1	na	na	na	na	na	0.9337	na	1	1	0.8819	na	na	0.8733	na	na	na	na	na	0.8193	na	na	0.908	na	0.8831	na	na	0.9706	na	0.9024	0.9628	0.9102	0.8974	0.8986	na	1	0.9235	na	0.9552	0.9541	0.8663	0.9007	0.7601	0.9305	na	0.8915	na
SAE1|50623|ES	0.0077	0.0618	0.0507	0.0484	0	0	0.2556	na	0	0.0616	0.1705	0.0697	0.0281	0.1788	0.1944	0.1649	0.0457	0.2604	0.1093	0.0511	0.0471	0.0103	0.0557	0.023	0.0946	0.0497	0.1126	0.0307	0.2906	0.0241	0.0476	0.0533	0.0688	0.1408	0.1436	0.1401	0.2379	0.0137	0.1003	0.1623	0.2907	0.0451	0.2721	0	0.188	0.0493	0.0826	0.0408	0.5244
NCKIPSD|64734|AA	0.0771	0.0622	0.0734	0.0859	0	0	0.0911	0	0.059	0.064	0.07	0.1172	0.051	0.1223	0.0859	0	0	na	0	0	0	0.0859	0.0859	0.0568	0.0528	0.059	0.2005	0.07	na	0.2005	0.1432	0.0338	0.0614	0.07	0	0.1037	0.07	0.1308	0	0.0722	0	0.4293	0.0292	0	0.0331	0.1014	0	0.0911	na
ZNF567|49419|AT	0.0996	0.2294	0.1939	0.0624	0.0553	0.2252	0.2552	0.1955	0.2227	0.1909	0.0992	0.0996	0.0337	0.1883	0.2357	0.0687	0.0818	0.0756	0.1762	0.3036	0.0291	0.195	0.1979	0.1041	0.1136	0.0875	0.0441	0.252	0.3319	0.4006	0.1997	0.1253	0.1884	0.1002	0.1386	0.106	0.1822	0.1098	0.161	0.1647	0.0869	0.3978	0.2972	0.0666	0.1076	0.117	0.0835	0.7064	0.2496
NDRG2|26486|AP	0.0344	0.0375	0.0033	0.0175	0.0027	0.0039	0.0128	0.0067	0	0.0052	0.0211	0.0147	0.0134	0.0241	0	0.0215	0.0261	0	0.0068	0	0	0.012	0	0.0168	0.0358	0.0182	0	0.0047	0.015	0.0411	0.0132	0.0032	0	0.0305	0.0192	0.0058	0.0075	0.0123	0.0071	0.0111	0.005	0.0243	0.0073	0	0.0159	0.0411	0.0025	0	0.0113
UBAP1|86151|ES	0.869	0.9448	0.965	0.9084	1	na	na	na	0.9766	na	0.9864	0.9448	1	na	na	0.9643	0.9334	na	0.968	0.9882	1	na	0.9789	0.9744	na	na	1	0.9356	0.8954	na	0.9235	0.9717	na	1	na	0.9544	0.9605	na	1	1	0.9094	0.9733	0.9897	0.9011	1	0.8227	0.979	1	1
TSPAN4|13800|ES	0.9851	0.9674	0.9763	0.9441	1	0.9661	0.9645	0.9518	0.9753	0.9799	0.9697	0.9647	0.9652	0.9661	0.9646	0.9609	0.9477	0.9514	0.9581	0.9026	0.974	0.9548	0.9654	0.967	0.9636	0.9523	0.9635	0.9654	0.9793	0.9912	0.9534	0.9896	0.985	0.9809	0.9784	0.9939	0.9714	0.9854	0.9699	0.9716	0.9931	1	0.991	0.9727	0.992	0.9852	0.9717	0.9831	0.9797
RBM39|59239|ES	0.9983	0.9989	1	1	1	1	1	1	1	1	0.9986	1	0.9968	1	1	1	1	1	1	1	1	0.9956	1	1	1	1	1	1	1	1	1	0.999	1	1	1	1	1	1	1	1	1	1	1	1	1	1	1	1	1
BCAP31|90466|AD	0.0098	0.0162	0.0083	0.01	0.0042	0.0121	0.0106	0.0124	0.0094	0.0115	0.0082	0.0122	0.0162	0.0085	0.0132	0.0119	0.0061	0.0106	0.0107	0.0176	0.009	0.0058	0.0096	0.0088	0.0117	0.0057	0.01	0.0087	0.012	0.0076	0.0111	0.0091	0.0117	0.0058	0.0047	0.0109	0.0071	0.0141	0.0126	0.0094	0.007	0.0093	0.012	0.0028	0.017	0.0135	0.0114	0.0211	0.0111
DIDO1|60095|AD	0.9692	0.9656	0.9026	1	0.5526	0.9284	0.5264	0.9434	0.9629	1	0.9731	1	0.8317	0.5723	0.5142	0.9419	1	1	0.9858	1	1	1	0.0966	0.3962	0.4809	1	1	0.6185	0.4356	0	0.6758	0.5182	0.5278	0.9424	0.557	0.9789	0.913	0.913	0.5026	1	0.9674	0.5072	0.188	1	0.9743	0.4809	0.9663	1	na
MACF1|1875|AP	0	0	na	na	na	0	0	0	0	0	0	0	na	0	na	0	na	na	0	0	0	0	0	0	0	0	na	0	na	0	na	0	0	0	0	0	na	0	0	0	0	na	0	0	0	0	0	na	na
KMT2B|49255|RI	1	0.9395	1	1	1	1	1	0.6951	1	0.961	0.9589	1	1	1	1	1	1	1	1	1	1	1	1	0.977	0.9714	1	1	1	1	1	1	1	0.9613	1	1	1	1	0.96	0.969	1	1	0.4032	1	1	1	0.9128	0.8418	1	1
APOC1|50360|AD	0.0031	0.0033	0	0.0101	0	0.0054	0.0038	0.012	0.0045	0.0038	0.0035	0.0032	0.0025	0.0046	0	0.0037	0.0044	0.0018	0	0.0078	0.0051	0	0.0029	0	0.0025	0	0.0039	0.0197	0.0025	0.0019	0	0.002	0.0024	0.0007	0.0041	0.0052	0	0.0028	0.0038	0.0091	0.0039	0.0017	0.0029	0.0038	0.0051	0.0052	0	0.0097	0
SMYD3|10490|AT	0.9964	0.9867	0.9973	0.9978	0.9856	0.9904	0.9977	0.994	0.9941	0.9966	0.9894	0.99	0.9929	0.9888	1	0.9952	0.9869	0.9955	0.9947	0.9912	0.9962	0.9824	0.9902	0.9941	0.998	0.997	0.9962	0.9885	0.9948	0.989	0.9959	0.9978	0.9966	0.9809	0.9964	0.9957	0.9983	0.9948	0.999	0.9937	0.9969	0.998	0.9976	0.9932	0.9915	0.9948	0.9966	0.9953	0.9968
NDRG2|26483|AP	0.1017	0.1477	0.0564	0.0464	0.0525	0.0922	0.0567	0.038	0.0816	0.0779	0.0767	0.0971	0.0756	0.0624	0.0202	0.1422	0.0527	0.0837	0.0908	0.078	0.3004	0.0936	0.0615	0.0391	0.053	0.0416	0.0678	0.0413	0.0328	0.0276	0.0853	0.0766	0.1023	0.0369	0.059	0.0511	0.0872	0.0738	0.0403	0.1445	0.0851	0.1227	0.0591	0.0421	0.0064	0	0.0541	0.0206	0.1738
ANKMY1|58260|RI	1	1	1	0.9804	1	1	1	1	1	0.9719	1	1	1	1	0.9592	1	1	1	1	1	0.9605	1	1	1	1	1	1	1	1	1	1	1	1	0.9642	1	1	0.9713	1	1	1	1	1	1	0.9428	1	1	1	1	1
ATXN2L|35856|AA	0.4382	0.2935	0.254	0.2271	0.3542	0.2238	0.2601	0.183	0.2353	0.18	0.2604	0.3491	0.3641	0.2454	0.3816	0.2817	0.3372	na	0.2521	0.3067	0.4369	0.085	0.2457	0.3063	0.3653	0.2239	0.5059	0.1431	0.1786	0.2155	na	0.3188	0.3286	0.1623	0.4711	0.3214	0.1723	0.2937	0.2278	0.4327	0.3795	0.2359	0.3153	0.2676	0.2696	0.3979	0.2366	0.3894	0.2848
ACOT7|395|ES	0	0	0	0	0.0051	0.019	0	0	0	0	0	0	0	0	0	0	0.0078	0	0.0143	0	0	0	0	0	0	0.0091	0	0	0	0.0049	0	0.0038	0	0	0	0	0	0	0	0	0.0022	0	0	0	0.0023	0	0	0	0
TMBIM4|22909|ES	0.0217	0.009	0.0138	0.0181	0	0.0136	0	0	0.0099	0.0042	0.0165	0.0048	0.0133	0.0053	0.0216	0.0054	0.0131	0.0225	0.0117	0.017	0.012	0.0021	0.0061	0.0174	0.0139	0.0068	0.0146	0.0126	0.008	0.016	0.0163	0.0237	0.011	0.0046	0.009	0.02	0.0131	0.0031	0.0083	0.0093	0.0099	0.0044	0.0024	0.0055	0.0223	0.0036	0.0106	0.0096	0.0219
HSFX2|90316|ES	1	0.7277	0.6043	1	1	1	0.8323	1	1	1	1	1	1	0.7474	na	0.6562	0.6961	1	1	0.6774	1	1	0.6321	0.7533	0.6671	0.6961	1	0.7277	1	0.8957	1	0.6405	0.6321	0.6321	0.6562	1	0.8593	1	0.8003	1	1	na	1	1	1	0.7924	0.7924	0.6043	1
LY75|55708|AT	0.6395	0.6984	0.5219	0.6838	0.5813	0.6814	0.559	0.5722	0.7434	0.4187	0.5291	0.4605	0.5439	0.5296	0.54	0.6141	0.2927	0.4938	0.2561	0.3279	0.6505	0.1341	0.5178	0.3052	0.5873	0.3581	0.6975	0.4694	0.5898	0.5528	0.4778	0.737	0.6597	0.5578	0.4532	0.703	0.6955	0.3673	0.761	0.6173	0.7846	0.8056	0.7657	0.5332	0.8048	0.6275	0.4652	0.3873	0.4405
HNRNPA2B1|79037|ES	0.7299	0.6822	0.4393	0.3943	0.3245	0.3603	0.7331	0.5705	0.5286	0.5851	0.7361	0.5146	0.616	0.6817	0.7022	0.7676	0.8747	0.5597	0.6522	0.6052	0.8093	0.6112	0.591	0.4515	0.7872	0.3523	0.6139	0.5338	0.4865	0.6655	0.6733	0.5383	0.4642	0.6563	0.5946	0.7306	0.7707	0.6241	0.8078	0.7048	0.6796	0.5257	0.6412	0.4703	0.7632	0.6028	0.5035	0.7086	0.5895
NECAB3|59006|RI	0.3966	0.3081	0.029	0.1583	0.042	0.0813	0.1461	0.2329	0.2287	0.1443	0.2519	0.214	0.3443	0.127	0.248	0.3262	0.1202	0.165	0.2162	0.2255	0.5804	0.1003	0.1181	0.0621	0.2405	0.1074	0.1485	0.0992	0.1136	0.2539	0.1926	0.2146	0.2821	0.4421	0.1499	0.2068	0.2053	0.1768	0.1997	0.3001	0.1582	0.5864	0.4944	0.2278	0.3004	0.1334	0.0289	0.142	0.1645
CCDC14|66486|AP	0.4509	0.3873	0.6589	0.4888	0.4811	0.6183	0.4868	0.6071	0.4121	0.4741	0.3398	0.3559	0.8157	0.5091	0.3319	0.303	0.4292	0.4042	0.384	0.3282	0.3606	0.676	0.6519	0.5805	0.5433	0.4398	0.4569	0.4799	0.6299	0.604	0.5159	0.5059	0.4142	0.7246	0.5368	0.5447	0.6349	0.5841	0.5284	0.3066	0.3629	0.3984	0.4529	0.4928	0.3803	0.6284	0.6673	0.7767	0.3803
NPIPA2|34108|AT	0.1112	0.0863	0.0346	0.1335	0.0671	0.0428	0.0339	0.0769	0.0976	0.0506	0.0728	0.0755	0.129	0.0492	0.1058	0.1068	0.0627	0.0563	0.0702	0.1174	0.0615	0.0798	0.0298	0.0826	0.0668	0.0988	0.1019	0.0502	0.1182	0.0269	0.1514	0.1022	0.1065	0.0678	0.0587	0.0799	0.0635	0.0515	0.1462	0.0895	0.1198	0.048	0.0442	0.0526	0.0729	0.0636	0.0652	0.0694	0.0217
LDHA|14627|ES	1	1	1	1	1	0.985	1	1	0.9888	1	1	1	1	1	1	0.9915	1	1	1	1	1	1	1	1	1	1	0.99	1	1	1	1	0.9835	1	1	1	1	1	1	1	1	1	1	1	1	1	1	1	1	1
ADSL|62342|ES	0.9594	0.9534	0.9604	0.952	0.9193	0.9559	0.9438	0.919	0.9545	0.9405	0.9313	0.9318	0.9481	0.9766	0.9446	0.9509	0.9333	0.9296	0.9535	0.937	0.9718	0.9691	0.9518	0.9318	0.9304	0.962	0.9505	0.9222	0.9477	0.9669	0.9636	0.9297	0.936	0.9763	0.9469	0.9374	0.9747	0.9383	0.9406	0.8938	0.9346	0.9555	0.9595	0.8987	0.9363	0.9198	0.9463	0.9233	0.8605
FBXO16|83216|AT	0.42	0.4609	0.3596	0.3542	0.2895	0.4158	0.4214	0.1655	0.4426	0.4158	0.4005	0.3622	0.2575	0.4159	0.3616	0.4122	0.2842	0.3248	0.3762	0.3466	0.3767	0.3406	0.3229	0.4331	0.4891	0.3809	0.2915	0.4458	0.3735	0.4213	0.3874	0.4235	0.4955	0.4567	0.312	0.4261	0.2651	0.4025	0.4071	0.2637	0.3025	0.459	0.2452	0.3946	0.256	0.4596	0.3078	0.2798	0.1402
LTBR|19852|ES	0.8197	0.8055	0.6574	0.8623	0.7845	0.7576	1	0.6628	0.5486	0.7226	0.7636	0.623	0.9566	0.6093	1	0.6641	0.5683	1	0.7713	0.6745	0.9162	0.6359	0.6879	0.6482	0.8274	0.759	0.7749	0.8243	0.9439	0.7263	0.8347	0.8539	0.7593	0.8603	0.6912	0.8315	0.547	0.68	0.8784	0.4037	0.9238	0.9146	0.9485	1	0.891	0.6288	0.7393	0.7493	0.3907
PLAC8|69769|AP	0.054	na	0	na	na	0	na	0	0	na	0.3906	0.3985	0.0313	0	na	0.0092	0.0122	na	0	na	na	0	0	0.021	0.0561	0.0368	0	0.1232	0	0	na	0	0.0344	0	0.0788	0.1664	na	0.0434	0	0	na	0.5743	0.2899	0.0688	na	0.0804	0	0	na
PPP6R2|62824|AA	0.0829	0.1165	0.0813	0.0416	0.0771	0.076	0.0789	0.0685	0.0751	0.0768	0.0808	0.0753	0.0734	0.0726	0.0528	0.1504	0.0786	0.076	0.0924	0.0197	0.092	0.087	0.1309	0.0651	0.1369	0.0764	0.0746	0.0556	0.0692	0.113	0.0709	0.0787	0.0779	0.0904	0.1115	0.0771	0.0514	0.0432	0.0494	0.0899	0.0945	0.1388	0.0401	0.0355	0.0759	0.0387	0.0763	0.0606	0.1295
PICALM|18172|ES	0.3463	0.3816	0.2078	0.1793	0.2322	0.3764	0.3961	0.37	0.4165	0.3121	0.3756	0.3879	0.4482	0.3018	0.2387	0.3224	0.1733	0.3506	0.211	0.2704	0.1145	0.2431	0.407	0.2578	0.3209	0.1908	0.1823	0.2313	0.258	0.303	0.3909	0.3371	0.3707	0.487	0.443	0.3097	0.2317	0.3259	0.414	0.2142	0.3913	0.3546	0.2163	0.2283	0.3686	0.5061	0.2746	0.3655	0.2571
TROVE2|9257|RI	1	1	1	1	1	1	1	1	1	1	1	1	1	1	1	1	1	1	1	1	1	1	1	1	1	1	1	1	1	1	1	1	1	1	1	1	1	1	1	1	1	1	1	1	1	1	1	1	1
METTL21A|57195|ES	1	1	1	1	1	0.9689	1	0.2243	0.9528	1	1	0.9801	1	1	1	1	1	1	1	1	1	0.9553	0.9573	1	1	0.9764	0.9578	1	1	1	1	1	0.9394	0.9413	1	1	1	1	1	1	1	1	1	1	1	0.9662	1	0.9662	1
PRKAR1A|43141|AP	0.5064	0.33	0.3196	0.3213	0.4191	0.3234	0.4345	0.4612	0.5346	0.393	0.4546	0.4172	0.5023	0.4306	0.3918	0.3088	0.3987	0.4979	0.4286	0.3084	0.3029	0.2916	0.3738	0.3124	0.457	0.3333	0.3307	0.5712	0.3985	0.6693	0.4635	0.4445	0.5238	0.7089	0.6398	0.423	0.3766	0.4183	0.3341	0.4052	0.5262	0.5304	0.5187	0.5914	0.6943	0.6172	0.4276	0.3969	0.6218
LINC00908|45831|AT	0	0	0	0	0	0	0	0	0	0	0	0	0	0	0	0	0	0	0	0	0	0	0	0	0	0	0	0	0	0	0	0	0	0	0	0	0	0	0	0	0.0055	0	0	0	0	0	0	0	0
ZNF410|28321|AP	0	0.0085	0.0224	0.0213	0.0234	0.0134	0.032	0.0548	0.0107	0	0.033	0.0303	0	0.0287	0	0	0.0087	0.0355	0.0321	0	0.0388	0	0	0.0118	0.0111	0	0.0083	0.0342	0.0262	0	0.0366	0.0131	0.0386	0.0157	0.0051	0.0166	0.0469	0	0.0175	0.0068	0.0239	0.0293	0.0123	0.0157	0	0.008	0	0	0.0456
DCAF8|8450|ES	0	0	0.0194	0.0463	na	0	0.0366	0	0.0266	0.0552	0	0.0158	0	0.0347	0	0	0	0	0	0	0	0	0	0.0433	0.0192	0.0307	0	0	0	0	0	0.0131	0	0	0.028	0	0.0344	0.0348	0.086	0	0.03	na	0	0	0.1418	0.0219	0	0	na
PBX1|8790|ES	0.4313	0.5714	0.4668	0.5124	0.4323	0.5649	0.6864	0.6365	0.5241	0.5518	0.7197	0.6993	0.6776	0.4754	0.4032	0.6349	0.5463	0.7099	0.5773	0.4489	0.4984	0.4151	0.6192	0.6045	0.6023	0.4777	0.4547	0.4696	0.5627	0.6421	0.4315	0.4548	0.5244	0.6772	0.4984	0.5412	0.6162	0.4184	0.6215	0.5708	0.7243	0.6292	0.4032	0.5413	0.6188	0.5808	0.5698	0.4713	0.74
NSMAF|83945|ES	0	0	0.0511	0	na	0	0.0176	0	0.0176	0	0	0.015	na	0	0	0	na	na	0	0.0617	na	0	0	0.0106	0	0	0	0	0	0	0.0295	0	0	0	0	0.013	0	0	0	0.0318	0	0.0346	na	0	0	0	0	0	na
ACOT2|28301|AD	0.7353	0.8047	0.748	0.8484	0.789	0.7032	0.7834	0.9093	0.8876	0.8221	0.7583	0.7783	0.8529	0.7967	0.8161	0.8522	0.5204	0.5267	0.7471	0.8173	0.7028	0.4467	0.882	0.6285	0.6957	0.8062	0.7694	0.8408	0.669	0.7262	0.576	0.6475	0.7068	0.8471	0.6606	0.586	0.7208	0.7895	0.7968	0.6972	0.8032	0.7044	0.5745	0.6944	0.8749	0.8744	0.6655	0.9085	0.8161
DMGDH|72618|AT	0.2159	0.4938	0.2787	0.231	0.4352	0.1871	0.2668	0.1949	0.191	0.3079	0.3596	0.5111	0.2659	0.1796	0.4414	0.1341	0.2453	0.3552	0.1892	0	0.2255	0.1947	0.233	0.1865	0.2923	0.3197	0.3381	0.5205	0.5294	0.6338	0.243	0.2677	0.2528	0	0.26	0.3207	0.4049	0.4202	0.3814	0.2434	0.302	0.1335	0.2699	0.2615	0.2789	0.3773	0.5384	0.5793	0.109
ZNF512|53026|ES	0.044	0.1011	0.1489	0.0615	na	0.1689	0.2183	na	0.0835	0.1813	0.0292	0.0799	na	0.3306	na	0.0943	0	na	0.0597	0.13	0.108	na	0.0753	0.1422	0.1166	0.1636	0.0304	0.0783	0.0555	0.0557	0.0944	0.1069	0.0348	0.0774	0.0625	0.0765	0	0.1672	0.1132	0.1159	na	na	0.066	0.0609	0.1216	0.2185	0.0711	0.0689	na
SULT1A2|35758|AA	0.1078	0.0403	0.0643	0.1034	0.1189	0.0514	0.097	0.1497	0.0364	0.0588	0.2291	0.0755	0.1318	0.091	0.0346	0.0772	0.0715	0.1588	0.195	0.2641	0.2331	0.1042	0.0407	0.112	0.0568	0.0525	0.0459	0.1018	0.1062	0.0448	0.0561	0.1026	0.0503	0.0174	0.0756	0.0639	0.1051	0.0553	0.0933	0.0753	0.0325	0.077	0.1016	0.0215	0.1407	0.2841	0.103	0.0446	0.1176
MIB2|183|AP	0.7232	0.613	0.6986	0.6497	1	0.3648	0.5983	0.6253	0.6467	0.6248	0.7156	0.6908	0.7847	0.7493	0.6923	0.6604	0.796	0.7124	0.7121	0.6406	0.8646	0.4985	0.7343	0.6449	0.722	0.562	0.565	0.6175	0.5649	0.7914	0.5041	0.5911	0.7533	0.9353	0.6525	0.577	0.6409	0.5627	0.6149	0.7319	0.8189	0.739	0.7266	0.7742	0.6705	0.6751	0.6369	0.6285	0.6488
CUL7|76216|AP	0.349	0.3833	0.5275	0.4673	0.2107	0.3641	0.4438	0.4284	0.3702	0.464	0.3933	0.3856	0.4264	0.432	0.4737	0.323	0.3025	0.4091	0.4069	0.5998	0.515	0.164	0.4468	0.4318	0.2755	0.4221	0.462	0.4905	0.5816	0.3286	0.4253	0.3681	0.202	0.327	0.3903	0.3466	0.4047	0.3476	0.4771	0.1852	0.2915	na	0.3042	0.2915	0.2706	0.3737	0.3359	0.3386	na
PPIL2|61250|ES	0.0512	0.0343	0.029	0.0195	0	0.0106	0.0669	0.0133	0.0174	0.0229	0.0513	0.0398	0.086	0.0181	0.0136	0.0414	0.1991	0.0269	0.0717	0.1029	0.0853	0.0171	0.0752	0.0266	0.0463	0.0371	0.0167	0.0098	0.0138	0.0364	0.0264	0.0227	0.0404	0.0077	0.0105	0.0281	0.0819	0.0167	0.0315	0.0627	0.0383	0.0349	0.0146	0.0412	0.0109	0	0.0056	0.0284	0
BRF1|29611|AT	0.0308	0.0141	0.0525	0.0141	0.0448	0.1101	0.0256	0.0115	0.04	0.0227	0.0054	0.0171	0.0593	0.0268	0.04	0.0268	0.0361	0.0396	0.0205	0.0449	0.0332	0.0314	0.0446	0.0559	0.0506	0.0411	0.0332	0.0407	0.0242	0.0299	0.0505	0.0206	0.0511	0.0752	0.0313	0.0282	0.0132	0.051	0.0213	0.016	0.0327	0.0505	0.0214	0.0471	0.0162	0.0279	0.0326	0.0972	0.0064
REXO2|18830|AP	0.9419	0.9585	0.9915	0.9791	0.9832	0.9717	0.9582	0.9876	0.968	0.9634	0.9162	0.9457	0.9603	0.9837	0.9839	0.9473	0.9582	0.9756	0.9548	0.9728	0.969	0.9876	0.9684	0.9788	0.961	0.978	0.9756	0.9642	0.9631	0.9518	0.975	0.9606	0.9435	0.9856	0.9771	0.9781	0.9793	0.9722	0.9616	0.9415	0.9585	0.9544	0.9573	0.9765	0.9501	0.9709	0.991	0.997	0.9792
PSMA1|14472|AP	0	0	0	0	0	0	0	0	0	0	0	0	0	0	0	0	0	0	0	0	0	0	0	0	0	0	0	0	0	0	0	0	0	0	0	0	0	0	0	0	0	0	0	0	0	0	0	0	0
RPL8|85645|RI	0.0018	0.005	0.0016	0.0033	0.0018	0.0013	0.0012	0.0026	0.0009	0.0013	0.0014	0.0011	0.0009	0.0012	0.0006	0.0026	0.0008	0.0012	0.0006	0.0015	0.0019	0.0025	0.0006	0.0015	0.0011	0.0013	0.0026	0.0011	0.0007	0.0011	0.001	0.0009	0.0007	0.0005	0.0012	0.0009	0.0006	0.0008	0.0014	0.0006	0.0005	0.0003	0.0002	0.0001	0.0016	0.0016	0.0007	0.0011	0.0008
ZNF462|87142|AP	0.9362	1	1	1	1	1	1	0.8775	0.9739	0.9654	1	1	1	0.9831	na	1	na	1	1	1	1	1	1	1	0.9736	1	1	1	1	1	1	1	1	1	1	1	1	0.8657	0.9711	0.9508	1	1	0.9428	1	1	1	1	1	1
ZNF141|68344|AT	0.3221	0.204	0.2237	0.3243	0.2819	0.2707	0.2115	0.5374	0.2793	0.258	0.345	0.2463	0.676	0.2939	0.3582	0.39	0.5361	0.4272	0.2469	0.2999	0.7203	0.4176	0.1448	0.1447	0.3432	0.3135	0.5776	0.2154	0.2486	0.383	0.4573	0.1891	0.2369	0.1978	0.4181	0.24	0.5262	0.2133	0.3242	0.5594	0.4568	0.7717	0.7252	0.2027	0.4502	0.1583	0.2387	0.3943	0.7521
ANKRD11|38078|AT	0.2025	0.2193	0.1792	0.2593	0.0753	0.1654	0.2346	0.0972	0.3136	0.2597	0.2117	0.2871	0.1593	0.1872	0.2271	0.129	0.1216	0.1747	0.2044	0.1203	0.107	0.1624	0.213	0.2442	0.2952	0.2429	0.1878	0.2399	0.2284	0.3053	0.0906	0.2102	0.2277	0.2266	0.1631	0.2089	0.1578	0.2035	0.2182	0.0984	0.1848	0.0996	0.0993	0.1685	0.1018	0.2189	0.224	0.2038	0.0379
ZNF551|52326|AT	0.0569	0.0262	0.0584	0	0	0.1112	0.0712	0.0307	0	0.0619	0.019	0	0	0.106	0	0.0336	0.0179	0	0.0121	0.0694	0.0195	0.0424	0	0.0507	0	0.0211	0	0.1045	0.0344	0.0445	0.1694	0.0142	0.0154	0	0	0.0188	0.0752	0.0687	0	0	0.0829	0	0.0655	0	0.0648	0.0393	0.068	0.2367	0.1434
PIGL|39428|AT	0.0723	0.1382	0.1598	0.1289	0.13	0.0917	0.1686	0.0981	0.0818	0.1389	0.0979	0.1776	0.0676	0.145	0.1517	0.122	0.1305	0.1761	0.0725	0.1033	0.0475	0.1532	0.1209	0.1215	0.1727	0.1968	0.1508	0.0536	0.0929	0.0543	0.1116	0.0891	0.1084	0.0637	0.1115	0.0949	0.1295	0.1106	0.1212	0.0844	0.0908	0.0906	0.114	0.1628	0.1026	0.1815	0.1206	0.0833	0.0172
C19orf55|49287|AT	0.8164	0.7799	0.828	0.8044	0.8354	0.8197	0.8098	0.8307	0.8177	0.7854	0.7843	0.8087	0.8579	0.7998	0.8364	0.8033	0.842	0.832	0.7465	0.8022	0.7658	0.7827	0.805	0.7334	0.8231	0.8171	0.7873	0.7523	0.8262	0.8261	0.7593	0.8186	0.8016	0.8138	0.8204	0.8049	0.8662	0.737	0.7798	0.7563	0.83	0.7932	0.81	0.8588	0.8312	0.8045	0.8473	0.8739	0.8717
DNM1L|21045|ES	0.6713	0.5657	0.8138	0.5811	0.4357	0.5075	0.5362	0.4841	0.5995	0.4969	0.5563	0.3964	0.5457	0.2946	0.7787	0.5897	0.4346	0.6711	0.662	0.575	0.3091	0.3954	0.6172	0.6306	0.4148	0.6073	0.7597	0.6068	0.6548	0.565	0.3974	0.589	0.5363	0.7881	0.5251	0.757	0.6858	0.3762	0.6992	0.5361	0.4244	0.5902	0.4953	0.4182	0.6892	0.652	0.603	0.7986	0.5194
KLC1|29482|ES	0.3	0.3476	0.1145	0.3207	0.1577	0.0893	0.2868	0.184	0.2576	0.3424	0.2898	0.2362	0.1574	0.1592	0.147	0.1274	0.2567	0.2455	0.2304	0.2883	0.1007	0.1182	0.1077	0.222	0.2524	0.1418	0.3242	0.2709	0.1844	0.2191	0.2968	0.2802	0.2135	0.1046	0.2619	0.104	0.21	0.3148	0.145	0.2857	0.1486	0.3658	0.1982	0.174	0.1737	0.2011	0.1148	0.1412	0.3301
ACIN1|26708|ES	0.8621	0.886	0.7951	0.7807	0.7267	0.6842	0.8974	1	0.782	0.8421	0.8737	0.8777	0.7886	0.6748	0.903	0.7885	0.9275	0.874	0.8819	0.8101	0.9094	0.7174	0.8208	0.8373	0.9061	0.8327	0.847	0.8301	0.7249	0.8492	0.6718	0.7997	0.8935	0.6706	0.8956	0.8827	0.885	0.7983	0.8602	0.8468	0.8301	0.6946	0.8693	0.8992	0.8662	0.7516	0.8277	0.8481	0.8354
SS18|44913|ES	0.0574	0.021	0.0372	0.013	0.0236	0.0219	0.0122	0	0.0136	0.011	0.0333	0.0366	0.0236	0.0518	0.0268	0.0509	0	0.0246	0.0114	0.0479	0	0	0.0158	0.0098	0.015	0.0218	0.0124	0.0231	0.0223	0.0339	0.0378	0.0178	0.0418	0.1008	0.0091	0.0218	0	0.0191	0.0226	0.0264	0.0074	na	0	0.015	0	0.0379	0.0203	0.046	na
ABHD5|64352|AT	1	1	1	1	1	1	1	1	1	1	1	1	1	1	1	1	1	1	1	1	1	1	1	1	1	1	1	1	1	1	1	1	1	1	1	1	1	1	1	1	1	1	1	1	1	1	1	1	1
BTN3A2|75620|AA	1	0.9609	0.948	0.9542	1	1	0.9498	1	1	0.9298	1	1	0.9498	1	1	0.9771	na	na	0.9274	1	na	1	0.9561	0.9636	1	0.9551	1	0.9736	0.9473	1	na	1	0.9147	0.8975	0.8949	0.957	1	0.9123	0.957	0.969	0.8039	1	1	1	1	1	1	0.9811	na
CHORDC1|18269|ES	0.3167	0.1295	0.1662	0.0567	0	0.0902	0.1998	0.1835	0.1284	0.0485	0	0.0452	0.416	0.0718	0	0.0761	0.2882	0.3784	0.2062	0.1882	0.1019	0.0237	0	0.1665	0.1089	0.0856	0.1588	0.0721	0.1044	0.1822	0.246	0.0915	0.0621	0.1427	0.1596	0	0.0835	0	0.0934	0	0.0395	0.1232	0.1567	0	0.4664	0.1783	0.0508	0.0843	0.3229
ST6GALNAC6|87680|AP	0	0	0	0	na	0	0	na	0	0	0	0	0	0	0	0	0	0	0	0	0	na	0	0	0	0	0	0	0	0	0	0	0	0	0	0	0	0	0	0	0	0	0	0	0	0	0	0	0
GPHN|28024|ES	1	1	1	1	1	1	1	1	0.9859	0.9822	1	0.9835	1	1	0.9839	1	1	1	0.983	0.9756	1	0.992	1	1	0.9644	1	0.9647	0.9869	1	0.9395	0.9829	0.993	1	1	1	1	0.9753	1	1	0.9567	1	1	1	1	1	1	1	1	na
KIN|10719|AT	0.0586	0.0257	0	0.0112	0.0237	0.0327	0.041	0.062	0.0348	0.0284	0.0611	0.0265	0	0.0642	0.0277	0.0344	0.0216	0	0.0174	0.0715	0.0375	0	0.024	0.0383	0.0327	0.0073	0.0183	0.0376	0	0.0355	0.0269	0.0196	0.0188	0.0407	0.0436	0.0235	0.0303	0.1026	0.0531	0.0533	0.0606	0	0	0.0102	0.0125	0.0115	0.0851	0	0.0246
SEC14L2|61738|AT	0.848	0.8132	0.9731	0.9319	0.8678	0.9467	0.9523	0.761	0.897	0.8125	0.7534	0.7797	0.8428	0.7918	0.7786	0.8728	0.6232	0.8087	0.9066	0.7779	0.5667	0.8322	0.8545	0.7935	0.8732	0.782	0.8996	0.8829	0.9109	0.735	0.8929	0.8575	0.8338	0.9046	0.6303	0.8557	0.8169	0.8136	0.8597	0.8127	0.7708	0.6972	0.7814	0.9386	0.9153	0.9569	0.9806	0.955	0.8616
BRD3|88091|AA	0.0575	0.0259	0	0.0327	0.1655	0	0.0292	0.1241	0.0129	0.0447	0.0426	0.0612	0.0671	0.0105	0.0719	0.0426	0.1504	0.0342	0.0214	0.014	0.1357	0.1103	0.0157	0.0151	0.0556	0.0307	0.0716	0.0268	0.0187	0.0308	0	0.044	0.039	0	0.0611	0.0104	0.0584	0.0242	0.0406	0.1324	0.0472	0.4022	0.0644	0.0413	0.1001	0.022	0.0166	0.0377	0.3085
NDUFB2|82022|AT	0.0254	0.0266	0.0038	0.0115	0.006	0.0078	0.0105	0.0101	0.0175	0.0097	0.0207	0.0158	0.013	0.0153	0.0096	0.0272	0.0079	0.0119	0.026	0.0144	0.0285	0.0069	0.0207	0.0108	0.0216	0.0089	0.0085	0.0065	0.004	0.01	0.0046	0.0091	0.0147	0.0225	0.0096	0.014	0.0126	0.0122	0.0112	0.0079	0.0108	0.0253	0.0132	0.0114	0.0121	0.0139	0.0047	0.0038	0.0048
SIDT2|18888|RI	0.0385	0.0223	0.0103	0.0274	0.0153	0.0076	0.0239	0.0399	0.0104	0	0.0316	0.0185	0.0348	0.0392	0.0085	0.0462	0.0196	0	0.0407	0.025	0.0316	0.0141	0.0269	0.0071	0.0096	0.0104	0.027	0.01	0.0195	0	0.0171	0.0275	0.0357	0.0277	0.0239	0.0478	0.0439	0.1229	0.0294	0.0291	0.0354	0.0491	0.0466	0.01	0.0216	0.0177	0.0059	0.0189	0.0489
METTL23|43656|AD	0.6153	0.6556	0.6236	0.671	0.7376	0.8266	0.8177	0.6172	0.5604	0.6364	0.4955	0.7259	0.6663	0.5465	0.6761	0.3824	0.6285	0.6989	0.5417	0.4509	0.5956	0.5879	0.4522	0.6408	0.5145	0.6732	0.4706	0.6763	0.3397	0.5677	0.6464	0.6773	0.5818	0.4968	0.4709	0.6241	0.5042	0.4898	0.431	0.3994	0.548	0.0687	0.5451	0.604	0.575	0.3991	0.6675	0.4629	0.5566
ZNF320|51638|AT	0.8839	0.8306	0.8463	0.811	0.9079	0.8432	0.8305	0.7715	0.796	0.8141	0.9099	0.8512	0.9226	0.8131	0.8707	0.8763	0.9618	0.9329	0.8057	0.9315	0.901	0.9764	0.8932	0.8077	0.823	0.8364	0.9211	0.812	0.8581	0.9088	0.8673	0.8815	0.8659	0.8461	0.8562	0.8687	0.8551	0.857	0.8735	0.8728	0.8907	0.9297	0.9508	0.8507	0.8743	0.8063	0.8403	0.929	0.8995
SQRDL|30458|AP	0.0959	0.0229	0.0442	0.0281	0	0	0.028	0.0506	0.0502	0	0.0471	0	0.1743	0.0376	0	0.0129	0.0398	0	0	0	0.0159	0.0729	0.1422	0	0.0148	0	0	0.0146	0.027	0.0134	0.0282	0.0356	0	0.1591	0	0.0333	0	0.0403	0.0178	0.0242	0.0222	0.0275	0.0188	0.0674	0.0356	0	0	0.1292	0.1461
IP6K2|64756|AD	0.3982	0.118	0.0106	0.0518	0	0.0949	0.1807	0.1371	0.0556	0.0588	0.0368	0.1268	0.0668	0.0914	0.1139	0.5137	0.2338	0.0227	0.3624	0.0664	0.3306	0.2492	0.4535	0.2774	0.0907	0.1783	0.251	0.2322	0.0565	0.0595	0.1506	0.2303	0.092	0.0482	0.0418	0.2164	0.237	0.1078	0.0802	0.1085	0.0876	0.0787	0.0326	0.0564	0.0862	0.0594	0.0177	0.0047	0.0157
SIK3|18879|ES	0.0364	0.0157	0	0	0	0.0114	0.0177	0	0.0151	0	0.0317	0.0059	0.106	0.0114	0	0	0.06	na	0.0154	0	na	0.0767	0	0	0.0149	0.0093	0	0	0	0.0493	0	0.0072	0	0	0.0309	0.0278	0.038	0.0493	0.0121	0	0.0203	na	0	0	0.1215	0	0.0096	na	na
NF2|61630|AA	1	1	1	1	1	0.98	1	1	0.9825	1	1	1	1	0.9945	1	1	1	0.9712	1	1	1	1	1	0.984	0.991	0.9909	0.9848	1	1	0.9833	1	1	0.9912	1	0.9916	1	1	1	1	1	1	1	1	1	1	1	1	0.9876	0.9826
POLR2E|46387|ES	0.4381	0.3985	0.3695	0.0742	0.6266	0.1047	0.3091	0.406	0.2806	0.2946	0.4508	0.2877	0.3971	0.2283	0.3833	0.1808	0.2884	0.5108	0.2345	0.2845	0.1663	0.1571	0	0.2892	0.3695	0.5426	0.3574	0.528	0.4272	0.4631	0.1091	0.3641	0.2805	0.3091	0.3449	0.2995	na	0.5063	0.3949	0.3502	0.3753	0.528	0.3773	0.4272	0.655	0.5611	0.2422	0.4441	na
SDCBP|83927|AP	0	0	0	0	0	0	0	0	0	0	0	0	0	0	0	0	0	0	0	0	0	0	0	0	0	0	0	0	0	0	0	0	0	0	0	0	0	0	0	0	0	0	0	0	0	0	0	0	0
ACTG1|44123|RI	0.0012	0.0011	0.001	0.0076	0.0017	0.0013	0.0039	0.0028	0.0014	0.0014	0.0055	0.0023	0.0017	0.0028	0.0004	0.0028	0.003	0.0012	0.0074	0.0055	0.0051	0.0017	0.0024	0.0031	0.0014	0.0014	0.0013	0.0028	0.0018	0.0008	0.0008	0.0011	0.0031	0.0008	0.0028	0.0015	0.0083	0.0074	0.0012	0.0053	0.0019	0.001	0.0019	0.004	0.004	0.0013	0.0019	0.0005	0.0171
EPB41L2|77538|ES	1	1	1	1	1	1	1	1	1	1	1	1	1	1	1	1	1	1	1	1	1	1	1	1	1	1	1	1	1	1	1	1	1	1	0.9951	1	1	1	1	1	1	1	1	1	1	1	1	1	1
PPA2|70241|ES	1	0.9876	0.996	1	1	1	1	0.9908	0.9914	1	0.9958	1	1	1	1	0.9959	0.9904	0.9884	1	0.9934	1	0.9962	1	0.9946	0.9957	0.9969	0.9868	1	1	0.9875	0.9978	1	1	0.9969	0.9942	0.9959	1	0.9904	1	1	0.9932	1	1	0.9958	0.9925	0.9948	0.9962	1	1
SEMA4F|54130|ES	1	1	1	1	1	1	1	1	1	1	1	1	1	1	1	0.9016	0.9492	1	1	0.894	0.8013	1	1	1	1	0.9237	1	0.9551	1	1	1	1	0.9666	1	0.8998	0.9528	1	1	0.9712	1	1	1	1	0.9215	1	1	1	1	na
C17orf72|43029|ES	1	1	1	1	1	1	1	1	1	1	0.9897	1	1	1	na	1	1	1	1	1	1	1	1	1	1	1	1	na	1	1	1	1	1	1	1	1	1	1	1	1	1	1	1	1	1	1	1	1	1
GTF2IRD2B|80103|AP	0	0	0	0.0924	na	0	0	0	0	0	0	0	0	0	0	0	0	0	0	0	0	0	0	0	0	0	0	0	0	0	0	0.0852	0	0	0	0	0	0	0	0	0	0	0.1312	0	0	0	0	0	0
PDLIM5|69975|RI	1	1	1	1	1	1	0.9909	1	1	1	1	1	1	1	1	1	1	1	1	1	1	1	1	0.9947	1	1	1	1	1	1	0.9787	1	0.9929	0.9821	1	1	0.9684	1	1	0.9923	1	1	1	1	1	1	1	1	1
OSBPL1A|44894|ES	1	1	1	1	1	1	na	na	1	1	1	1	na	1	1	1	1	na	1	1	1	1	1	1	1	1	na	1	1	1	0.9685	1	1	1	1	1	na	na	1	1	1	na	1	1	na	1	1	na	na
CAMK2B|79489|ES	0.6166	0.6214	0.6217	0.5905	0.7648	0.8374	0.4492	0.8746	0.6119	0.1539	0.3498	0.494	0.4836	0.7694	0.3646	0.6628	0.9061	0.3593	0.3664	0.5375	0.546	0.8979	0.3623	0.5765	0.3758	0.5324	0.5093	0.5512	0.6979	0.5804	0.9292	0.52	0.4797	0.3397	0.6681	0.5945	0.6113	0.2597	0.6146	0.4382	0.3741	0.2132	0.5591	0.7199	0.4354	0.7653	0.7396	0.6789	0.3923
VAPA|44622|ES	0.0555	0.0736	0.0482	0.0536	0.0644	0.0518	0.0745	0.0375	0.0495	0.0913	0.0485	0.0508	0.0416	0.045	0.0747	0.0592	0.0249	0.0495	0.0708	0.0669	0.0259	0.0539	0.0603	0.0646	0.048	0.0563	0.0391	0.059	0.0389	0.0683	0.049	0.0525	0.0601	0.0933	0.0484	0.0558	0.0237	0.0743	0.0815	0.0563	0.0496	0.0732	0.069	0.0629	0.0785	0.0563	0.0538	0.046	0.0267
NDUFS1|57117|AD	0	0	0.0048	0.0035	0	0	0.0054	0.072	0	0.0052	0.0074	0.0082	0.0262	0.005	0	0	0	0	0	0	0	0	0	0.0027	0	0.0137	0.0322	0	0.0042	0	0	0.0036	0	0	0	0.0188	0.0638	0.0076	0	0	0	na	0.051	0	0	0	0	0	na
PHYKPL|74857|ES	0	0	0	0	0	0	0	0	0	0	0	0.0085	0	0	0	0	0	0	0	0	0	0	0	0	0	0	0	0	0	0	0	0	0	0	0	0	0	0	0	0	0	0	0.0372	0	0	0	0	0.0235	0
MEGF9|87389|ES	0	0.0043	0	0	0	0	0	na	0	0	0	0.0043	na	0	0	0.0078	na	0	0	0	0.1648	0	0.0091	0	0	0	0	0	0	0	0	0	0	0.0306	0	0	na	0	0	0	0	na	0.0203	0	0.0111	0	0	0	na
MON1A|64928|ES	0.7901	0.8873	0.8652	0.9027	0.8707	0.9243	0.8994	0.9599	0.8553	0.8795	0.8489	0.7999	0.8712	0.8916	0.9088	0.8181	0.8641	0.7262	0.8092	0.6956	0.8415	0.9342	0.9583	0.9063	0.9408	0.9102	0.8725	0.9661	0.9674	0.8583	0.9502	0.7579	0.8935	1	0.9302	0.9025	0.8692	0.9372	0.8206	0.8481	0.9365	0.6553	0.817	0.8523	0.8133	0.8942	0.9273	0.8398	0.7839
ANKS3|33835|ES	1	1	1	1	na	1	1	1	1	1	0.8779	1	1	0.9455	1	1	1	1	1	1	1	1	1	0.9499	1	1	1	na	1	1	1	1	1	na	1	1	1	1	1	1	1	na	1	1	1	1	1	1	na
DUSP3|41719|ES	0.0097	0.011	0	0.0055	0	0.0062	0.0023	0	0.0177	0.0042	0.0207	0.0168	0	0.0035	0	0.0145	0	0	0.0195	0.0185	0	0.0068	0.0071	0.0062	0.007	0	0	0.0116	0	0.0097	0	0.0101	0.0119	0.0084	0.0319	0.0024	0	0.0119	0.0116	0.007	0.0203	0.1159	0	0.0152	0.028	0.0044	0.0045	0	na
HSPH1|25578|ES	1	1	1	1	1	1	1	1	1	1	1	1	1	1	1	1	1	1	0.9947	1	1	1	1	1	1	1	1	1	1	1	0.9927	1	1	1	1	1	1	1	1	1	1	1	1	1	0.9872	1	1	1	1
FANCC|86950|AP	0	0	0	0.0406	na	0.053	0.0695	na	0.1729	0.0976	0	0	na	0.0815	na	0	0	0	0.1247	0	0	na	0	0	0	0	0	0	0	0.5232	0.0801	0	0	0	0.1829	0	na	0.2815	0.1247	0.1155	na	na	na	0	na	0.0695	0	na	na
DOCK3|120842|ES	0	0.012	0.0431	0	na	0.0148	0	0	0	0	0.0336	0	na	0	na	0	na	na	0	0	0	0	0	0.0234	0	0	na	0	0	0	0	0	0	0	0	0.0518	0.0456	na	0	0.0711	0	0.0711	na	0	0.0456	0	0	na	na
PRPSAP2|39671|ES	0.9761	0.9146	0.8874	0.8799	0.9006	0.8013	0.8831	1	0.8934	0.904	0.8964	0.8892	0.8608	0.8077	0.8939	0.9288	0.9275	0.824	0.9593	0.8078	0.9285	0.9792	0.8783	0.866	0.9523	0.8018	0.8626	0.8502	0.8544	0.9241	0.8363	0.8849	0.9196	0.9059	0.873	0.8196	0.9057	0.9246	0.8631	0.8607	0.8869	0.9416	0.9447	0.9168	0.834	0.8821	0.9005	0.9251	0.8082
CYB5RL|3129|AT	0.6924	0.5919	0.4354	0.6748	0.2674	0.6953	1	0.4721	0.892	0.7498	0.7211	0.4459	1	0.7648	0.7891	0.8768	0.5779	0.4842	0.7823	0.4304	0.3642	0.5227	1	0.5908	0.899	0.6461	0.7731	0.6286	0.4247	0.4393	0.4408	0.633	0.7725	0.8076	0.5819	0.3991	0.7343	0.6028	0.7069	0.4055	0.4558	0.5935	0.4747	0.6646	0.5657	0.5902	0.5574	0.2255	0.1107
DUSP28|58266|RI	0.4083	0.5904	0.315	0.3739	0.261	0.3435	0.3927	0.3299	0.3746	0.4798	0.4364	0.6137	0.4888	0.4382	0.315	0.4724	0.3974	0.4384	0.449	0.2292	0.5534	0.3444	0.3417	0.3483	0.4964	0.5038	0.4855	0.469	0.435	0.4041	0.3213	0.5323	0.712	0.6394	0.4417	0.2762	0.3984	0.4563	0.4201	0.5072	0.3448	0.3619	0.522	0.4367	0.4389	0.4224	0.387	0.2901	0.4876
CCNJL|74416|AT	0	0	0	0	0.0069	0.0379	0.0264	0	0.0196	0.012	0	0	0	0	0	0.0348	0.02	0	0	0	0.0403	0	0	0	0	0	0	0.0085	0.0081	0	0	0	0	0	0.0085	0	0	0.0069	0	0	0	0.0571	0	0.0155	0	0	0	0	0.0082
LACTB2|84123|AT	0.9678	1	0.9835	1	1	0.9784	0.977	1	1	1	1	0.981	1	1	0.891	1	1	1	0.9508	1	1	0.9896	1	1	0.9696	1	1	1	1	1	1	0.9888	1	1	1	1	1	1	0.9702	1	0.9834	1	1	0.9731	1	1	1	1	1
TMEM150A|54304|ES	0.37	0.3732	0.406	0.1703	na	0.3098	0.3166	0.3683	0.1398	0.3125	0.382	0.1909	0.1459	0.3711	0.3975	0.7219	0.199	na	0.2938	0.6324	0.2923	0.432	0.237	0.32	0.2919	na	0.6326	0.7319	0.1748	0.1435	na	0.2155	0.3703	0.7557	0.7669	0.2445	0.6496	na	0.3906	0.2045	0.3939	0.1662	0.3034	0.3383	0.1023	0.2222	na	0.3341	na
TXNRD2|61090|AT	0.1524	0.2486	0.0966	0.1365	0.0791	0.2112	0.1292	0.1	0.1668	0.1454	0.1183	0.228	0.0972	0.1753	0.109	0.1527	0.1529	0.1174	0.1784	0.1606	0.0636	0.0938	0.1821	0.2089	0.1692	0.1887	0.0724	0.1503	0.083	0.0737	0.0892	0.0981	0.144	0.201	0.1112	0.0803	0.1068	0.1255	0.0813	0.0656	0.1074	0.1201	0.0417	0.139	0.0799	0.1338	0.0928	0.07	0.0504
IL13RA1|89942|AT	0.9967	0.9982	0.999	0.997	0.9766	0.9973	0.9931	0.9952	0.9961	0.9961	0.9947	0.9944	0.9977	0.9987	0.9981	0.9973	1	0.9958	0.9969	0.9972	0.9973	0.9955	0.9917	0.9977	0.9982	0.9983	0.9983	0.9968	0.9984	0.999	0.9939	0.9962	0.9985	0.9986	0.995	0.99	0.9986	0.9989	0.9895	0.9955	0.9983	0.9957	0.9922	0.9984	0.9989	0.997	0.9901	0.9994	0.9952
FBXW9|47838|AT	1	0.9828	0.9957	0.9778	1	0.9827	0.9928	0.9957	0.988	0.993	0.9956	0.9742	1	0.9674	1	0.9757	0.9753	1	0.9422	0.9821	0.9731	0.9861	0.9931	0.9768	0.9785	0.9968	0.99	0.9868	0.9783	0.9946	0.9882	0.9849	0.988	0.9593	1	0.9811	0.9898	0.968	0.9748	0.9962	0.9902	1	0.9955	0.9841	0.9859	1	0.9884	1	0.9968
FAM3A|90628|ES	0.9538	0.9235	0.8514	0.8837	0.6523	0.9094	0.9102	0.8827	0.9121	0.8539	0.9254	0.9082	0.8282	0.8744	0.9302	0.8703	0.8501	0.9166	0.8028	0.8092	0.8835	0.7364	0.8579	0.9072	0.8725	0.9406	0.9268	0.8781	1	0.9567	0.8276	0.858	0.9061	0.8455	0.9241	0.9697	0.9316	0.9802	1	0.9406	0.9297	0.8244	0.9568	0.9493	0.8959	0.9731	0.9439	0.9357	0.8119
ZNF511|13541|AT	1	0.9973	0.9977	0.9968	1	1	1	1	0.9979	1	0.9889	1	0.9932	0.9988	0.9957	0.9924	1	0.9942	0.9969	0.9986	0.9948	1	0.9982	1	0.9725	0.9972	1	1	1	0.9976	1	0.9977	0.9894	1	0.9984	1	1	1	0.9948	0.9985	0.9989	1	1	1	1	1	1	1	1
ZNF627|47752|AA	1	1	1	1	1	1	1	1	1	1	1	1	1	1	1	0.9379	1	1	1	1	1	1	1	1	1	1	1	0.968	1	1	1	1	1	1	1	1	1	1	1	1	1	1	1	1	1	1	1	1	na
SCFD1|27066|ES	0	0	0	0	0	0	0	0	0.0128	0	0.0098	0	0	0	0	0.0037	0.0067	0	0	0.0303	0	0.0045	0	0.001	0	0	0	0	0	0.003	0	0	0	0	0.0018	0	0.0109	0	0	0.0034	0.0059	0	0	0	0	0.01	0.001	0	0
SLC12A4|37154|AP	0.0811	0	0.0366	0.0932	0.0583	0.0272	0.0429	0.0258	0.0718	0	0	0.0665	0.019	0.0732	0	0.0419	0.0878	0.1195	0.0722	0.1156	0	0.1053	0.0419	0.0197	0.0413	0.0328	0.0214	0.0155	0.0225	0.029	0.0236	0.0929	0.0718	0.1458	0.0614	0.0597	0	0	0	0.0339	0	0	0.1212	0	0	0.1947	0.0606	0.0272	0
C12orf29|23603|ES	0.5164	0.6896	0.833	0.7198	0.5127	0.7704	0.6906	0.5427	0.6771	0.7352	0.8187	0.8014	0.7873	0.8002	0.7275	0.6187	0.5045	0.6355	0.7188	0.6593	0.5277	0.805	0.7275	0.8542	0.5894	0.8077	0.755	0.8044	0.7724	0.4871	0.6782	0.7174	0.7796	0.7073	0.6356	0.7449	0.5963	0.8433	0.7313	0.7029	0.7661	0.8288	0.8064	0.6707	0.7816	0.8511	0.6561	0.639	na
AKAP9|80412|ES	1	1	1	0.9875	1	0.9854	0.9748	1	0.9927	1	1	1	1	0.9929	1	0.988	1	1	0.993	1	1	0.9757	1	0.9927	1	1	0.9636	0.9711	1	1	0.9649	0.9945	1	0.9564	0.9825	0.9912	0.9831	1	0.9941	1	0.9844	1	1	1	1	0.9633	0.9899	1	na
ERCC5|26229|AT	0	0	0	0	0	0	0	0	0	0	0	0	0	0	0	0	0	0	0	0	0	0	0	0	0	0	0	0	0	0	0	0	0	0	0	0	0	0	0	0	0	0	0	0	0	0	0	0	0
FAM228B|52815|ES	0.8666	0.9001	0.8533	0.7681	0.7396	0.8755	0.6651	0.7302	0.9068	0.778	0.7078	0.9388	0.8753	0.704	0.8614	0.6248	0.7457	0.796	0.9018	0.8198	0.7798	0.7498	0.7006	0.943	0.8997	1	0.667	0.8899	0.7457	0.6231	0.7051	0.8733	0.8635	1	0.7845	0.8464	0.6459	0.609	0.871	0.6618	0.7907	0.7361	0.7003	0.8437	0.7173	0.8968	0.7917	0.7424	0.6309
ZNF124|10516|AT	0.4071	0.1943	0.106	0.1941	0.1201	0.1745	0.2601	0.3708	0.2793	0.2294	0.3327	0.2275	0.6491	0.1458	0.4641	0.3239	0.3371	0.2594	0.2664	0.2661	0.4586	0.096	0.4006	0.1724	0.2579	0.2309	0.3536	0.1685	0.1808	0.3495	0.2741	0.3032	0.2166	0.1624	0.2778	0.2574	0.1965	0.3983	0.2203	0.3438	0.1517	0.326	0.1669	0.1916	0.2952	0.2965	0.1254	0.4338	0.3841
CD44|14988|ES	1	1	1	1	1	na	1	1	1	1	1	1	1	1	0.5959	1	1	1	1	1	1	na	0.7854	1	1	1	0.8358	1	0.8951	na	1	1	1	1	0.8635	1	1	1	1	1	1	1	1	1	1	1	1	1	1
ZNF24|45165|AD	0.2009	0.1102	0.26	0.2191	0.2304	0.085	0.2736	0.2304	0.2567	0.1737	0.0715	0.1567	0	0.1576	0.1664	0.1576	0.1368	0	0.247	0.2209	0.0755	0.1069	0.3099	0.2054	0.2533	0.1057	0.1174	0.1773	0.2643	0.2744	0.1009	0.1932	0.1368	0.156	0.2222	0.1932	0.2304	0.1279	0.1358	0.2255	0.3817	0.0755	0.1833	0.3099	0.366	0.1953	0.2643	na	na
ST3GAL3|2298|ES	0.0045	0	0.0056	0.0032	0.0091	0.0159	0	0	0.0045	0	0	0.0086	0	0.004	0	0.0043	0	0	0.0131	0.0056	0	0	0.0069	0	0.0074	0	0.005	0	0.0036	0	0	0.0058	0.0125	0	0.0074	0.003	0	0	0.0114	0	0	0	0	0	0	0.0079	0	0	na
SMG7|9183|ES	1	1	0.7773	0.876	na	1	0.8882	na	0.8919	0.9601	0.9601	0.8306	na	0.8343	na	1	0.8466	na	0.9468	0.8782	0.6836	1	0.9264	1	0.8908	0.9464	1	0.9239	0.9467	1	0.7708	0.9797	0.918	0.8162	0.8268	1	0.8447	1	1	0.949	1	na	na	1	1	1	0.9552	na	na
UNC93B1|17268|AA	0.0822	0.0528	0.0166	0.0928	0	0.029	0.0141	0.1696	0.0528	0.0403	0.068	0.0227	0.0757	0.0482	0.049	0.1175	0.0308	0.0482	0.0716	0.0895	0.0811	0.021	0.0374	0.0566	0.0363	0.0444	0.0583	0.1002	0.0959	0.0583	0.0801	0.0334	0.0514	0.0602	0.0362	0.0515	0.0757	0.0895	0.0485	0.0849	0.0305	0.1094	0.0892	0.0453	0.0651	0.0295	0.0499	0.0942	0.1866
CASP1|18516|AT	0.0404	0	0.0062	0	0	0	0.0145	0.0494	0.0235	0.0393	0	0	0.0418	0.0656	na	0.0751	0	0.0181	0.0161	na	na	0.0286	0.0274	0.0531	0.0494	0.1284	0.0195	0.0355	0.0335	0.0483	0	0.0648	0.0386	0.175	0	0.0391	0.2612	0.0605	0	0.0056	0.0756	0.0642	0.0735	0	0	0	0	0	0
TSGA10|54657|AP	0.2518	0.1654	0.1316	0.1684	0.1864	0.2081	0.3045	0.0974	0.1966	0.173	0.1057	0.2587	0.2772	0.0846	0	0.2659	0.221	0.2314	0.1693	0.1588	0.1215	0.069	0.178	0.1688	0.2845	0.1184	0.5379	0.2155	0.2086	0.2802	0.0638	0.0613	0.2156	0.2394	0.1704	0.2541	0.1741	0.1544	0.2756	0.2126	0.2165	0.4253	0.1166	0.0752	0.1208	0.2516	0.3368	0.3195	0.0508
D2HGDH|58418|ES	0.7738	0.8469	1	0.8999	0.494	0.8995	0.7445	0.8536	0.806	1	0.9693	0.8572	0.9414	1	1	0.89	0.9016	1	0.8669	1	1	0.8394	1	0.8162	0.7493	0.9434	0.7632	0.7932	0.9153	0.8464	0.856	0.8967	0.9322	1	0.6148	0.7826	0.8685	0.8542	0.7655	0.8447	0.7346	1	0.8921	0.7748	1	0.3808	0.6306	0.6058	1
KLK2|51234|AT	1	1	0.9444	0.8556	1	0.8334	0.8768	0.8704	0.3455	na	na	1	na	0.7446	na	1	0.9548	1	0.8243	1	na	0.922	0.8319	0.8402	0.7281	0.7748	1	0.8932	1	0.19	0.7744	1	0.7896	0.6376	na	1	0.7315	1	na	1	0.4131	1	na	0.8387	1	1	1	1	0.9386
IFRD2|64980|ES	0.9686	0.9519	0.9487	0.9325	0.9786	0.9806	0.9904	0.9745	0.974	0.9865	0.9633	0.9593	0.9576	0.9615	0.9569	0.9506	0.9706	0.9578	0.9539	0.9727	0.926	0.971	0.9883	0.9899	0.9557	0.9685	0.9916	0.9869	0.985	0.9695	0.9036	0.9632	0.9706	1	1	0.9598	0.9826	0.9831	0.9572	0.9511	0.9733	0.9872	0.9278	0.9577	0.9468	0.9894	0.9869	0.9754	0.9614
TAF9|72343|AP	0.1267	0.1562	0.1595	0.2201	0.1542	0.1545	0.3833	0.1353	0.2397	0.1494	0.1266	0.2034	0.1911	0.2134	0.1616	0.1493	0.159	0.1539	0.2039	0.1548	0.1102	0.1844	0.1635	0.1925	0.2477	0.1596	0.1621	0.1751	0.1486	0.156	0.1333	0.2121	0.2182	0.117	0.2124	0.2272	0.188	0.181	0.2152	0.1764	0.222	0.1089	0.2237	0.2219	0.1907	0.2432	0.1545	0.1996	0.1475
ERCC2|50432|ES	1	1	1	1	1	1	1	1	0.9632	0.9789	1	0.9905	1	1	1	0.9817	1	1	0.9919	1	1	1	1	1	1	1	0.9772	1	0.9866	1	0.9854	1	1	1	1	0.9773	1	1	1	0.983	1	1	1	1	1	1	1	1	1
USP48|997|AT	0.4043	0.4033	0.3831	0.3762	0.3606	0.4939	0.3918	0.4097	0.357	0.2708	0.3602	0.368	0.2631	0.2678	0.2474	0.4284	0.3191	0.2975	0.3428	0.3046	0.3166	0.3779	0.4268	0.3852	0.3644	0.3237	0.3834	0.335	0.3821	0.271	0.3712	0.3693	0.3302	0.2074	0.3383	0.2873	0.277	0.4213	0.4152	0.3668	0.2785	0.1564	0.2391	0.3612	0.28	0.3288	0.3817	0.1523	0.3299
BCL2L11|54954|ES	0.094	0.0741	0.0476	0.0351	0	0.0323	0.0594	na	0.0741	0.0625	0.0426	0.0171	0.0476	0.086	0.0426	0.026	0	na	0.0506	na	0	na	0.0237	0.0092	0.0606	0.0625	na	0.0206	0.0426	0.0299	0	0.0152	0.0136	0.0132	0.0952	0	na	0.087	0.1071	0.0845	0.2222	na	na	0.0116	0.0476	0.0323	0	0.0678	na
SNCA|69929|AT	0.9656	0.7439	0.9556	0.9706	0.9024	0.9593	0.9881	0.4306	0.8144	1	0.8031	0.9668	1	0.8922	1	0.9323	0.9524	1	0.9835	0.8627	0.8559	0.9668	1	0.9656	0.948	0.8418	0.9075	1	0.9024	1	0.9373	0.9702	1	0.9002	0.7759	0.9581	0.9268	0.9408	0.8523	0.9482	0.8905	0.8442	0.8442	0.9587	0.7607	0.8967	1	0.8742	0.9272
HAUS6|85958|AT	0.9106	0.9017	0.9263	0.8964	0.9304	0.8954	0.8891	0.9036	0.8622	0.9116	0.8896	0.9208	0.9204	0.8912	0.9227	0.8815	0.9333	0.9395	0.9003	0.8899	0.8913	0.9395	0.9053	0.8766	0.8784	0.8923	0.8761	0.8957	0.8692	0.9511	0.9363	0.9136	0.9025	0.9339	0.9272	0.8989	0.9084	0.9137	0.8783	0.911	0.9207	0.8928	0.9119	0.8602	0.9487	0.9309	0.9	0.892	0.9631
DYNC1LI2|36832|AT	0.0263	0.0319	0.007	0.0377	0.0113	0.0367	0.0385	0.0222	0.0209	0.02	0.0302	0.031	0.0154	0.031	0.0169	0.0232	0.0097	0.0365	0.0675	0.0226	0.0163	0.0236	0.0214	0.0262	0.0214	0.0211	0.0096	0.0309	0.0272	0.0148	0.0424	0.0319	0.0355	0.0118	0.0096	0.0191	0.0219	0.0322	0.02	0.0297	0.0167	0.0111	0.008	0.022	0.0158	0.0128	0.0111	0.0032	0.0038
LRIG1|65550|AD	1	0.9843	0.9859	0.9932	0.9826	0.9918	0.9872	1	0.9733	0.9865	1	1	1	0.9968	0.9651	1	1	0.966	1	1	0.9683	1	1	0.9866	1	0.9908	1	0.9919	0.988	0.9788	0.9878	1	0.987	1	1	0.9692	1	1	1	0.9888	0.9835	1	1	0.9943	1	1	0.9804	1	1
AFMID|43794|ES	0.597	0.6517	0.4417	0.2457	0.1897	0.283	0.2624	na	0.4884	0.691	0.4496	0.6036	0.5923	0.3176	0.5913	0.471	na	na	0.1674	0.2878	0.6818	0.504	0.281	0.2521	0.6137	0.1354	na	0.5937	0.2672	na	0	0.4814	0.431	na	0.6389	0.7489	na	0.4793	0.6426	0.3346	na	na	0.5801	0.5421	0.7015	0.1848	0.5969	0.5045	na
TMEM126B|18115|AD	0.9888	1	1	0.9959	1	1	0.9831	1	1	0.9903	0.9884	0.9926	0.993	0.9796	1	0.9956	1	0.9875	1	0.9819	1	0.9931	1	0.9962	0.9878	0.9929	0.986	0.985	0.9746	1	0.9865	0.9891	0.9946	1	0.9948	1	0.9745	0.9943	1	0.979	0.9947	1	0.983	0.9901	1	1	0.9882	1	1
ANXA5|70491|ES	1	0.9996	1	0.9993	1	0.999	0.9991	1	1	1	0.9995	1	1	0.9996	1	1	0.9975	1	1	1	0.9991	1	1	1	1	0.9995	1	1	1	0.9996	1	1	1	1	1	1	1	1	0.9996	1	1	1	0.9996	1	0.9998	1	1	1	1
RBM25|28254|AT	0.8598	0.8365	0.9513	0.9107	0.9382	0.8888	0.9004	0.8907	0.9151	0.8762	0.8495	0.845	0.9497	0.8949	0.9229	0.8862	0.9494	0.8614	0.8303	0.8676	0.9523	0.9477	0.9116	0.911	0.8856	0.9164	0.9431	0.8648	0.9008	0.8977	0.9119	0.8846	0.8756	0.9466	0.8908	0.9258	0.9427	0.863	0.908	0.9129	0.9486	0.9511	0.9514	0.9179	0.9332	0.9203	0.9502	0.984	0.9648
POGZ|7630|AA	0.913	0.957	0.8869	0.9273	1	0.9776	0.9257	1	0.9727	0.9414	0.9557	0.9178	0.9173	0.9266	0.9484	0.986	1	0.9286	0.9552	0.8516	0.8732	0.9042	0.9549	0.9236	0.9163	0.9854	0.8938	0.9538	1	0.9497	0.9054	0.9712	0.9813	0.9273	0.9841	0.9623	0.8909	0.8844	0.9356	0.949	0.8823	1	1	0.9028	0.9833	0.9212	0.9387	0.898	0.9199
ZNF610|51444|AP	0	0.0236	0	0	0	0	0	0	0	0	0	0	0	0	0	0	0	0	0	0	0.1977	0	0	0	0	0	0	0.0364	0	0	0	0.0252	0	0	0	0	0	0	0	0	0	na	0	0	0	0	0	0	0
CHTOP|7747|AT	0.0877	0.1027	0.0288	0.0425	0.0526	0.0883	0.0476	0.0716	0.0484	0.0506	0.0649	0.0868	0.0351	0.045	0.0502	0.105	0.0671	0.0529	0.0831	0.0341	0.0577	0.0478	0.0533	0.0552	0.0568	0.0577	0.0425	0.1041	0.0499	0.0627	0.0823	0.0626	0.0751	0.0495	0.0737	0.042	0.047	0.0804	0.0692	0.0883	0.0396	0.0641	0.0567	0.0741	0.0601	0.0487	0.023	0.0141	0.0301
ZDHHC20|25452|ES	0.332	0.3924	0.3932	0.2503	0.2325	0.4233	0.2566	0.4628	0.2625	0.3897	0.2989	0.2919	0.426	0.3383	0.5494	0.2861	0.3821	0.3025	0.2731	0.246	0.6498	0.2275	0.2655	0.2978	0.3187	0.3648	0.439	0.3465	0.294	0.2489	0.2685	0.22	0.3189	0.3841	0.1942	0.265	0.1054	0.3333	0.2243	0.2471	0.3295	na	0.2611	0.4399	0.1641	0.2867	0.443	0.145	na
NAT9|43292|RI	0.7637	0.8794	0.3575	0.7651	na	0.6766	0.5093	0.7832	0.7576	0.905	0.9467	0.6842	0.9244	0.7173	0.8117	0.8775	0.7891	1	0.8127	0.8632	0.8578	0.9101	0.8464	0.47	0.66	0.5643	1	0.8809	1	0.9001	0.7916	0.8901	0.8473	1	0.6709	0.8506	0.8734	0.8614	0.7633	0.9129	0.6491	0.9193	0.8012	0.5878	0.5804	0.304	0.4214	0.3655	na
TNIK|67632|ES	0.0511	0.0076	0	0.0773	na	0	0.1546	na	0.0324	0.0205	0.075	0.0163	na	0	0	0.0324	na	0.0628	0.1005	0.1256	0	0	0.2009	0.0262	0.0042	0.0106	0.0479	na	0	0.017	0.0183	0.0241	0.0219	0.067	0.1476	0	na	0	0.0111	na	0.0258	0	0	0	0.0718	0.0223	0	0	na
CYTH1|43900|ES	1	1	1	1	1	1	1	1	1	1	1	1	1	1	1	1	1	1	1	1	1	1	1	1	1	1	1	1	1	1	1	1	1	1	1	1	1	1	1	1	1	1	1	1	1	1	1	1	1
MPZL1|8873|ES	0.9858	1	1	1	0.9797	1	0.9898	1	0.9786	0.974	0.9808	0.9915	1	1	0.9714	0.9776	1	1	0.9889	0.9785	0.9325	1	1	0.9904	0.9776	1	0.9317	1	0.9856	1	1	1	0.9811	0.9772	0.9658	0.9783	0.9675	0.99	0.9812	0.9587	1	1	1	1	1	0.9835	1	1	1
CLPTM1L|71484|ES	1	1	1	1	1	1	1	1	1	1	1	1	0.9981	1	1	1	1	1	1	0.9976	1	1	1	0.9989	1	1	1	1	1	1	1	0.9992	1	1	1	1	0.9988	1	1	1	1	1	1	1	1	1	1	1	1
EGFL7|88192|AA	0.9393	0.9364	0.9349	0.9659	0.9175	0.8969	0.9502	0.9186	0.909	0.9494	0.9214	0.9297	0.8904	0.9046	na	0.9715	0.9056	0.9226	0.9141	0.9531	0.9484	0.8988	0.8575	0.9147	0.9121	0.9603	0.8503	0.8609	0.9696	0.949	0.9345	0.9168	0.9341	0.9018	0.9018	0.9175	0.9168	0.8796	0.9099	0.9415	0.9592	0.8404	0.8807	0.9141	0.9254	0.9003	0.8627	0.9457	0.9531
UQCRB|84612|AA	0.008	0.0104	0.0019	0.0025	0.014	0.0043	0.0011	0.0107	0.007	0.0025	0.0068	0.0058	0.0057	0.0037	0.0047	0.014	0.0066	0.0031	0.0041	0.0038	0.0086	0.0084	0.0071	0.0034	0.0098	0.0029	0.0039	0.0045	0.003	0.0054	0.0028	0.0048	0.0062	0.0184	0.0158	0.005	0.0041	0.0077	0.0125	0.0059	0.0046	0.0259	0.0059	0.0013	0.007	0.0031	0.0045	0.0009	0.0027
TJAP1|76277|AA	0.2878	0.1686	0.2699	0.3073	0.2391	0.2511	0.0948	0.1522	0.3396	0.1026	0.1486	0.1478	0.1187	0.1409	0.6535	0.1401	0.156	0.0541	0.2588	0.456	0.1732	0.1732	0.3007	0.1732	0.1667	0.1243	0.2075	0.2283	0.0689	0.2222	0.3259	0.2391	0.1078	0.3396	0.1463	0.0914	0.186	0.186	0.1932	0.2184	0.1497	0.2391	0.1054	0.2101	0.1409	0.2497	0.2009	0.2553	na
ZNF737|48720|AT	0.9666	0.9726	0.9548	0.9807	0.9674	0.9644	0.9658	0.9444	0.9608	0.9715	0.9527	0.9683	0.9773	0.973	0.8803	0.9569	0.9525	0.978	0.9781	0.9441	0.9186	0.983	0.9622	0.9746	0.9239	0.9708	0.9836	0.9766	0.9677	0.9526	0.9716	0.9679	0.9698	0.9382	0.9821	0.9758	0.9737	1	0.9631	0.9701	0.9293	0.9529	0.961	0.9631	0.9692	1	0.9822	0.9554	0.9881
IL32|33376|AD	0.5793	1	0.5741	0.6493	0.622	0.6733	0.5326	0.4812	0.489	0.5461	0.5938	0.51	0.4635	0.5133	0.565	0.6495	0.4539	0.5369	0.5708	0.4311	0.0896	0.7156	0.6361	0.5558	0.4847	0.5584	0.6859	0.4437	0.7611	0.5443	0.7558	0.521	0.5282	0.7049	0.6421	0.5546	0.6574	0.5699	0.6617	0.6849	0.6255	0.7288	0.5492	0.6398	0.4449	0.3867	0.6489	0.5014	0.257
SCNN1A|19839|AP	0.0361	0.0367	0.0104	0.0014	0	0.0077	0.0597	0.1932	0.0156	na	0.0421	0	0.0051	0.0038	0.007	0.0202	0.0468	0	0	0.0413	0.0202	0.0299	0.0129	0.0122	0.0279	0.0515	0.0133	0.0057	0.0093	0.0115	0.0039	0.0061	0.0165	0.0091	0.0769	0.0308	0.1673	0.0058	0.0155	0	0.0093	0.0224	0	0	0.0058	0.0104	0	0.0131	0
PSME2|26864|AA	0.1461	0.1477	0.0956	0.1148	0.0836	0.1311	0.0588	0.0789	0.1414	0.1035	0.0911	0.1166	0.1219	0.141	0.1353	0.1542	0.1116	0.0967	0.127	0.1341	0.2507	0.1073	0.0944	0.0873	0.1234	0.1521	0.1206	0.1159	0.1142	0.1166	0.1281	0.1146	0.1484	0.1224	0.1509	0.1149	0.0923	0.0911	0.1309	0.0773	0.1078	0.1152	0.0842	0.1103	0.0832	0.1136	0.0657	0.0846	0.0419
ABLIM1|13211|ES	1	1	1	0.9954	1	0.9925	0.9828	1	1	1	0.9824	1	0.9218	0.9976	1	0.9506	1	1	0.9963	1	1	0.9867	1	0.9974	1	1	1	0.9925	1	1	0.9946	1	1	1	1	0.9949	1	1	1	1	1	na	1	1	1	0.995	0.9892	1	1
ABCA8|43155|ES	1	1	1	1	1	1	1	na	1	1	1	1	na	1	na	1	1	1	1	na	1	1	1	1	1	1	1	na	1	1	1	1	1	1	1	1	1	1	1	1	1	na	1	1	1	1	1	na	na
BRSK1|52059|AT	0	0	0	0	0	na	0	na	0	0.0611	0.02	0	0.0614	0.0541	0	0	0	na	0	0	0	0	0	na	0	0	0	na	na	0.1395	na	0	0.2637	0.171	0	0	0	0	0	0	0	0	0	0	0	0	na	0	0
C21orf59|60364|ES	0.9935	0.995	0.9935	0.9955	0.9949	0.9942	0.9963	1	0.99	0.989	0.9976	0.9947	0.9956	0.9978	0.992	1	1	0.9938	0.9978	0.9965	0.99	0.9964	0.9924	1	0.997	0.9932	0.9925	0.9973	0.9939	1	0.996	1	1	0.9968	0.9959	1	0.9955	1	1	0.9964	1	1	0.9875	1	1	0.9972	0.9976	0.9974	1
DPP8|31169|ES	0.8177	0.761	1	0.5148	0.5791	0.8406	0.4251	na	0.6366	0.7896	0.8055	0.8162	0.8005	0.5586	1	0.8687	0.7556	na	0.8086	0.7715	1	1	0.895	0.5896	0.7179	0.5751	0.8767	0.7377	0.6399	0.6328	0.3998	0.7244	0.7027	0.6566	0.9231	0.812	0.6333	0.619	0.9302	0.8648	0.7673	1	1	0.8876	na	0.6234	0.513	0.7229	na
KHK|52929|ME	0.9444	0.9865	0.9615	0.951	0.9959	0.9881	1	na	1	0.9016	0.9074	0.9231	0.9873	1	0.9583	0.973	1	0.8889	0.9074	1	1	1	0.9412	0.9487	0.878	0.9231	1	1	0.9672	0.9655	0.9912	0.9846	0.8462	0.9615	1	0.9565	1	1	1	0.9333	0.9298	na	1	0.7857	1	1	0.9762	1	1
BCAS4|59782|ES	0.1693	0.1962	0.2085	0.1686	0.1921	0.1565	0.3634	0.2103	0.1873	0.206	0.218	0.2956	0.1553	0.1855	0.1572	0.1585	0.1968	0.1921	0.2721	0.1654	0.218	0.197	0.2264	0.17	0.1003	0.209	0.2214	0.1369	0.1881	0.1462	0.1871	0.18	0.2119	0.2408	0.1478	0.1493	0.2079	0.222	0.146	0.2319	0.1786	0.1237	0.1629	0.3131	0.1834	0.1986	0.2	0.1545	na
NONO|89420|ES	0.5329	0.4153	0.3456	0.5416	0.3754	0.4069	0.4868	0.3562	0.5214	0.3753	0.451	0.4976	0.4893	0.3896	0.5118	0.3723	0.2401	0.683	0.3345	0.5483	0.2995	0.3589	0.3141	0.4834	0.4411	0.5139	0.5144	0.4092	0.6006	0.5883	0.489	0.627	0.5728	0.6594	0.4276	0.6976	0.3913	0.309	0.5664	0.3558	0.6094	0.1847	0.457	0.3337	0.4424	0.7171	0.4143	0.451	0.2536
SMAD4|45559|AP	0.4875	0.5322	0.7724	0.5293	0.7479	0.3912	0.3736	0.6969	0.4124	0.5326	0.5738	0.532	0.6015	0.4604	0.5929	0.7776	0.7822	0.7611	0.6816	0.4407	0.4836	0.8021	0.5063	0.5457	0.3805	0.5606	0.617	0.4956	0.5265	0.3818	0.6878	0.3955	0.4533	0.686	0.5034	0.3612	0.7244	0.5978	0.5202	0.6827	0.6662	0.7551	0.7399	0.5412	0.4813	0.3061	0.5821	0.5192	0.9086
ENDOV|44054|AT	0.5345	0.7496	0.6411	0.8524	0.3165	0.7293	0.6463	0.7121	0.6455	0.7527	0.5448	0.7199	0.5613	0.6324	0.8205	0.4959	0.5713	0.5062	0.6251	0.8073	0.6173	0.7109	0.6071	0.6141	0.5617	0.685	0.6058	0.5745	0.6777	0.7492	0.5674	0.7146	0.5679	0.6561	0.6106	0.7427	0.6163	0.5534	0.6654	0.4084	0.5759	0.6245	0.6404	0.6283	0.6193	0.694	0.5986	0.4831	0.5389
NCOA4|11536|AP	0.8517	0.9065	0.8669	0.737	0.9108	0.8566	0.8748	0.4907	0.8906	0.9446	0.9314	0.9488	0.7693	0.8989	0.8762	0.881	0.9638	0.932	0.962	0.8472	0.9802	0.9599	0.7742	0.8369	0.8995	0.9005	0.8268	0.8661	0.8599	0.841	0.9233	0.8782	0.8187	0.7985	0.8414	0.8838	0.7939	0.6237	0.801	0.9661	0.893	1	0.8975	0.9075	0.9119	0.9221	0.8153	0.8678	0.8005
SCFD1|27063|ES	0.0171	0.0424	0.0148	0.0195	0.0313	0.019	0	0	0.0089	0.0153	0.0139	0.0235	0.029	0.0048	0	0.0607	0.0173	0.0301	0.0395	0.0166	0.0173	0	0.0085	0.0337	0.0588	0.0216	0.0356	0.0153	0	0.0195	0.0116	0.0275	0.0227	0.0285	0.0442	0.0537	0.0313	0.0701	0.0543	0.0347	0.0308	0.2199	0.034	0	0.0708	0.0286	0.0183	0.0085	na
C11orf70|18438|AT	0	0	0	0	0	0	0.0756	0	0	0	0.0821	0.0568	0	0	0	0	0.0268	0.0476	0.1149	0	0.1231	0	0.0864	0.0687	0	0	0	0	0	0	0	0	0.0485	0.0691	0.0221	0	0.166	0	0	0	0.098	0	0.031	0.1983	0	0.0317	0	0	0
ARHGEF10L|860|AT	0	0.0275	0	0	0	0	0	0	0	0	0	0	0	0	0.0106	0	0	0	0	0	0	0	0.0053	0	0	0	0	0	0	0	0	0	0	0	0.0028	0	0	0.0018	0	0	0	0	0	0	0	0	0	0	0
SCAF11|21319|AT	0.1297	0.0942	0.167	0.1016	0.1156	0.0852	0.0692	0.0823	0.109	0.1541	0.1164	0.1334	0.2056	0.0898	0.1696	0.0995	0.1645	0.1067	0.1158	0.1509	0.1939	0.1316	0.1594	0.1309	0.0881	0.1546	0.1759	0.1107	0.1041	0.1608	0.0983	0.1702	0.1405	0.0716	0.144	0.151	0.1063	0.1046	0.1295	0.1771	0.1146	0.1547	0.1925	0.1384	0.18	0.1045	0.1205	0.1171	0.3821
DNAJC10|56461|AT	0.2691	0.3277	0.1907	0.3083	0.1368	0.3699	0.1279	0.1738	0.3083	0.3434	0.362	0.379	0.3194	0.3455	0.2186	0.3181	0.2327	0.3262	0.3147	0.3994	0.2999	0.2143	0.1893	0.2403	0.2545	0.335	0.171	0.169	0.2996	0.3266	0.4206	0.4709	0.3989	0.1872	0.182	0.2968	0.2227	0.2607	0.2657	0.2316	0.2976	0.214	0.2685	0.1418	0.3509	0.1588	0.1224	0.1	0.1449
LIMCH1|69112|AP	0	0.0098	0	0.2823	0.3799	0	0.0366	0	0	0.034	0.0113	0.015	0	0.1278	0.1293	0	0.2168	0	0.0126	0.0637	0	0.1957	0.0531	0.0381	0.0219	0.032	0.1774	0.0692	0.1781	0.038	0.1357	0.0066	0.0416	0.0387	0.0858	0.095	0.069	0.0169	0.0184	0.0478	0.1183	0.3978	0	0.0874	0	0	0	0.1053	na
ZNF195|13964|AT	0.0109	0	0	0.014	0	0.0247	0.0261	0	0.0152	0.0149	0	0	0.0264	0	0	0.0319	0	0	0.033	0	0.0228	0.0227	0.0368	0.0239	0.0292	0	0.017	0	0	0	0.0169	0.0073	0.0317	0.0225	0.0121	0.0104	0.0304	0.0292	0.0124	0.0161	0.0098	0.0415	0	0.0138	0	0.0279	0	0.0201	0
ADCY1|79595|AT	0.6827	0.718	0.5811	0.5322	0.4803	0.754	0.7596	0.4265	0.6525	0.4662	0.6362	0.7316	0.3391	0.7134	0.3463	0.5688	0.595	0.4618	0.7515	0.5062	0.243	0.4057	0.3576	0.6595	0.7988	0.6013	0.4211	0.5102	0.4575	0.6198	0.6167	0.581	0.6427	0.6244	0.4615	0.5745	0.6111	0.6891	0.7907	0.4867	0.3339	0.2276	0.2618	0.6848	0.2769	0.6812	0.5313	0.3949	0.3389
ODF2|87758|ES	0.8757	1	1	0.9618	na	0.6147	0.8328	na	0.9375	1	1	0.9606	0.8272	0.8835	1	0.8823	1	1	0.7922	1	1	0.757	0.8076	1	1	0.8786	1	0.6445	0.894	0.9391	1	0.8393	0.7988	1	0.9351	1	0.6426	1	1	0.8805	0.6699	1	1	0.9102	0.8222	0.8358	0.8534	1	na
ZNF302|48992|ES	0.4444	0.1453	0.0476	0.0698	0.0678	0.0462	0.1096	0.1071	0.0678	0.0146	0.1346	0.078	0	0.1176	0	0.2017	0.0206	0.1176	0.141	0.0594	0.1026	0.0909	0.0299	0.0462	0.1143	0.0415	0.1333	0.3363	0.0299	0.1129	0.0708	0.1631	0.4512	0.1212	0.1176	0.0909	0.1026	0.2938	0.1722	0.1053	0.1379	0.1176	0.0179	0.1011	0.1176	0.0789	0	na	na
BRD3|88088|AT	0	0	0	0	0	0	0	0	0	0	0	0	0	0	0	0	0	0	0	0	0	0	0	0	0	0	0	0	0	0	0	0	0	0	0	0	0	0	0	0	0	0	0	0	0	0	0	0	0
ZNF185|90397|AP	0.0744	0.047	0.0244	0.088	0.0211	0.1104	0.1879	na	0.0957	0.1649	0.0261	0.0082	0.0458	0.0799	0.1002	0.1521	0.3364	0	0.0109	0	0.0675	0.083	0	0.0577	0.0569	0.0394	0.1353	0.0675	0.05	0.1285	0.0158	0.0921	0.0276	0.107	0.0146	0.0509	0.0228	0.061	0.0325	0.0799	0.1163	0	0.0341	0.0771	0.0215	0.0367	0	0.083	na
SP140L|57889|RI	0.1014	0.2733	0.1506	na	na	na	0.1841	na	0.0882	0.1583	na	0.174	0.1014	0.1308	na	0.3072	0.1688	na	0.1014	na	0.3367	na	0.1333	0.0171	0.0828	0.1192	0.1841	na	0.1583	0.0622	na	0.0274	0.0746	0.2368	0.0312	0.0344	na	0.078	0.0335	0.0746	0.0758	0.6337	0.0139	0.1695	0.0768	0.0534	0	0.0274	na
HMGN1|60610|ES	0.3945	0.6131	0.3601	0.2354	0.5745	0.3075	0.215	na	0.4747	0.2057	0.4852	0.2513	0.4033	0.3235	0.3647	0.4087	0.569	na	0	0.5348	0.26	0.3241	0.2431	0.3012	0.6714	0.6477	0.4744	na	0.1408	0.4635	na	0.4852	0.5799	0.2705	0.6188	0.486	0.46	0.1181	0.5428	0.4992	0.7715	0.325	0.7976	0.7121	0.718	0.6199	0.4707	0.5877	na
STOX2|71288|AT	1	0.9409	1	0.928	1	1	1	1	1	1	0.9453	0.9757	1	1	1	1	1	1	1	1	1	1	1	0.8705	1	0.94	0.9102	1	1	1	1	1	1	1	0.9418	1	1	1	1	1	1	1	1	0.9241	1	1	1	1	1
ODF3B|62858|AA	0.2827	0.3715	0.1001	0.4288	0.1743	0.3087	0.3758	0.3063	0.3578	0.4249	0.2937	0.2175	0.3514	0.5198	0.3217	0.5278	0.1796	0.239	0.3634	0.2472	0.53	0.3253	0.4578	0.199	0.4195	0.2479	0.2586	0.3848	0.2394	0.1496	0.7666	0.2454	0.5518	0.4028	0.2836	0.2297	0.4978	0.4139	0.4968	0.5677	0.3572	0.4887	0.2794	0.3964	0.263	0.0805	0.0991	0.1536	0.3332
LTBP3|16866|ES	1	0.999	1	0.9987	1	1	0.9982	1	1	0.9974	1	1	1	0.995	1	1	1	1	1	1	1	1	1	1	1	1	1	1	1	0.9991	1	1	1	1	1	1	1	1	1	1	0.9986	1	0.998	1	1	1	1	1	1
DRG2|39551|AD	0.0135	0.0498	0.0072	0.0271	0	0.0296	0.0106	0.025	0.0152	0.0157	0.0119	0.0597	0.07	0.0304	0	0.0835	0.0359	0	0.0218	0.0321	0.0534	0.0521	0.0551	0.0334	0.0189	0.0637	0.0215	0	0.0299	0	0.0269	0.0338	0.0727	0.0185	0.0801	0.036	0.0106	0.0173	0.0271	0.0252	0.0304	0	0.01	0	0.0103	0.0416	0.0177	0	0
NIF3L1|56769|AP	0	0	na	0	na	0	na	0	0	0	0	0	na	0	na	0	0	na	0	na	na	na	0	0	0	0	0	0	0	0	na	0	0	0	0	0	0	0	0	na	0	na	0	0	0	0	0	0	na
MBOAT7|51803|AT	0.0319	0.0476	0.0368	0.0366	0.1427	0.0596	0.0199	0.0213	0.0648	0.0288	0.0249	0.0342	0.0209	0.0156	0.0334	0.0707	0.0226	0.0422	0.018	0.0409	0.0324	0.0848	0.0289	0.0487	0.0327	0.0268	0.0423	0.0448	0.0435	0.0255	0.0512	0.0567	0.049	0.1018	0.0199	0.0535	0.0237	0.0361	0.0318	0.0331	0.0524	0.0471	0.0573	0.0446	0.0653	0.0553	0.0638	0.047	0.0161
KLHDC8A|9534|ES	1	1	1	1	1	1	1	1	1	1	1	1	1	1	1	1	1	1	1	1	1	1	1	1	1	1	1	na	1	1	1	1	1	1	1	1	1	1	1	1	1	1	1	1	1	1	1	1	1
PARD3|11217|ES	0.8235	0.9274	0.9138	0.8954	1	0.931	0.878	0.9123	0.8885	0.902	0.9541	0.9798	0.9515	0.9328	0.9189	0.6907	0.9645	0.8889	0.9282	0.9296	0.5355	0.9275	0.8485	0.9464	0.9145	0.9057	0.9677	0.9552	0.9286	0.8586	0.8062	0.847	0.9213	0.9593	0.9099	0.9049	0.8824	0.8205	0.9261	0.8	0.9398	0.7826	1	0.8649	0.8804	0.9485	0.949	0.9012	na
ARHGEF39|86268|AP	0.7586	0.8486	0.9239	0.8586	0.7941	1	1	1	0.8971	0.9205	0.8609	0.9333	0.7143	1	0.8056	0.7255	1	1	0.8614	0.4167	0.9119	1	0.7143	0.9496	0.8462	0.5882	0.7131	1	1	0.7717	0.9028	0.9426	0.9369	1	0.8	0.6202	0.7941	0.6667	0.8586	1	0.9213	1	1	0.6613	0.9386	1	0.7342	0.9167	0.7961
URGCP|79358|RI	0.0948	0.0985	0.0416	0.0361	0.0097	0.0289	0.0603	0.3356	0.0498	0.079	0.0768	0.1204	0.0565	0.0168	0.0243	0.1009	0.1904	0.1404	0.1069	0.1009	0.1768	0.02	0.0329	0.0424	0.0631	0.0522	0.0642	0.0595	0.0615	0.0475	0.0788	0.0515	0.0696	0.0451	0.0311	0.0392	0.0455	0.0926	0.0381	0.1758	0.0675	0.1967	0.0311	0.0507	0.2413	0.0114	0.0076	0.1009	0.6024
ST3GAL3|2201|ES	1	0.8626	1	1	0.5647	1	1	na	1	1	1	1	1	1	na	1	1	na	0.7976	na	0.7584	na	1	1	1	1	0.6307	na	1	0.9037	na	1	1	na	1	1	1	1	1	1	1	na	1	1	0.2782	1	1	0.8806	na
NDUFS1|57113|AP	0.0948	0.0472	0	0	0.0228	0	0	0.1252	0.0176	0	0.0195	0.0186	0	0	0	0	0	0	0.0204	0.0777	0.1066	0	0.0204	0.0069	0.0195	0.0157	0.0363	0.0113	0.0108	0	0	0.0163	0.0188	0.047	0	0.0745	0	0.0779	0	0.0282	0	0	0.1518	0	0	0.0138	0.0106	0	na
ATAD1|12458|AP	0	0	0.0133	0	0	0	0	na	0.0255	0	0	0	0	0.0099	0	0	0	0	0.0132	0	0	0	0	0	0.014	0.0114	0	0	0	0	0	0	0	0	0	0	0	0	0	0	0.0159	0	0	0	0	0.0392	0	0	0
UXS1|54853|AT	0.9944	0.9934	0.9965	0.9977	0.9991	0.9957	0.9934	0.9958	0.9888	0.9992	0.9937	0.9942	0.9991	0.9944	1	0.9944	0.9961	0.9945	0.9949	0.9954	0.9987	1	0.9963	0.9969	0.9929	0.9993	0.9955	0.9971	0.9961	0.9991	0.9983	0.9923	1	0.9981	0.9926	0.997	0.997	0.9924	0.9975	0.9965	0.9978	0.9977	0.996	0.9986	0.9957	0.9992	0.9987	0.9966	0.9985
KLHL3|73481|AT	0.5552	0.6165	0.943	0.9375	0.9633	0.9574	0.9039	0.8403	0.6956	0.7838	0.7315	0.6806	0.7228	0.8539	0.878	0.6206	0.8091	0.7802	0.731	0.8999	0.7178	0.921	0.7114	0.8867	0.7692	0.853	0.52	0.945	0.9467	0.6783	0.9435	0.7832	0.737	0.7482	0.7425	0.7975	0.8518	0.6352	0.758	0.86	0.7306	0.4884	0.5968	0.7322	0.6876	0.6719	0.9089	0.7198	0.6974
PSEN2|10032|AA	0.6898	0.5837	0.7742	0.6893	0.6462	0.6535	0.4744	0.5828	0.5499	0.7683	0.5772	0.6496	0.739	0.6074	0.8286	0.5732	0.7119	0.78	0.6218	0.5632	0.6898	0.4916	0.78	0.6975	0.7838	0.5865	0.6102	0.5919	0.6906	0.7183	0.7316	0.6351	0.651	0.6929	0.6367	0.6691	0.6007	0.7894	0.626	0.7014	0.7632	0.4511	0.7042	0.6111	0.6779	0.6439	0.5919	0.6642	0.6851
SLC16A3|44299|AP	0.0153	0.0536	0	0.0571	0	0	0.0793	0.1158	0.0428	0.026	0.0901	0.0699	0.0123	0.0142	0	0.0218	0	0	0	0	0	0	0.0235	0.0214	0.0203	0	0.0451	0.035	0.1125	0.0322	0	0.0365	0.0558	0	0.3017	0.0191	0	0.2017	0.0256	0.0455	0	0.0245	0.069	0.0268	0.0386	0.0148	0.1069	0.0157	0
EIF2A|67282|AA	1	1	1	1	1	1	1	1	1	1	1	1	1	1	0.9603	1	1	1	1	1	1	1	1	1	1	0.9964	1	1	1	1	1	1	1	1	1	1	1	1	1	1	1	1	1	1	1	1	1	1	1
CCAR2|83036|AP	0.9182	0.9078	0.9764	0.9431	0.9508	0.9511	0.9167	0.949	0.949	0.9444	0.855	0.9336	0.9281	0.9197	0.9756	0.9276	0.9451	0.9735	0.9487	0.9238	1	0.9706	0.9543	0.9596	0.9566	0.9268	0.9612	0.9343	0.9416	0.9601	0.9959	0.98	0.9277	0.9806	0.8904	0.9034	0.9336	0.9334	0.9604	0.9237	0.9538	0.9821	0.9127	0.9845	0.8824	0.9252	0.965	0.9286	1
KMT2E|81272|ES	1	1	1	1	1	1	1	1	1	1	1	1	1	1	1	1	1	1	1	1	1	1	1	1	1	1	1	1	1	1	1	1	1	1	1	1	1	1	1	1	1	1	1	1	1	1	1	1	1
PDHA1|88631|AT	0.1088	0.0725	0.0189	0.0369	0.0134	0.0403	0.0464	0.043	0.0686	0.0234	0.0541	0.0701	0.0349	0.0447	0.0441	0.1046	0.0225	0.0402	0.1009	0.0612	0.0377	0.0194	0.0264	0.0394	0.0907	0.0234	0.0478	0.0396	0.0295	0.0621	0.0399	0.0713	0.1106	0.0524	0.0468	0.0472	0.0699	0.067	0.0579	0.0523	0.0329	0.0339	0.0482	0.0244	0.053	0.094	0.0213	0.0077	0.0077
PPP3CC|83012|ES	0.2774	0.2659	0.432	0.2212	0.1944	0.3784	0.314	0.1405	0.4879	0.2792	0.3802	0.4486	0.4699	0.248	0.3389	0.4127	0.3943	0.3587	0.3046	0.3413	0.3461	0.2671	0.4574	0.3245	0.3321	0.342	0.2955	0.2574	0.3907	0.3467	0.3492	0.3822	0.2147	0.4185	0.3047	0.254	0.3136	0.4685	0.4101	0.2716	0.2756	0.3321	0.3126	0.1727	0.3355	0.3751	0.3728	0.2995	0.3573
PSMD1|57924|ES	1	1	1	0.9837	1	1	1	1	1	0.9931	1	1	1	1	1	1	1	1	1	1	1	1	1	1	1	0.9944	1	0.9871	1	1	1	0.9958	1	1	1	0.9916	0.9804	1	1	0.9909	1	1	1	1	1	0.9895	1	1	1
PPP4R4|29091|AT	na	0.73	0.6574	1	na	na	0.6109	1	0.7532	1	1	0.8439	na	1	1	1	1	0.5114	0.8953	na	na	1	0.8557	1	0.9154	na	1	0.7682	0.6767	na	na	0.938	0.7933	1	0.846	0.7871	1	na	0.7584	1	1	1	1	1	0.8048	0.7933	1	na	1
NECAB3|59001|RI	0.2801	0.2645	0.329	0.2648	0.266	0.3228	0.4195	0.3726	0.2268	0.2482	0.242	0.3095	0.3165	0.3361	0.3061	0.2785	0.3061	0.3351	0.2947	0.2448	0.2608	0.3657	0.234	0.2657	0.2799	0.2978	0.1664	0.2154	0.2013	0.1452	0.3791	0.2529	0.2071	0.2245	0.3165	0.227	0.3853	0.3193	0.2391	0.3103	0.2829	0.1807	0.2209	0.2756	0.2963	0.2507	0.2658	0.188	0.3232
GFM1|67446|AT	0.998	0.9974	1	1	0.9967	1	0.9983	1	0.9964	0.9988	1	0.9979	1	1	1	0.9968	1	1	1	0.9968	1	1	1	0.999	1	1	0.9973	1	0.999	0.9926	1	0.998	0.9965	0.9947	1	1	1	0.9986	0.9989	0.9993	1	1	0.9985	0.9973	1	1	0.9972	1	0.998
COA1|79335|AT	0.134	0.1707	0.0719	0.1267	0.1092	0.12	0.0921	0.0901	0.1496	0.1685	0.139	0.2227	0.1252	0.1641	0.1246	0.1658	0.0949	0.1098	0.1671	0.166	0.0995	0.0893	0.1891	0.1048	0.1558	0.0932	0.1017	0.105	0.0971	0.132	0.1239	0.131	0.1634	0.2314	0.1444	0.1326	0.0732	0.1468	0.1492	0.1236	0.1244	0.1366	0.0759	0.107	0.0998	0.2197	0.1097	0.0949	0.0633
C12orf66|22859|AD	1	0.9691	1	1	1	1	1	1	1	1	1	1	1	1	1	1	1	1	0.9553	1	1	1	1	1	1	0.9609	1	1	1	1	1	1	1	1	1	1	1	1	1	1	1	na	1	1	1	0.9448	1	1	1
TAF1C|37823|ES	0.9838	1	0.9754	0.9869	1	1	0.9247	0.9712	0.9472	0.9788	0.9431	0.9877	1	0.9697	1	0.9095	0.956	1	0.9899	1	1	0.9725	0.9409	1	0.9583	0.9819	0.8956	0.978	0.9565	0.9766	1	0.9894	0.956	1	0.9598	0.9472	0.9775	0.9439	0.9601	0.9881	1	1	1	0.95	0.9673	0.9855	1	0.9652	1
ARL5A|55594|AT	0.0043	0.0104	0.0062	0.0062	0.0138	0.005	0.0028	0.0057	0.0046	0.016	0.0146	0.0097	0.0179	0.0157	0	0.0361	0.0156	0.0066	0.012	0.0062	0.0163	0	0.0187	0.0037	0.0132	0.0089	0.0308	0.0041	0.0019	0	0.0145	0.0039	0.0036	0.0329	0.0153	0	0.0105	0.0432	0.0101	0.0092	0.0091	0.0282	0.0115	0.0092	0	0.008	0.0075	0	0.006
BTN2A1|75668|AT	0.069	0.0561	0.0255	0.0263	0.038	0.0365	0.0389	0.0317	0.0272	0.0324	0.0551	0.0173	0.0595	0.0673	0.0862	0.0415	0.0258	0.0348	0.0197	0.0235	0.0343	0.0344	0.0478	0.0545	0.0441	0.0551	0.0429	0.0269	0.0378	0.0676	0.0052	0.0208	0.0677	0.0762	0.0357	0.0767	0.0148	0.1261	0.0417	0.0434	0.0317	0.0385	0.0785	0.0394	0.1096	0.0475	0.0556	0.0976	0.0893
ARID1A|1297|ES	1	1	1	1	1	1	1	1	1	1	1	1	1	1	1	1	1	1	1	1	1	1	1	1	1	1	1	1	1	1	1	1	1	1	0.9953	1	1	1	1	1	1	1	1	1	1	1	1	1	1
ZKSCAN1|80869|ES	1	1	1	1	na	1	0.9714	1	1	0.9719	1	1	1	1	na	1	1	1	1	1	na	1	1	1	1	0.9622	1	1	1	1	1	1	1	1	1	1	1	1	1	1	1	1	na	1	1	0.9585	1	na	na
MZF1|52489|AA	1	0.9862	0.9895	0.9821	1	0.9911	0.9666	1	1	1	0.9939	0.9653	1	0.9807	0.9702	0.9831	1	0.9555	0.9745	0.9598	0.982	0.9564	1	0.9904	0.9795	0.9848	0.9843	1	0.9825	0.9507	1	1	1	1	0.991	0.9883	0.9803	0.9843	0.9913	0.9828	1	1	0.9813	1	1	0.9872	1	0.9831	1
GNE|86341|ES	1	1	1	1	1	1	1	1	1	1	0.9758	1	1	1	1	1	1	1	1	1	1	1	1	1	1	1	1	1	1	1	1	1	1	1	1	1	1	1	1	1	1	1	1	1	1	1	1	1	1
RWDD4|71274|ES	0.9449	0.9803	0.9712	0.978	1	0.977	0.9783	1	1	0.9661	0.9811	0.9545	0.967	0.9778	1	0.9897	0.9885	0.9798	0.9659	1	0.9834	0.978	0.9795	0.9829	0.9528	0.9714	0.9878	0.9813	0.9645	0.9872	1	0.9561	0.9682	0.9487	1	0.9865	0.9206	0.9683	1	0.9819	0.9785	1	1	0.9737	1	0.9899	0.9782	0.9851	1
C6orf106|75786|AP	0.9929	1	1	1	1	1	1	1	0.9953	1	1	1	1	1	1	1	1	1	0.9961	1	1	1	1	1	1	1	1	1	1	1	1	0.992	1	0.9709	1	1	1	1	1	1	1	1	1	1	1	1	0.9952	0.9927	1
CD63|22241|AP	0.0162	0.0131	0.0344	0.0968	0.038	0.0434	0.0506	0.045	0.0136	0.0391	0.0231	0.029	0.0118	0.0563	0.0094	0.0131	0.0259	0.0347	0.0522	0.0208	0.0353	0.0305	0.0361	0.0414	0.0172	0.0427	0.0194	0.0506	0.0558	0.0142	0.0199	0.0191	0.0183	0.0081	0.0294	0.0144	0.0388	0.0361	0.0163	0.056	0.0128	0.0126	0.0134	0.0337	0.0122	0.0241	0.04	0.0098	0.0446
INADL|3244|ES	0.9917	0.9935	1	1	1	1	1	1	1	1	1	0.9864	0.9726	1	1	0.9813	1	1	1	1	0.9579	1	0.9874	1	0.9623	1	0.9738	0.9882	0.9714	0.9769	0.9589	1	0.9884	1	1	1	0.9768	1	1	1	1	1	1	1	1	1	1	0.9784	1
LRRCC1|84322|ES	0.3372	0.3383	0.5044	0.3585	0.0907	0.4376	0.3328	0.1522	0.4958	0.2449	0.428	0.2579	0.2304	0.2978	na	0.687	na	0.0855	0.5908	0.4994	na	0.2588	0.44	0.3872	0.297	0.3146	0.3934	0.1623	0.4112	0.6423	0.3934	0.5277	0.5769	0.1226	0.4112	0.4181	0.2304	0.3686	0.4813	0.3043	0.2953	na	na	0.0631	0.2678	0.4257	0.2608	na	na
ZNF43|48793|AT	0	0	0	0	0	0	0	0	0	0	0	0	0	0	0	0	0	0	0	0	0	0	0	0	0	0	0	0	0	0	0	0	0	0	0	0	0	0	0	0	0	0	0	0	0	0	0	0	0
LGALSL|53766|ES	1	1	1	1	1	1	1	1	1	1	1	1	1	1	1	1	1	na	1	1	na	1	1	1	1	1	1	1	1	1	1	1	1	1	1	1	1	1	1	1	1	1	1	1	1	1	1	1	1
PAM16|33647|AP	0.0608	0.0775	0.0153	0.0573	0.0089	0.0047	0.0809	0.08	0.0721	0.0475	0.0938	0.0659	0.0252	0.0256	0.021	0.0288	0.0493	0.0668	0.1106	0.0364	0.0288	0.032	0.0776	0.04	0.092	0.0259	0.0249	0.0887	0.0222	0.0513	0.0375	0.0473	0.1035	0.029	0.0662	0.0076	0.0459	0.1163	0.0593	0.0433	0.0516	0.0955	0.0156	0.0091	0.108	0.0295	0.0239	0.0302	0.0479
CCDC51|64650|AA	0.6792	0.5217	0.5098	0.7343	0.7765	0.6154	0.7595	0.7405	0.6346	0.6171	0.721	0.5434	0.3333	0.6762	0.5199	0.7246	0.5128	0.8124	0.5237	0.5631	0.7505	0.7459	0.6896	0.6433	0.6053	0.6025	0.7193	0.6146	0.8772	0.6215	0.7419	0.6899	0.5505	0.3871	0.3748	0.499	0.6939	0.7168	0.6046	0.7279	0.6088	0.2862	0.7865	0.7164	0.5551	0.6154	0.4655	0.5	0.4298
RFESD|72813|ES	1	0.8336	0.8656	0.8957	0.8656	0.8411	0.7561	0.763	0.8336	0.9508	0.7923	0.9581	0.8513	0.8564	1	0.8429	0.9279	0.6254	0.9173	0.8192	1	0.9279	1	0.8564	1	1	0.8111	0.8611	0.8111	0.9148	0.9315	0.9569	0.9508	0.9148	1	0.9581	0.8982	0.9347	0.9471	0.926	1	0.6168	1	0.8916	0.9315	0.9403	1	0.6561	0.9148
TNKS1BP1|15830|AD	0.0093	0.0039	0.0087	0	0	0	0.0102	0.0211	0	0	0.0204	0.0097	0	0.01	0	0	0	0	0	0.0197	0	0.0163	0.0152	0.005	0	0	0	0	0	0.0222	0	0	0.0186	0	0.0131	0	0	0	0	0.0108	0	0	0	0	0	0	0	0	na
MADD|15721|ES	0	0.0077	0.0333	0.0096	0.0491	0	0	0	0	0.0139	0	0	0.0333	0	0.0373	0.0127	0	na	0.0109	0.0373	0	0.0439	0.016	0.0262	0.019	0.0242	0.0763	0.0566	0	0.0779	0	0.0196	0	0.0169	0.0139	0	0.0252	0.0274	0	0	0.0153	0	0	0	0	0.0504	0.0153	0	na
SAR1B|73418|ES	0.2522	0.225	0.1525	0.1399	0.0822	0	0.0744	0.1671	0.1888	0	0	0.1444	0	0.1326	0.2163	0	0	0.2657	0	0.1967	0	0.0988	0.1005	0.1207	0.1374	0.1604	0.294	0.1214	0	0.2049	0.1581	0	0.1712	0.1989	0.104	0.1333	0.2245	0.1203	0.2306	0.2887	0.2458	0.391	0.3094	0.1355	0.3929	0.1558	0.1859	0.1712	0.3346
NXF1|16436|AD	0.9911	1	1	1	1	1	1	1	1	1	1	0.9944	1	1	1	1	1	1	1	1	1	1	1	1	0.9915	1	1	1	1	1	1	1	0.9935	1	1	0.9945	1	1	1	1	1	1	1	1	1	1	1	1	1
LRSAM1|87636|ES	1	1	1	1	1	0.9812	1	1	1	1	0.9862	1	0.9822	1	1	1	1	0.9615	1	1	1	1	1	1	0.9721	1	1	1	0.9813	0.9742	1	1	0.9709	1	0.9864	1	0.987	0.9804	1	0.9915	1	0.9082	1	1	0.9858	0.9822	0.9866	0.9599	1
NBPF11|7342|ES	0.8306	0.4161	1	0.8723	na	0.6056	0.629	0.8698	0.9456	0.6032	0.6556	0.6054	1	0.8795	1	0.6821	1	0.4282	0.5843	na	0.5057	0.8838	0.8303	0.8086	0.521	0.7556	na	0.7591	0.9546	0.6684	0.7409	0.7353	0.4899	0.9146	0.2922	0.2774	0.7959	0.3024	0.2698	0.7868	0.9021	1	1	0.614	0.3577	0.2768	0.8288	1	na
AMOTL1|18366|ES	1	1	1	1	1	1	1	1	1	1	1	1	1	1	1	1	1	1	1	1	1	1	1	1	1	1	1	1	1	1	1	1	1	1	1	1	1	1	1	1	1	1	1	1	1	1	1	1	1
TBC1D5|63667|ES	0.9119	0.8561	1	0.8895	1	0.9653	0.9632	na	0.9079	0.8759	0.8816	0.8911	na	0.9549	na	0.8519	na	0.8215	0.9196	0.8961	1	0.9338	1	0.9502	0.9085	0.9161	0.8895	0.8915	0.883	0.8579	1	0.9052	0.9155	1	0.7968	1	0.8961	0.742	0.9506	0.8366	0.8961	na	na	0.9346	1	0.8508	0.9119	1	na
RPS6KB2|17200|AT	0.031	0.0359	0	0.0448	0	0.013	0	0	0.017	0	0.0328	0.0161	0.0171	0.0391	0.0457	0.0265	0.0074	0	0.0112	0	0.0328	0.0079	0.0082	0.0222	0.0172	0.0062	0.0135	0.0295	0.0253	0.0064	0.0083	0.0196	0.0294	0.0271	0.0086	0.0127	0.0141	0.0128	0.0501	0.0053	0.0531	0.0484	0.0323	0.0153	0.0128	0.0086	0.012	0.0124	0
GAPDH|19872|AP	0.948	0.9622	0.974	0.9726	0.9893	0.9688	0.9244	0.9348	0.9442	0.977	0.9419	0.9726	0.926	0.9733	0.9851	0.9062	0.9465	0.9473	0.9406	0.9789	0.9725	0.9726	0.9628	0.9499	0.9392	0.9676	0.9328	0.9719	0.9611	0.9151	0.9872	0.9558	0.9423	0.9441	0.9257	0.9406	0.9433	0.9461	0.9131	0.9248	0.9405	0.9126	0.9055	0.9236	0.9311	0.9219	0.9653	0.9539	0.9248
DAG1|64873|AP	0.135	0.2977	0.1869	0.3069	0.1158	0.2871	0.2669	0.0656	0.2632	0.2464	0.1679	0.1446	0.1378	0.222	0.2653	0.1597	0.0643	0.1775	0.1584	0.1235	0.0457	0.1303	0.2284	0.3341	0.2604	0.2272	0.1902	0.235	0.1976	0.2114	0.1842	0.2953	0.2123	0.1105	0.1166	0.2425	0.0603	0.1354	0.3004	0.0966	0.0794	0	0.0354	0.164	0.1151	0.2631	0.1765	0.0548	0.0131
SARS2|49723|AP	0	0	0	0	0	0	0	0	0	0	0	0	0	0	0	0	0	0	0	0	0	0	0	0	0	0	0	0	0	0	0	0	0	0	0	0	0	0	0	0	0	0	0	0	0	0	0	0	0
DBF4B|41883|AT	0.5061	0.5377	0.4371	0.4119	0.4634	0.4257	0.3347	0.5608	0.3965	0.4517	0.5026	0.5403	0.4929	0.4312	0.4865	0.476	0.669	0.5873	0.5631	0.6481	0.5234	0.5425	0.3205	0.5269	0.3863	0.4631	0.5315	0.6176	0.5937	0.5495	0.5296	0.3586	0.6006	0.4216	0.4061	0.4532	0.7	0.2149	0.5896	0.5691	0.4884	0.6332	0.5894	0.599	0.5387	0.4344	0.524	0.485	0.6652
ADCK4|49942|AP	0.1691	0.0544	0	0	0	0.0779	0.1102	0	0.1893	0	0.0601	0.0433	0	0	0	0.0796	0	0	0	0	0	0	0	0	0.1028	0.0779	0.073	0	0	0.0602	0	0	0.0749	0.2621	0.0336	0.1052	0	0	0.1153	0	0.0732	0.202	0	0	0.5872	0.104	0	0.2192	0
MXRA7|43612|AT	0.0604	0.0642	0.0364	0.0407	0.0471	0.0378	0.0652	0.0345	0.0564	0.0581	0.0544	0.0553	0.0459	0.0513	0.0616	0.0591	0.0563	0.0483	0.0342	0.0497	0.0537	0.0468	0.0511	0.0464	0.0587	0.0464	0.0547	0.0401	0.0367	0.0527	0.0415	0.0454	0.0553	0.0419	0.0441	0.047	0.0537	0.0608	0.0552	0.0613	0.0479	0.0544	0.0504	0.0456	0.0509	0.0501	0.0311	0.0449	0.0364
POLR2D|55248|AP	0	0.0078	0	0.0495	0	0.0137	0	na	0.0315	0.0213	0	0.0086	0	0.0139	0.0335	0.0114	0	0	0.0233	0.024	0.0187	0	0.0174	0	0.0436	0.0197	0.0208	0.0094	0.017	0	0.0517	0.0152	0.0132	0	0	0.0321	0	0	0.0302	0.0663	0.022	0	0	0.0885	0.1485	0	0.012	0	0
MEN1|16702|AD	1	0.9942	1	0.9936	1	0.9869	0.9811	1	0.9889	1	0.9904	0.9939	1	1	1	0.9898	1	1	0.995	1	0.977	0.9873	1	1	1	1	1	1	0.9657	0.9915	0.9761	1	0.9711	1	1	1	1	1	0.9704	0.9925	1	1	0.9645	0.9811	1	0.9815	1	1	1
RSPH3|78294|ES	1	0.9849	0.9202	0.9799	1	1	0.9818	1	1	0.9841	1	1	1	1	1	0.9602	1	1	1	1	1	1	1	1	0.9832	0.954	1	1	1	0.962	1	1	1	0.9241	1	1	1	1	1	1	0.9681	1	1	1	0.9208	1	0.9767	1	1
TTC23|32630|AD	1	0.9457	0.7089	0.8149	1	0.4948	0.5596	na	1	1	0.9131	0.948	0.7881	0.9203	na	1	1	0.6994	0.8763	0.7529	0.8211	na	0.7006	0.9159	1	0.8277	1	1	0.8175	0.9459	1	0.8616	1	1	1	1	0.6419	0.7486	1	1	1	1	1	1	1	0.9011	0.8519	0.5988	na
HAX1|7818|ES	1	0.8129	0.5121	0.5169	0.4744	1	0.4286	0.3693	0.6979	na	0.4938	0.6518	0.8855	0.3415	na	0.6323	0.7807	na	0.6217	0.8878	0.5294	0.4372	1	0.5785	0.7992	0.4681	0.7003	0.4765	0.5064	0.7592	0.7668	0.5747	1	1	0.8583	0.894	0.6178	0.7888	0.7041	0.4286	na	0.693	0.8338	na	0.5223	na	0.5075	na	1
MON2|22839|ES	0.4068	0.3675	0.222	0.1311	0.5805	0.401	0.5546	0.4869	0.2459	0.2695	0.1627	0.163	0.3053	0.4599	0.2933	0.3135	0.206	0.242	0.1181	0.4301	0.2432	0.1311	0.3372	0.2564	0.3351	0.1827	0.4192	0.3959	0.2861	0.3325	0.5225	0.2635	0.2407	0.2933	0.233	0.2933	0.5661	0.3977	0.4781	0.3908	0.2515	0	0.1357	0.4901	0.3156	0.2639	0.1963	0.3563	0.1917
EIF3H|84951|AP	1	1	1	1	1	1	1	1	1	1	1	1	1	0.9995	1	1	1	1	1	1	1	0.9987	1	0.9993	1	1	1	1	1	1	1	1	1	1	1	1	1	1	1	1	0.9987	1	1	1	1	1	1	1	1
ATP2C1|66767|AA	0.9276	0.5541	1	0.8794	na	0.8812	0.7772	na	0.9276	0.8688	0.72	0.9356	na	0.8564	0.865	0.8741	0.8474	0.6811	0.7963	0.7873	1	1	0.8516	0.9022	0.882	0.8997	1	0.9684	0.8522	1	0.7546	0.7682	0.8602	0.5036	0.9193	0.8386	na	0.8758	0.9262	1	0.9293	na	1	0.9489	1	0.7797	0.9401	1	na
FAM65B|75540|AT	0.2003	0.2278	0.3128	0.1871	0.2874	0.2823	0.2204	0.1859	0.2316	0.3449	0.294	0.17	0.1982	0.3478	0	0.2274	0.1711	0.2053	0.2733	0.3238	0.0648	0.1042	0.2697	0.2315	0.2449	0.3354	0.1531	0.1704	0.2299	0.2066	0.0767	0.2962	0.1851	0.2486	0.1761	0.2068	0.1288	0.2536	0.2231	0.1679	0.1417	0.1379	0.122	0.2109	0.167	0.1784	0.2859	0.2249	0.04
SLC2A4|38901|AT	0.0216	0.1152	0.1231	0.1358	0.1254	0.154	0.1356	0.1238	0.0741	0.1029	0.1363	0.075	0	0.1391	0.267	0.1322	0.0763	0.1234	0.1283	0.1464	0.2591	0.0749	0	0.0969	0.0192	0	0.067	0.0673	0.1428	0.1175	0.2555	0.1055	0.1553	0.0846	0.0858	0.2854	0.2726	0.1285	0.0774	0.1557	0.1185	0.0172	0.2502	0	0.2473	0.1985	0	0.1878	0.2061
USP22|39800|AP	0.0102	0.0034	0	0.0046	0	0.0043	0.0086	0	0	0	0	0	0	0.1108	0	0	0	0	0	0	0	0	0	0.0095	0.0059	0.011	0	0	0	0	0.0071	0	0	0.0169	0	0	0	0	0	0	0	0	0	0	0	0	0	0.0431	0
ERG|60594|ES	0.5719	0.6875	0.6226	0.5389	0.55	0.6581	0.628	0.5531	0.557	0.6667	0.6393	0.6487	0.9267	0.6432	na	0.6875	0.7857	0.7122	0.7333	0.562	na	0.616	0.6919	0.574	0.4636	0.6377	0.7716	0.6353	0.7253	0.6796	0.5437	0.6399	0.6448	0.7746	0.8069	0.6735	0.7376	0.6316	0.6121	0.6026	0.5132	0.5531	0.6471	0.7814	0.536	0.6516	0.6875	0.3548	na
MDM2|23033|ES	1	1	1	1	1	1	1	1	1	1	1	1	1	1	1	1	1	1	1	1	1	1	1	1	1	1	1	1	1	1	1	1	1	1	1	1	1	1	1	1	1	1	1	1	1	1	1	1	1
IRF3|51008|ES	na	0.483	1	1	na	0.3845	1	1	0.3775	na	1	1	1	0.5478	na	0.8313	1	na	1	1	na	na	1	na	0.7273	1	0.6232	1	1	1	1	0.3853	1	0.4648	0.6991	na	1	1	1	1	1	0.4308	1	1	1	0.3794	na	na	na
MTERFD2|58312|AT	0.907	0.9583	0.9734	0.8828	0.931	0.9168	0.9358	0.9536	1	0.9278	0.9152	0.9657	0.9659	0.9172	0.9455	0.9373	0.9931	0.9493	0.9544	0.9653	0.9713	0.9236	0.9526	0.9387	0.9175	0.9684	1	0.9503	0.9305	0.946	0.9336	0.9576	0.9161	1	0.9511	0.9505	0.9856	0.9391	0.9573	0.9303	0.9259	1	0.9124	0.9827	0.9861	1	0.9876	1	0.9587
PLCL2|63654|AT	1	1	0.9696	1	1	1	0.9528	1	1	1	0.9693	1	1	1	1	0.9863	1	1	0.9726	0.9258	1	1	0.9817	1	0.9594	1	1	0.9554	1	1	1	1	1	0.9826	1	1	1	1	0.9733	0.9863	1	1	1	1	1	0.856	1	1	1
RAB1A|53794|ES	0.8436	1	0.9462	0.7962	na	na	1	0.7856	1	1	1	0.8949	0.8986	0.8513	na	0.8967	0.7928	1	0.7653	0.9215	1	0.9022	0.9383	0.8779	0.8918	0.9153	1	1	0.8531	1	na	0.9529	0.9372	1	0.9524	1	1	0.7643	0.8572	0.8399	1	1	1	na	1	0.9639	0.7944	1	na
NSMCE1|35678|RI	1	1	0.7157	0.657	1	1	na	0.4962	0.6365	0.7779	1	1	1	0.8281	na	1	1	na	1	na	na	1	0.8178	0.7066	1	0.6968	0.8213	0.7472	na	na	na	1	0.74	na	na	na	0.4407	1	1	0.6051	0.74	na	0.6051	na	0.7666	0.7243	0.5537	1	na
AR|89348|AT	0.9479	0.949	1	0.9934	0.9522	0.997	0.9943	0.9877	0.9737	0.9803	0.9929	0.9937	1	0.9795	0.8654	0.9852	0.9952	1	0.994	0.9778	0.9786	0.971	0.9853	0.9867	0.9688	0.9947	0.9929	1	0.9921	1	0.9441	0.967	0.9909	0.9779	0.9987	0.9822	0.9904	1	0.9938	0.9827	0.9959	1	0.9955	0.9763	1	0.9801	1	1	1
BZW2|78866|ES	1	1	1	1	1	1	1	1	1	0.9705	1	1	0.9503	0.9687	0.8448	0.9557	0.9545	1	1	1	1	1	1	0.9744	1	0.98	0.8118	0.979	1	1	1	1	1	1	1	0.9041	0.9862	1	1	1	0.9689	1	1	1	1	0.9821	1	1	1
SAT1|88699|AD	0.9222	0.8309	0.7109	0.6084	0.8781	0.8145	0.7437	0.7249	0.7679	0.3222	0.9459	0.8478	0.7302	0.7606	na	0.7653	0.5107	0.5624	0.8457	0.7196	0.79	0.8168	0.7656	0.6928	0.7795	0.3428	0.7711	0.3063	0.7298	0.5546	0.1462	0.6159	0.8101	0.2445	0.7209	0.4166	0.8094	0.8728	0.8565	0.6558	0.5776	0.1846	0.5159	0.8923	0.8571	0.8039	0.6342	0.6728	0.0512
PUS7|81289|AT	0	0	0	0	0	0	0	0	0	0	0	0	0	0	0	0	0	0	0	0	0	0	0	0	0	0	0	0	0	0	0	0	0	0	0	0	0	0	0	0	0	0	0	0	0	0	0	0	0
IL18BP|17477|AD	1	1	1	1	1	1	1	1	1	1	1	1	1	1	1	1	1	1	1	1	1	1	0.9955	1	1	1	1	1	1	1	1	1	1	1	1	1	1	1	1	1	1	1	1	1	1	1	1	1	1
ILF3|47568|AP	0	0	0	0	0	0	0	0	0	0	0	0	0	0	0	0	0	0	0.0161	0.0276	0	0	0	0	0	0	0	0	0	0	0	0	0	0	0	0	0	0	0	0	0	0	0	0	0	0	0	0	0
OPA1|68145|ES	0.8946	0.9601	0.9477	0.9232	0.956	0.8654	0.9444	1	0.9808	0.9778	0.9773	0.9508	1	0.9161	1	0.9769	0.9205	1	0.9051	0.9588	1	0.9738	0.9675	0.9326	0.9003	0.9331	1	0.9232	0.9396	0.9361	0.9454	0.8917	0.9868	0.9442	0.9306	0.983	0.9632	0.9458	0.9668	0.9804	1	na	0.6769	0.9476	1	0.9764	1	0.8963	0.8778
AGFG1|57820|ES	0.0162	0.0141	0.0061	0.0059	0	0	0	0.0935	0.0101	0	0.0075	0	0	0.0143	0.015	0.0221	0	0	0.0226	0.0136	0	0.0476	0.0157	0	0	0.0038	0	0.0054	0.0157	0.0203	0.0136	0.0064	0.0063	0	0	0	0.0343	0.0067	0.0066	0.0087	0	na	0.0224	0.0169	0	0	0.0271	0	na
ZNF81|88942|AT	0	0.0451	0	0	0	0	0	0	0.0945	0	0	0	0	0	0	0.1229	0	0	0	0.1496	0.4109	0	0	0	0	0	0.1671	0	0	0	0	0	0	0.0714	0	0	0	0	0.1442	0.079	0.0956	0	0.4798	0	0	0	0	0	0
KIF13A|75457|ES	0.8421	0.9084	0.9434	0.8568	0.721	0.9234	0.9027	0.9026	0.9199	0.9116	0.9201	0.9283	0.8831	0.818	0.9421	0.6993	0.9707	0.9454	0.9227	0.9314	0.9899	0.7513	0.9129	0.9148	0.849	0.9042	0.8398	0.9104	0.8843	0.8764	0.896	0.8688	0.9613	0.8121	0.8916	0.9257	0.8366	0.8228	0.8156	0.9035	0.8638	0.8835	0.8262	0.8583	0.9593	0.9178	0.9054	0.9504	0.8624
NUCB2|14522|AT	0.036	0.0933	0.0419	0.0835	0.0771	0.0476	0.0597	0.0845	0.043	0.0149	0.0309	0.0257	0.0062	0.0472	0.0553	0.0813	0.0715	0.0451	0.0305	0.0601	0.0761	0.0622	0.0525	0.0334	0.0222	0.0258	0.0412	0.0671	0.0386	0.0316	0.0259	0.0092	0.0414	0.0576	0.0372	0.0222	0.0423	0.0205	0.0636	0.0976	0.032	0.051	0.0465	0.0457	0	0.0589	0.0418	0.0454	0.0388
KIAA0586|27718|ES	1	0.978	1	1	0.8699	1	0.9543	0.8068	1	1	1	1	1	0.9678	1	1	1	1	1	1	1	1	0.9505	0.9687	1	1	1	1	1	0.9212	1	1	1	1	0.9245	1	0.9195	1	1	0.9519	0.9245	1	1	1	1	1	1	1	1
H2AFV|79572|AT	0.468	0.4859	0.4232	0.4638	0.351	0.4566	0.4419	0.4011	0.3882	0.4469	0.4113	0.4464	0.2845	0.4946	0.2839	0.3598	0.3504	0.4645	0.4713	0.3678	0.3302	0.4804	0.28	0.4202	0.4243	0.4326	0.4558	0.4236	0.378	0.392	0.4744	0.3863	0.442	0.3837	0.3646	0.3871	0.3881	0.3162	0.4486	0.4371	0.4244	0.3428	0.386	0.4709	0.4611	0.3866	0.447	0.2633	0.311
MYL12A|44490|ES	0.0044	0.0061	0.0085	0.0061	0.0113	0.0035	0.0086	0.0102	0.0043	0.0051	0.0098	0.0097	0.0052	0.0052	0.0054	0.0082	0.0035	0.0021	0.0079	0.0052	0.0042	0.003	0.0105	0.007	0.0061	0.0053	0.0031	0.0057	0.0056	0.0055	0.0053	0.0062	0.0082	0.0135	0.006	0.0062	0.0054	0.0112	0.007	0.0061	0.0055	0.0063	0.0075	0.0102	0.0093	0.0057	0.0061	0.0065	0.0033
SETD3|29214|AT	0.0289	0.0225	0.032	0.0212	0.0306	0.0227	0.0304	0.0412	0.0296	0.0311	0.022	0.0225	0.0308	0.0171	0.0189	0.0294	0.0127	0.0219	0.011	0.0229	0.0295	0.0268	0.0378	0.0342	0.0217	0.02	0.0255	0.0277	0.0298	0.0122	0.0167	0.0266	0.0227	0.0303	0.0265	0.0143	0.0158	0.0713	0.0293	0.0164	0.0188	0.0291	0.0182	0.0132	0.0176	0.0102	0.029	0.0243	0.0394
MAPKAP1|87586|ES	na	0.3684	0.8119	0.3521	0.4667	0.489	0.5548	0.4532	0.3982	0.6469	0.531	0.5555	0.7816	0.4207	na	0.7903	0.583	0.8252	0.6021	0.5586	na	na	0.5664	0.454	0.6321	0.5291	0.5002	0.5708	0.7966	0.7725	0.3565	0.4292	0.4149	0.8073	0.664	0.5671	0.8344	0.8145	0.6147	0.609	0.4877	na	0.3451	0.6129	0.4063	0.5443	0.6558	0.85	na
OGDH|79546|ES	0.0216	0.0347	0.0106	0.0243	0.0166	0.0243	0.0265	0.0059	0.0281	0.013	0.0185	0.0421	0.0451	0.0141	0.0063	0	0.0054	0.0451	0.0081	0.0392	0.0268	0.0026	0.0561	0.0105	0.0192	0.0118	0.0074	0.0203	0.0277	0.0345	0.0214	0.016	0.0183	0	0.0131	0.0099	0.0208	0.0168	0.0222	0.0559	0.0081	0	0.0422	0.0132	0.0186	0.0156	0.0183	0.007	na
MOCS1|76058|AP	0	0.0132	0.0263	0.0545	0	0	0	0	0	0	0	0.031	0	0	0	0.0267	0	0	0.017	0	0	0.0672	0	0	0	0.0276	0	0	0.03	0.0545	0	0.0569	0	0.0749	0	0.0484	0	0	0	0.0452	0.0328	na	0	0.0513	0	0	0.0505	0	0
ARID4B|10342|ES	0.1724	0.1452	0.0633	0.0425	0.0123	0.0348	0.0875	0.0304	0.078	0.1473	0.1962	0.1255	0.1572	0.0643	0.0235	0.1344	0.027	0.1191	0.0827	0.0245	0.0907	0.0161	0.0815	0.0427	0.0967	0.0827	0.1115	0.1394	0.0535	0.0939	0.1261	0.0888	0.0879	0.1895	0.1144	0.0547	0.0807	0.0926	0.1528	0.0663	0.0939	0.3247	0.1363	0.0339	0.2172	0.059	0.049	0.1191	0
ZNF100|48787|AP	0.9165	0.9035	0.714	0.8728	na	0.9209	0.9054	na	0.8468	0.7624	0.7689	0.7249	na	0.7669	na	0.9689	0.9321	0.714	0.8392	0.5552	na	na	0.781	0.8414	0.9163	0.9072	0.7573	0.8501	0.8619	0.9075	0.9258	0.9773	0.9227	0.8447	0.915	0.9637	0.8022	0.9419	0.88	0.5353	0.9357	0.8516	0.714	0.9701	0.8535	0.9222	0.8802	0.8488	na
SPAG8|86310|AA	1	1	1	1	1	1	1	1	1	1	1	1	1	1	1	1	1	na	1	1	1	1	na	1	1	0.9215	0.9487	na	1	1	1	0.9521	1	na	1	0.9488	1	na	1	1	0.9599	1	1	na	1	1	1	1	na
SMARCD2|43012|AP	0.9725	0.9897	0.976	1	1	0.9761	1	0.9571	1	0.9782	0.8932	0.9741	1	0.9462	1	0.9532	0.9109	1	0.9598	0.9654	0.8385	0.9722	0.9809	0.9565	0.9665	1	0.9621	0.9738	1	0.877	0.9754	0.9536	0.917	1	0.9792	0.9429	0.9796	0.9104	0.9856	0.9344	0.9562	0.5824	0.9534	0.9394	0.9527	1	0.8751	1	0.8721
HDAC6|89008|AP	0.1805	0.1328	0	0	na	0.1328	na	na	0.1193	0	0.0684	0.2158	0.2813	0.0848	na	0	0	na	0.1154	na	na	na	0.1118	0.0828	0.0741	0	0	0	0	0.0684	0	0	0.1498	0.0992	0	0.1937	0	0	0	0	0.2813	na	na	0.2426	0.128	0	0.0684	na	na
YWHAZ|84722|AP	0.086	0.1295	0.0525	0.0895	0.0562	0.0695	0.0834	0.1124	0.0605	0.0613	0.0737	0.0655	0.1214	0.1029	0.0494	0.155	0.0789	0.1348	0.04	0.0294	0.0716	0.0683	0.0483	0.0603	0.1004	0.0833	0.1213	0.0595	0.0667	0.1253	0.059	0.0883	0.0682	0.0555	0.0716	0.0713	0.0421	0.0706	0.0829	0.1372	0.0795	0.1146	0.1866	0.0537	0.133	0.083	0.0643	0.0508	0.0365
COL25A1|70308|AT	0.1803	0.0101	0.0711	0	0	0.0482	0.0688	0	0.2958	0	0.0464	0	0	0.0179	na	0	0	0	0.0468	0.2622	0.1803	0.0564	0.0395	0	0.1673	0	0	0.0809	0	0	0	0.0289	0	0.2622	0	0	0.0123	0	0	0.0156	0	0	0	0	0	0.1297	0.0331	0	0.2042
HEATR2|78512|AT	0.0044	0.0138	0.0246	0.0228	0.0092	0.0221	0	0.0157	0.0257	0.0216	0.0049	0.0083	0.0063	0.0181	0.0366	0.0147	0.0212	0.0259	0.0183	0.021	0.0133	0.0075	0.0215	0.0192	0.0064	0.0077	0.0264	0.0073	0.0141	0.0396	0.0086	0.0186	0.0054	0	0.0387	0.0051	0.0263	0	0.0142	0.0158	0.0027	0.0514	0.0094	0.0084	0	0.0106	0.0189	0.006	0.0185
CAST|72858|ES	0.8244	0.6594	0.7512	0.7203	0.7198	0.7135	0.745	0.7397	0.7354	0.6845	0.7109	0.6813	0.8019	0.7987	0.7055	0.6983	0.7603	0.7312	0.7621	0.6703	0.6697	0.7131	0.8372	0.6482	0.8238	0.7153	0.741	0.7908	0.7107	0.639	0.7272	0.7137	0.7115	0.809	0.7509	0.7375	0.8028	0.8838	0.7505	0.844	0.7359	0.7928	0.8042	0.7548	0.7996	0.8218	0.689	0.7742	0.666
DTD2|27118|RI	1	1	0.9528	0.9799	1	1	1	1	1	1	1	0.9847	1	1	0.9022	1	1	1	0.9838	0.9556	1	1	0.9621	1	0.9269	1	0.9722	1	1	0.9651	0.9578	0.9767	1	1	1	1	1	1	0.9692	1	1	1	1	1	1	1	0.9791	1	1
CCDC110|71358|AT	0.3075	0	0.0822	0.0724	na	0.0425	0.2284	0.1255	0.2621	0.0972	0	0.1968	0	0.1064	0	0.3264	0.1194	0	0.0887	0	0.041	0.1525	0.1526	0.0722	0.1338	0.1075	0	0	0.139	0	0	0.0797	0	0.1126	0	0.3448	0.0388	0.1688	0	0.091	0.041	0.1799	0	0.0612	0.4553	0	0.1216	0	0.1992
DUSP22|75125|AP	0.9701	0.9718	0.9986	0.9987	1	0.9901	0.967	0.9938	0.99	0.9841	0.9777	0.9768	0.982	0.9876	0.9867	0.9759	0.9965	1	0.9862	0.9911	1	0.9916	0.9761	0.9928	0.952	0.9886	0.9856	0.993	0.9943	0.9863	0.9959	0.9925	0.9671	0.9955	1	1	0.9893	0.8707	0.9893	0.9582	1	1	1	0.9929	0.9885	0.9941	0.9968	0.9962	1
MTF2|3772|ES	0.955	0.9583	1	1	1	0.9411	1	1	0.968	1	1	0.9579	0.9197	1	1	1	0.8399	1	0.9677	0.9292	1	0.8755	0.9621	1	1	1	1	1	0.9457	1	1	1	1	1	1	1	1	1	1	1	1	1	1	1	1	1	1	1	1
UPP1|79640|ES	0.0175	0.0144	0.032	0.0238	0	0.0504	0	0	0.0267	0	0.0309	0.1256	0.0095	0	0.0135	0.0176	0	0	0	0.0275	0.0125	0	0	0.0421	0.0117	0.0282	0.0088	0	0	0.0154	0	0.0245	0.0609	0.0306	0	0	0.0633	0	0.0164	0.0606	0.0263	0	0.0284	0	0.0135	0.0044	0	0.0152	0
CD81|13918|AP	0	0.0015	0.0014	0	0	0.0013	0	0	0	0	0.0018	0.0042	0.0039	0	0.0045	0.0085	0	0	0.0013	0	0	0	0	0	0	0	0.0012	0	0.0047	0	0	0.0013	0	0.0425	0.0021	0	0.0039	0	0	0.0033	0	0.0215	0.0015	0	0.0014	0	0	0.0014	0
SULT1A3|94137|AA	0.0739	0.0789	0.2167	0.1719	na	0.0791	0.0524	0.3053	0.0635	0.0906	0.3614	0.1424	0.2017	0.0958	0	0.0754	na	na	0.277	0.4157	0.4848	0.2287	0.0958	0.1424	0.0414	0.0685	0.0722	0.3991	0.0845	0.0531	0.087	0.1424	0.038	0.046	0.1424	0.0767	0.1618	0.2035	0.1377	0.222	0.0511	0.0852	0.2084	0.0459	0.1142	0.2319	0.2624	0.1215	0.1719
NDUFB8|12829|AT	0.0095	0.0117	0.0002	0.0044	0.0005	0.005	0.002	0.0022	0.0048	0.0044	0.0081	0.0086	0.0047	0.0087	0.0049	0.0077	0.0012	0.0036	0.012	0.0047	0.0039	0.0008	0.0083	0.0021	0.0048	0.0023	0.0018	0.0024	0.0033	0.0014	0.0041	0.0041	0.0056	0.0116	0.0016	0.0033	0.0058	0.007	0.0038	0.0042	0.0034	0.0023	0.0013	0.0012	0.0028	0.0015	0.0004	0.0003	0.0002
PSME3|41144|AP	0.7417	0.8373	0.8327	0.8358	0.816	0.8603	0.8645	0.7068	0.8503	0.8392	0.7409	0.8199	0.8298	0.8198	0.8277	0.7365	0.7044	0.7688	0.7275	0.6987	0.5737	0.8168	0.8186	0.8662	0.8386	0.818	0.762	0.8452	0.8552	0.8286	0.8349	0.877	0.7741	0.7415	0.8148	0.8509	0.7424	0.7914	0.8339	0.6435	0.7777	0.4163	0.7362	0.8013	0.7645	0.8992	0.8459	0.8236	0.4125
RGS3|87288|AP	0.0092	0	0	0.0157	0	0	0	0	0	0.0093	0.0105	0.0271	0	0	0	0	0	0.0208	0.0123	0.0208	0.1177	0	0.0114	0.0116	0	0	0.0091	0	0	0	0	0.0066	0	0	0	0	0	0	0	0.0056	0	0	0	0	0	0	0.0186	0	0
IP6K2|64743|AT	0.6852	0.4942	0.6081	0.6173	0.5811	0.5551	0.5231	0.5245	0.5027	0.6421	0.5924	0.5491	0.3707	0.6679	0.5381	0.6908	0.6775	0.5729	0.6561	0.6276	0.5955	0.7973	0.5176	0.6684	0.48	0.6756	0.5014	0.7564	0.6193	0.4649	0.8043	0.6356	0.506	0.5662	0.3156	0.6306	0.5172	0.3326	0.5196	0.5781	0.4504	0.5818	0.5067	0.5562	0.5999	0.5118	0.7091	0.6359	0.5849
RRP7A|62507|ES	0.0201	0.0737	0.0125	0.0325	0.0247	0	0.0065	0	0.0542	0.0222	0.0386	0.0247	0.0512	0.0284	0	0.0377	0.0313	0.017	0.0172	0.0533	0.0529	0.0089	0.0303	0.0327	0.0823	0.0129	0.0257	0.0087	0.0367	0.0259	0.0339	0.0156	0.0347	0.0069	0.0479	0.0082	0.0251	0.0389	0.0366	0.058	0.06	0.0194	0.0123	0.0846	0.0227	0.0384	0.0194	0.0074	0.0271
OGG1|63164|RI	0.5797	0.527	0.3661	0.6372	0.5301	0.6515	0.6658	0.5193	0.5745	0.5345	0.4026	0.4159	0.4802	0.6483	0.506	0.5155	0.3398	0.3465	0.4284	0.6625	0.4468	0.834	0.4871	0.4069	0.5969	0.4546	0.4363	0.5036	0.4782	0.5197	0.7773	0.5332	0.3564	0.4961	0.4147	0.4109	0.59	0.6249	0.3969	0.6286	0.4888	0.5526	0.561	0.6839	0.4	0.3207	0.4094	0.4867	0.474
IQCE|78628|ES	0.8238	0.9701	0.8594	0.8982	1	0.9429	0.8622	0.7946	0.7894	0.9595	0.9508	0.8627	1	0.9327	1	0.9457	0.9141	0.6769	0.9531	0.8855	1	0.9496	0.776	0.8989	0.8553	0.8155	0.8073	0.961	0.8876	0.8657	0.9541	0.8447	0.8212	0.6851	0.78	1	0.937	0.8706	0.8811	0.8062	0.8672	0.8417	0.9063	0.8713	0.9312	0.8855	0.8564	0.8915	1
SERPINA1|29122|ES	0	0	0.7109	1	na	na	0.3348	na	0	na	0	na	0	na	na	na	na	1	na	0.6637	0.8895	1	0	na	na	na	0.9392	0.0531	0.4665	0	0.6356	0	na	0	0.8853	0.8495	na	na	0	na	0.9655	na	0.8586	0.9623	0	0	na	0.916	na
KLC1|29490|AD	0.555	0.5931	0.6225	0.4289	0.6177	0.55	0.511	0.7061	0.5243	0.6384	0.5709	0.6568	0.6823	0.5651	0.7348	0.663	0.5283	0.6304	0.4266	0.4935	0.6489	0.7142	0.7696	0.6291	0.6601	0.7049	0.7183	0.6378	0.6911	0.7379	0.4986	0.5952	0.7488	0.6888	0.5403	0.7019	0.4743	0.6906	0.7192	0.7246	0.6877	0.5926	0.7194	0.7547	0.6671	0.5673	0.5592	0.6422	0.6993
HEATR6|42846|ES	0.9738	1	1	1	0.9573	1	0.9795	1	0.9755	0.9801	1	0.9802	1	1	1	1	1	1	1	1	1	0.9739	1	0.9853	1	0.9793	1	1	1	0.9478	1	1	0.9806	1	1	1	1	1	1	0.9751	1	1	1	0.9691	1	1	1	1	1
ZNF821|37496|AP	0.7169	0.7418	0.4654	0.7296	na	0.5312	1	0.8114	0.47	0.6979	0.771	0.6458	0.7083	0.6958	1	0.7118	0.6489	0.3772	0.8284	0.6308	0.5493	0.6834	0.5854	0.4926	0.4905	0.7421	0.7083	0.3783	0.6181	0.5596	1	0.8204	0.4763	0.7927	0.7962	0.5716	0.4748	0.4375	0.6794	0.6033	0.3269	0.1763	0.4678	0.6742	0.8725	0.5843	0.5362	0.8466	na
CCDC102B|45767|AT	0.2038	0	0	0	0	0.2606	0	0	0	0	0	0.1089	0	0	0	0	0	0	0.0712	0.2606	0	0	0	0.1686	0	0.0937	0	0	0	0.0798	0	0.0827	0	0	0	0	0.1454	0	0.1348	0	0	0	0	0.1429	0	0	0	0	0
FAM71E1|51198|AD	0	0	0	0	0	0	0	0	0	0	0	0	0	0.0421	na	0	0	0	0.0278	0	0.0081	0	0	0	0	0	0	0	0	0	0	0	0	na	0	0	0	na	0	0.0175	0	0	0	0	0	0	0	0	0
RHOT1|40179|AD	0.0274	0.0424	0.0199	0.0169	0.0127	0.0192	0.0398	0.0406	0.0058	0.0177	0.1694	0.0272	0.0296	0.0268	0.0049	0.0284	0.0316	0.0423	0.0427	0.0203	0	0.0221	0.0207	0.0333	0.0431	0.0467	0.0103	0.0118	0.0025	0.0824	0.026	0.0322	0.0282	0.0061	0.046	0.0165	0.0319	0.0436	0.046	0.047	0.0414	0.0114	0.0613	0.0064	0.0295	0.0305	0.0251	0.0209	0.1263
SHMT2|22545|AA	1	1	1	1	1	1	0.9923	1	0.9891	1	1	1	0.9926	1	1	1	1	0.9687	1	1	1	1	0.9936	1	1	1	1	0.9946	1	1	1	0.9989	1	1	1	1	1	1	0.9964	0.9926	1	1	1	1	1	1	1	1	1
RAB8A|48129|AA	1	0.9884	1	0.9874	1	0.9865	0.9907	0.989	1	0.9823	1	0.9938	0.9937	0.9868	1	1	0.9753	1	1	1	1	1	1	0.9869	1	1	1	0.9776	1	1	1	0.991	0.9918	0.9936	0.9808	1	0.976	1	1	1	0.9865	0.9199	1	1	0.9817	0.9886	1	1	1
ITGAL|36140|ES	1	1	1	1	1	1	1	1	1	1	1	1	1	1	1	1	na	1	1	na	na	1	1	1	1	1	1	1	1	1	1	1	1	1	na	1	na	1	1	1	1	1	1	na	1	1	1	1	na
MAPK7|39723|AD	0.8	0.6923	0.68	0.8788	na	0.6774	0.75	na	0.7838	0.9	0.6364	1	0.7143	0.697	na	0.8261	0.7647	na	0.5294	0.4667	na	0.6	0.8333	0.8049	0.6216	0.8462	0.5238	0.9	0.6667	0.8723	0.75	0.9024	0.8182	0.3333	0.4815	0.8462	0.6923	0.6087	0.8571	1	0.8889	na	0.7778	0.8889	0.75	0.7333	0.619	0.6	na
ZMYM5|25407|ES	0.9849	0.9572	0.9244	0.9691	0.9119	0.9805	0.9347	0.9239	1	0.9144	0.8959	0.9408	1	1	1	0.8748	0.8395	0.9664	0.9167	0.9507	0.9774	1	0.9194	0.9276	0.9774	0.9037	1	0.8903	1	1	0.914	0.9433	0.9588	0.9697	0.9241	0.9687	0.9711	1	0.9864	0.9024	0.9127	0.9045	0.9735	0.9083	0.8786	0.9844	0.9004	1	0.5405
PSMC3IP|41081|RI	0.0656	0.0985	0.1037	0.5611	0.4504	0.2906	0.4625	0.2823	0.1826	0.0339	0.1285	0.4126	0.0953	0.3296	0.0895	0.1973	0.1353	na	0.1674	0.1684	0.1408	0.4504	na	0.1826	0.1037	0.17	0.2278	0.1408	na	0.1973	0.1973	0.2193	0.1643	0	0.2906	0.1263	0.0623	0.3806	0.1826	0.3619	0.0895	na	0.0579	0.1408	0.4126	0.1533	0.0703	0.0518	0.6432
GRAMD3|73164|ES	0.9798	0.983	0.9944	0.9718	0.9632	0.9827	0.9944	0.9051	0.977	0.9569	0.9647	0.9862	0.9396	0.9791	0.9561	0.9813	0.9536	1	0.9585	1	1	0.9826	0.9632	0.9842	0.9928	1	0.9782	0.9942	0.9229	0.9532	0.9332	0.9769	0.988	0.9841	0.9897	0.9879	0.9765	1	0.9823	0.9682	0.9918	1	1	0.9933	0.9882	0.987	0.9822	0.9813	na
EVC|68700|AT	0.0105	0.0452	0.0211	0.087	0.1255	0.14	0.0836	0.0242	0.0883	0.0079	0.0251	0.0864	0.0445	0.0498	0.056	0.0168	0.0183	0.0787	0.0604	0.1195	0.029	0.0868	0.0631	0.0687	0.0617	0.0258	0.0113	0.0292	0.0274	0.0567	0.0427	0.0596	0.0553	0.0971	0.0463	0.0813	0.0186	0.0752	0.0428	0.063	0.04	0.041	0.0347	0.0248	0.0258	0.0459	0.1067	0.0601	0.0282
AKAP6|27135|AT	0.1765	0.113	0.1293	0.0844	0.0678	0.2231	0.0958	0.0998	0.1818	0.0657	0.1007	0.1343	0.1346	0.1564	0.1818	0.1836	0.0878	0.0573	0.1139	0.1981	0.1017	0.1212	0.0795	0.1498	0.0663	0.1623	0.0923	0.1102	0.1299	0.0718	0.1406	0.1615	0.1393	0.1482	0.1306	0.0903	0.1365	0.1075	0.1237	0.0582	0.1554	0.1068	0.0734	0.0752	0.0994	0.0958	0.1264	0.1665	0.0814
FAM13C|11828|AT	0	0	0	0	0	0.0041	0.0036	0.0065	0	0	0.0195	0	0	0	0	0	0	0	0.0019	0.0135	0	0	0.0083	0	0	0	0	0	0	0	0.0054	0.0121	0	0	0	0.0484	0.0034	0	0	0.0037	0	0	0	0	0	0	0	0	0
HSBP1|37796|RI	0.0014	0.0032	0.0011	0.0033	0.0045	0.0023	0.0013	0.001	0.0018	0.0006	0.0027	0.0014	0	0.0013	0	0.0023	0.0006	0.0024	0.0041	0	0.0019	0.0007	0.0031	0.0009	0.0016	0.0018	0.0009	0.0006	0.002	0.0007	0.0013	0.0025	0.0013	0.0002	0.0013	0.0022	0.0023	0.0034	0.0015	0.0022	0.0017	0.0002	0.0023	0.0011	0.0008	0.0015	0.0007	0.0005	0.0002
C1orf162|4170|AA	0.2516	0.2598	0.1243	0.3506	0.3136	0.1336	0.3506	0.3975	0.3072	0.379	0.2934	0.2252	0.2713	0.2118	0.6183	0.2973	0.4736	na	0.2647	0.2783	0.6047	0.4928	0.2607	0.4807	0.3907	0.2275	0.2527	0.6309	0.3243	0.2621	0.4635	0.1892	0.1735	0.2358	0.3506	0.2544	0.1336	0.2843	0.1911	0.5391	0.3033	0.247	0.3603	0.0177	0.4159	na	0.3816	0.2103	0.2358
THADA|53380|AT	0.2641	0.2876	0.1963	0.2392	0.1283	0.2462	0.2454	0.1545	0.2699	0.274	0.2542	0.3523	0.2626	0.3277	0.2331	0.2515	0.1856	0.1671	0.3095	0.2556	0.1773	0.2401	0.2798	0.2737	0.2265	0.2532	0.2009	0.2826	0.2366	0.191	0.236	0.2277	0.2742	0.2262	0.2013	0.1763	0.2281	0.2164	0.2307	0.2076	0.1927	0.189	0.1656	0.1994	0.1759	0.2523	0.1804	0.2209	0.2216
PIWIL4|18361|AT	1	1	1	1	1	1	1	1	1	1	1	1	1	1	1	1	1	1	1	1	1	1	1	1	1	1	1	1	1	1	1	1	1	1	1	1	1	1	1	1	1	1	1	1	1	1	1	1	1
TESC|24673|AT	0.9977	0.9983	1	1	1	1	1	1	0.9985	1	0.9989	0.9991	1	1	1	0.9997	1	0.9986	1	1	1	1	1	1	0.9986	1	0.9998	1	0.9896	1	1	1	1	1	1	0.9992	1	1	0.9993	1	1	1	1	1	1	0.9989	1	1	1
C11orf74|15440|ES	0.8974	0.847	0.9213	0.9071	0.8715	0.8798	0.8588	0.9025	0.886	0.9059	0.8444	0.907	0.9513	0.907	0.7241	0.8587	0.9038	0.9405	0.9388	0.412	0.8747	0.9046	0.9571	0.9283	0.894	0.9022	0.8832	0.9028	0.9353	0.8248	0.7445	0.8649	0.8883	0.9192	0.9534	0.8089	0.8537	0.9381	0.8812	0.9481	0.8114	0.7702	0.8767	0.9127	0.8598	0.8874	0.9522	0.9099	1
IQCB1|66404|ES	1	1	1	1	1	1	0.9534	1	1	0.952	1	1	1	1	1	0.9855	0.9384	1	1	1	1	1	1	0.9886	0.9862	1	0.9658	1	1	1	1	1	0.9882	1	1	0.9585	1	1	0.9802	1	1	1	1	1	1	1	1	1	1
INO80C|45169|AP	0.0086	0.0059	0	0.0213	0.0129	0.0255	0.0079	0	0.0053	0.0055	0.0043	0.0026	0	0.0199	0	0	0	0	0	0.0046	0	0	0	0	0	0	0.0031	0.0177	0	0	0	0.0028	0	0.0051	0.0064	0	0	0.0092	0	0	0.0109	0	0	0.0044	0	0	0.0056	0	0
EYA3|1370|ES	1	1	1	1	na	1	1	na	1	1	1	1	1	1	1	1	1	1	1	1	1	1	1	1	1	1	1	1	1	1	1	1	1	1	1	1	1	1	1	1	1	1	1	1	1	1	1	na	na
GUCY1A3|70927|AA	1	1	1	1	1	1	1	1	1	1	1	1	1	1	na	1	1	1	1	1	1	1	1	1	1	1	1	1	1	1	1	1	0.9579	1	1	1	0.9167	1	1	1	1	1	1	1	1	1	1	1	na
NFYC|2019|AA	0.296	0.3405	0.3463	0.3956	0.356	0.3926	0.3316	0.3511	0.3066	0.295	0.3445	0.3124	0.2207	0.4511	0.2857	0.3792	0.2921	0.3812	0.3114	0.3383	0.3626	0.3716	0.3136	0.3963	0.3339	0.3153	0.2421	0.3736	0.2811	0.3095	0.3555	0.3609	0.2377	0.3988	0.313	0.2451	0.4	0.3353	0.3321	0.3735	0.3299	0.2972	0.2773	0.3268	0.4242	0.3094	0.339	0.2281	0.368
BUD31|80615|AP	0.8733	0.8723	0.926	0.8838	0.8594	0.939	0.9096	0.9271	0.9221	0.9406	0.8704	0.8974	0.9358	0.9176	0.9443	0.8453	0.9429	0.8236	0.8839	0.8824	0.9568	0.9258	0.9149	0.9261	0.8377	0.9549	0.927	0.9477	0.8779	0.9555	0.9507	0.9324	0.9209	0.9671	0.9157	0.9463	0.9357	0.9207	0.8578	0.9206	0.8959	0.9375	0.8893	0.9452	0.8801	0.911	0.9564	0.9171	0.8882
SNUPN|31881|ES	0.9467	0.6688	0.7169	0.756	0.5369	0.8167	0.9159	0.8947	0.7469	0.6958	0.8672	0.8678	0.641	0.7705	0.6542	0.8596	0.8518	0.7207	0.7684	0.7046	0.9118	0.6229	0.9359	0.8074	0	0.8153	0.7976	0.8719	0.6993	0.8405	0.7712	0	0.8588	0.7605	0.8465	0.7962	0.8917	0.7736	0.8826	0.7094	0.7435	0.9908	0.924	0.7333	0.7752	0.8068	0.6279	0.6493	0.8684
ATP9A|59803|ES	1	0.9966	1	1	1	0.9938	1	1	1	1	1	1	1	0.9805	1	1	1	1	1	1	1	1	1	1	1	1	1	1	1	1	1	1	1	1	1	1	1	0.9761	1	1	1	na	1	1	1	0.9938	1	1	1
NPTN|31603|RI	1	1	1	1	1	1	1	1	1	1	1	1	1	1	1	1	1	1	1	1	1	1	1	1	1	1	1	1	1	1	1	1	1	1	1	1	1	1	1	1	1	1	1	1	1	1	1	1	1
TMF1|65564|AD	0.0975	0.0832	0.0886	0.1614	0.1225	0.1177	0.1759	0.057	0.069	0.0737	0.1355	0.141	0.0537	0.1409	0	0.1004	0.1731	0.0507	0.1147	0.1198	0.0537	0.0778	0.1204	0.1198	0.0521	0.1781	0.1454	0.1216	0.0198	0.1019	0.0788	0.0668	0.0939	0.0866	0.1628	0.0507	0.1438	0.0762	0.1849	0.1095	0.1647	0	0	0.0727	0.256	0.2018	0.1731	0.1983	na
COPZ1|22174|AA	0.001	0.0019	0.0018	0.0009	0.002	0.0007	0.0031	0.0035	0.0041	0.001	0.0051	0.0032	0.0036	0.0023	0	0	0.0016	0	0.0021	0.0011	0.0009	0	0.003	0.0004	0.0021	0.003	0.0023	0.0027	0.0013	0	0.002	0.003	0	0	0.0032	0.0046	0.001	0.0014	0	0.0016	0.0013	0.0099	0	0.0019	0	0.0039	0.0034	0.0008	0.0016
FCGRT|50961|ES	0.0166	0.0223	0.0159	0.0451	na	0.0122	0.023	0.0219	0.0321	0.0241	0.0229	0.0155	0.0231	0.0281	na	0.0353	0.0224	0.0345	0.0309	na	0.0416	0.0208	0.0153	na	0.0282	na	0.0236	na	0.0364	0.0096	na	0.0386	0.0337	0.0399	na	na	0.0162	0.022	0.0105	0.0171	0.0174	na	0.0278	na	0.0188	na	0.0109	0.0146	0.0343
ZWINT|11813|RI	0.0928	0.1054	0.0212	0.0932	0.044	0.0602	0.044	0.1032	0.1502	0.0549	0.0935	0.0427	0.0843	0.1162	0.2691	0.2226	0.0952	0.0393	0.1783	0.0843	0.5832	0.0627	0.1284	0.0172	0.1093	0.1213	na	0.0686	0	na	0.1611	0.0775	0.0517	0.0225	0.0809	0	0.1042	0.1434	0.1093	0.1504	0.0797	na	0.2375	0.0181	0.1466	0.0225	0.014	0	na
SPOP|42314|ES	0.3431	0.2962	0.2032	0.2567	0.4401	0.1483	0.26	0.1747	0.3087	0.3755	0.3204	0.2938	0.311	0.2443	0.3912	0.2847	0.398	0.2547	0.3022	0.4065	0.5652	0.1656	0.357	0.3046	0.1874	0.3322	0.263	0.0877	0.2454	0.1904	0.4101	0.3031	0.3996	0.1794	0.3066	0.257	0.275	0.2317	0.2441	0.3101	0.4693	0.9523	0.0761	0.2082	0.0943	0.1866	0.2639	0.2569	0.6225
SLC25A3|23861|AA	0.9528	0.9706	0.9659	0.9638	0.9619	0.9697	0.9526	0.9754	0.9759	0.9651	0.9686	0.9688	0.9658	0.9695	0.9818	0.9763	0.9771	0.9779	0.9603	0.9655	0.9514	0.9496	0.9616	0.9599	0.9783	0.9652	0.9654	0.958	0.9419	0.9601	0.9567	0.9656	0.9722	0.9764	0.9689	0.9541	0.969	0.9724	0.969	0.9716	0.9826	0.9931	0.9721	0.9787	0.9555	0.952	0.9696	0.971	0.9252
ETFA|31946|ES	0.1871	0.2033	0.0089	0.1241	0.0894	0.1513	0.2591	0.1715	0.0695	0.1573	0.214	0.0185	0.0159	0.1087	0.02	0.3225	0.3019	0.4649	0.2364	0.0283	0.2962	0.0214	0.1898	0.3123	0.0119	0.038	0.1232	0.2402	0.1599	0.1013	0.2697	0.2106	0.2711	0.0277	0.1508	0.2858	0.0646	0.1201	0.2477	0.0122	0.0149	0	0.2679	0.166	0.3128	0	0.0962	0.0131	0.0297
C12orf73|24066|AP	0.9101	0.9513	0.9577	0.7083	0.9338	0.9008	0.8927	0.6338	0.8473	0.8635	0.7802	0.714	0.835	0.5056	0.883	0.7717	0.8817	0.6247	0.8788	0.8651	0.901	0.8306	0.7885	0.6913	0.8999	0.7838	0.9079	0.9447	0.9311	0.7998	0.8635	0.8143	0.8978	0.9142	0.8114	0.8766	0.7702	0.8655	0.9629	0.7411	0.7769	0.8622	0.7366	0.7206	0.6868	0.9491	0.9108	0.9599	0.5906
PRKACB|3585|AP	0.2959	0.1709	0.4073	0.135	0.0354	0.0683	0.5789	0.4959	0.6874	0.2585	0.5305	0.2798	0.5486	0.5961	0.2075	0.6461	0.4191	0.6765	0.7037	0.1171	0.582	0.3963	0.6633	0.699	0.1802	0.4674	0.5973	0.1114	0.1109	0.2087	0.1244	0.2442	0.4844	0.8509	0.0896	0.3443	0.1428	0.6476	0.2565	0.8473	0.2799	0.4035	0.4349	0.3846	0.3103	0.3383	0.5627	0.248	0.1304
UBE2D3|70149|AD	0.6172	0.6799	0.5946	0.5851	0.5309	0.6869	0.6295	0.749	0.7313	0.6892	0.8162	0.6379	0.7524	0.7904	0.8083	0.7262	0.5251	0.7101	0.8174	0.5025	1	0.6867	0.6602	0.7726	0.6911	0.8056	0.6978	0.4933	0.6954	0.7638	0.4081	0.7449	0.6838	0.5041	0.5984	0.7604	0.5418	0.7468	0.7648	0.7043	0.7374	0.7917	0.6166	0.7738	0.7044	0.6301	0.6124	0.6713	0.7191
XPO1|53694|AP	0.6794	0.6227	0.728	0.6943	0.9036	0.6301	0.9213	0.5195	0.8481	0.7707	0.7008	0.7765	0.7249	0.8513	na	0.6496	0.4384	0.5842	0.7887	0.4539	0.5842	0.7411	0.8453	0.8393	0.8375	0.71	0.7479	0.8241	0.8131	0.8681	0.7419	0.819	0.8453	0.9213	0.8806	0.8528	0.7998	0.8572	0.8445	0.8453	0.728	0.9213	0.728	1	0.8156	0.9474	0.7941	0.8823	0.8241
CCDC90B|18084|ES	0	0	0	0	0.0277	0.0149	0	0	0	0	0	0	0	0.0324	0	0.0288	0.0965	0	0.0118	0	0	0.0395	0.0238	0.013	0.0217	0	0	0.0453	0.0332	0	0	0	0	0.0463	0	0	0	0	0.0388	0.0159	0.0268	0	0	0.0578	0	0.0234	0	0.0155	0.0275
PMM2|33909|AP	0.9779	1	1	1	1	1	1	1	1	1	0.9766	0.9284	1	1	1	0.9851	1	1	1	0.9636	0.9653	0.9865	1	1	0.958	1	0.8053	1	0.9883	0.9653	1	0.9949	0.9558	0.992	0.9604	1	0.9608	1	1	0.9597	1	1	1	1	0.988	0.9925	1	1	0.9085
JMJD7|30119|AA	0.642	0.7855	0.5469	0.8493	na	0.9058	0.5468	0.7363	0.9171	0.6059	0.6999	0.765	0.576	0.8873	na	0.8692	0.5541	na	0.8432	na	0.5661	0.7471	0.7236	0.9141	0.6195	0.6367	0.5377	0.4031	0.6857	na	0.6154	0.6879	0.6743	na	0.5211	0.8395	0.8119	0.8972	0.4989	0.4527	0.2991	0.8097	0.3373	0.6122	0.6945	0.3774	0.6546	na	0.6154
SLA|85211|AP	0.4253	0.4102	0.2458	0.1144	na	0.1775	0.1825	0.1545	0.4253	0.2614	0.5096	0.3239	na	0.1131	na	0.3839	0.2498	0.2487	0.0603	0.3569	0.6373	0.205	0.0294	0.1715	0.2798	0.2399	0.4582	0.3968	0.3961	na	0.4487	0.5407	0.3569	0	na	0.526	0.1195	0.1621	0.3899	0.3799	0.486	0.0898	0.393	0.4316	0.4903	0.1906	0.2939	na	0.2939
MMP28|40330|AT	0.0171	0.1414	0.0447	0.0648	0.0103	0.0202	0.0478	0.1352	0.0163	0.0948	0.0779	0.0682	0.0271	0.0961	0.034	0.0412	0.0094	0.0501	0.0224	0.0523	0.0601	0.0143	0.0213	0.0246	0.0235	0.0376	0.0221	0.0321	0.0209	0.1107	0.1975	0.0375	0.0182	0.0085	0.0836	0.0217	0.0819	0.0302	0.0709	0.0537	0.0377	0.0583	0.0336	0.0115	0.1363	0.0576	0.0194	0.0128	0.2337
ZNF707|85481|AD	0.4211	0.433	0.4434	0.5096	0.5217	0.1791	0.4	0.6316	0.45	0.2169	0.4072	0.5528	0.4444	0.5517	na	0.4469	0.2667	0.6154	0.45	0.3012	0.4	0.5926	0.5669	0.2645	0.4343	0.1951	0.6598	0.4923	0.56	0.2903	0.4469	0.3496	0.56	0.3889	0.5926	0.1655	0.5528	0.5479	0.3774	0.4043	0.3889	0.8889	0.3077	0.3186	0.459	0.4923	0.5926	0.2376	na
LRCH3|68322|AT	0.0099	0.0301	0	0.0414	0	0.0499	0.018	0.0217	0.0407	0	0.02	0.0453	0	0.0342	0	0.0079	0	0.0302	0.0185	0.0496	0	0	0.047	0.0344	0.0106	0.0457	0.0092	0.0162	0.0398	0.0714	0.0482	0.0247	0.033	0.0157	0.0116	0.0263	0.0591	0.0205	0.0117	0.0227	0.0192	0	0.0118	0	0.0077	0.018	0.017	0.0176	0
ARID5A|54531|AP	0.9803	0.972	0.9711	0.9043	0.7298	0.9865	0.9709	0.9814	0.9498	0.9926	0.953	0.9523	0.9715	0.9884	1	0.9554	1	0.9798	0.9558	0.9605	0.9928	0.9949	0.9459	0.9909	0.9908	0.9701	0.9911	0.9889	0.9535	0.9823	na	0.9573	0.9474	0.9458	0.9629	0.9916	0.9898	0.9588	0.9908	0.9848	0.986	1	0.9951	0.9838	0.997	0.9739	0.924	1	na
MADCAM1|46299|AP	1	1	0.6324	0.9407	1	1	0.7577	1	1	1	1	0.8335	1	0.9507	1	0.6703	0.8417	1	0.8941	1	1	0.8856	1	1	1	1	0.6865	1	1	1	0.856	1	0.61	0.3193	1	1	0.9659	1	0.6427	1	1	1	1	1	1	0.6703	0.5104	1	1
ATP13A4|68137|ES	0.995	0.999	1	1	1	1	1	1	1	1	1	1	1	1	1	1	1	1	0.9952	1	1	1	1	0.9902	0.997	1	1	1	1	1	1	0.9931	1	1	1	1	1	1	0.9974	1	1	1	1	1	1	1	1	1	na
FAM122B|90159|RI	1	1	1	1	1	0.9941	1	0.9524	0.9836	0.9843	1	0.9866	1	1	1	1	0.9415	1	0.9891	1	1	1	1	1	1	1	1	0.9713	0.977	1	1	0.987	0.9793	1	1	0.9273	1	0.9669	1	1	1	1	1	1	0.975	0.9269	0.9752	1	1
FGGY|3210|AT	0	0.0035	0.0117	0.0081	0.0134	0	0	0	0	0	0.0081	0	0	0.0161	0	0.0107	0	0	0.004	0.0142	0.0266	0	0	0	0	0	0	0	0	0	0	0.0033	0	0	0	0.008	0	0	0	0	0	0	0	0	0	0	0	0	0
ARMC2|77153|ES	1	1	1	1	1	0.9758	1	1	0.9516	0.9077	0.9387	1	1	1	na	1	0.8271	na	0.9769	na	0.711	0.9567	0.8913	0.9426	1	1	1	1	1	1	1	1	1	0.9343	0.9199	1	1	1	1	1	1	1	na	1	1	1	0.9516	0.9199	1
SRRM1|1129|AD	0.7692	0.7999	0.8381	0.8401	0.8703	0.8524	0.8253	0.9063	0.7914	0.7662	0.7681	0.7842	0.751	0.7482	0.7573	0.7233	0.8319	0.6959	0.8216	0.7943	0.6288	0.8153	0.803	0.8082	0.7892	0.7931	0.7835	0.8515	0.8803	0.7845	0.8173	0.7866	0.7692	0.6669	0.7721	0.815	0.8364	0.7811	0.7814	0.7943	0.7122	0.6673	0.7506	0.8394	0.8996	0.7202	0.8414	0.7685	0.7609
PHF12|40020|AT	0.0012	0.0029	0	0.0014	0	0.0017	0	0.0083	0.005	0.003	0.002	0.0096	0.0029	0.0051	0	0.0021	0	0.007	0.0009	0.0036	0	0	0.0019	0	0	0.0012	0	0	0	0.0027	0.0041	0	0.0029	0	0	0.003	0.0025	0.0099	0	0.0034	0.0041	0	0	0.0012	0.0007	0.0035	0	0	0
MCC|73006|AP	0	0.5709	0.2203	0	0	0	0.1318	0.1495	0.1261	0.1244	0.1952	0.2337	0	0.4955	na	0	0	0.5091	0.1439	0	na	na	0.2188	0.1339	0.304	0.2542	0.1516	0.2972	0.3224	0.2609	0.5695	0.2297	0.0286	0	0.1373	0	0.4136	0.1308	0.068	0.3895	0.1628	na	0.5806	0	na	0.0128	0.25	0	na
CACNA2D1|80256|ES	1	1	1	1	1	1	1	1	1	1	1	1	1	1	1	1	1	1	1	1	1	1	0.9578	1	1	1	1	0.9368	1	1	1	1	0.9715	1	1	1	1	1	1	0.9123	1	1	1	1	1	1	1	1	na
MYNN|96569|ES	0.9548	0.9498	na	0.9075	na	0.8624	0.9369	0.7268	0.8958	0.9388	0.9102	0.89	0.8749	0.8552	0.816	0.9155	0.9192	0.8891	0.9154	0.8409	0.9127	0.765	0.9247	0.8693	0.9288	0.9616	0.8847	na	0.81	0.9309	0.9099	0.9015	0.9552	0.9494	0.9471	0.9494	0.7911	0.9268	0.9275	0.9417	0.8644	0.8911	0.9034	0.8621	0.9449	0.9334	0.9419	0.8831	0.7896
UPP1|97461|ES	0.7538	0.9381	0.9038	0.8709	na	0.8971	0.9154	0.6811	0.9119	0.9136	0.87	0.9128	0.9266	0.879	0.8842	0.8417	0.91	na	0.862	0.7841	0.6774	0.8928	na	0.9164	0.8633	0.928	0.9356	na	0.8971	0.8732	na	0.9083	0.9146	0.9487	0.9298	0.9088	0.8903	na	0.8852	na	0.8921	na	0.8772	0.9271	0.9038	0.9217	0.942	0.8267	na
VAMP7|90683|ES	0.9854	0.9769	0.9933	0.9763	1	0.9732	0.9787	0.9742	0.9897	0.9471	0.9639	0.9716	1	0.9852	1	0.967	1	1	0.9475	0.9629	0.9788	0.963	0.9572	0.9867	0.9347	0.9762	0.9852	0.9837	0.9791	0.9733	0.9556	0.9831	0.9917	0.8805	0.9719	0.9825	0.9753	0.9885	0.9748	1	0.9452	1	0.8816	0.9602	0.9724	1	0.9561	1	1
HK2|54143|AP	0.9684	0.9482	0.9565	0.9697	0.9578	0.9696	0.9668	0.9626	0.9582	0.9862	0.9868	0.9448	0.9606	0.9869	0.9722	0.9346	1	0.9644	0.8942	1	1	1	0.9303	0.9519	0.9584	0.9782	0.9819	0.9469	0.9681	0.9766	0.9774	0.9222	0.9544	0.8811	0.978	0.9499	0.9908	1	0.9755	0.9177	0.9782	1	0.9768	0.9847	0.9881	0.9592	0.9684	1	1
CLN3|35707|AP	0.5736	0.5692	0.5845	0.256	na	0.3285	0.4352	na	0.8869	0.4683	0.8525	0.4596	0.898	0.6831	0.3978	0.8014	0.1359	0.2822	0.155	0.7198	0.524	0.6113	0.8035	0.7078	0.4785	0.1127	0.8636	0.3167	0.5079	0.7676	0.4022	0.7474	0.8418	0.6228	0.1627	0.7459	0.1055	0.892	0.6776	0.2922	0.643	0.591	0.8395	0.6808	0.8267	0.6354	0.2822	0.8289	na
IL32|33437|ES	0.0326	0.0434	0.0776	0.0228	0.0219	0.0148	0.0197	0	0	na	0	na	0.1096	0.0284	na	0.1492	0	0.187	0.016	0.0939	0	0	0.2068	0.0704	0.0058	0.0719	0	0	0	0	0	0.147	0.0641	0	0.0187	0.0604	0	0.4031	0	0.0064	0	0.1201	0	0	0	0	0.0674	0.0626	0
SEMA4D|86808|AA	1	0.9775	0.9927	0.9887	1	1	1	1	0.9876	1	0.9805	1	1	1	1	1	0.994	1	0.9933	1	1	1	1	1	1	1	1	1	0.9804	1	1	1	1	0.993	1	1	1	1	1	1	1	1	0.9858	1	1	1	1	1	1
TMEM126A|18127|AA	1	1	1	1	1	1	1	1	1	1	1	1	1	1	1	1	1	1	0.9908	1	1	1	1	1	1	1	1	1	1	1	1	1	1	1	1	1	1	1	1	1	1	1	1	1	1	1	1	1	1
C15orf61|31327|AP	0.8743	0.8796	0.9448	0.9505	0.94	0.9724	0.9379	0.9462	0.9362	0.93	0.9044	0.8804	0.951	0.9497	0.9704	0.896	0.9355	0.922	0.8727	0.9107	0.9467	0.9692	0.9091	0.9162	0.9337	0.9397	0.9395	0.9285	0.944	0.9429	0.9973	0.9275	0.8623	0.9173	0.9327	0.9396	0.9479	0.9514	0.9235	0.9705	0.9071	0.8744	0.9516	0.9295	0.9112	0.821	0.9344	0.9599	0.9726
RHOT1|40183|ES	0.0105	0.0286	0.0088	0.0128	0.0133	0.0061	0.0178	0.024	0.0188	0.0166	0.0235	0.0157	0.0129	0.0408	0.0121	0.0564	0.0156	0.0246	0.0366	0.0043	0.0262	0.0079	0.0132	0.008	0.0162	0.0232	0.0132	0.0149	0.0026	0.0237	0.0089	0.0172	0.0187	0.015	0.0247	0.014	0.0199	0.0086	0.0154	0.0347	0.0117	0.0234	0.0197	0.0073	0.051	0.0229	0.01	0.021	0.0277
NEIL2|82634|ES	0.7817	1	1	0.9315	0.8488	1	0.894	1	0.794	0.8736	1	0.8522	0.669	0.9478	1	1	0.8324	na	0.9387	0.7535	1	1	1	1	1	1	0.7692	1	1	1	1	1	0.91	1	1	na	1	0.8016	1	1	na	na	na	1	1	0.7309	1	na	na
DNAJC7|40970|AT	0.0562	0.0239	0.0189	0.0278	0.0176	0.01	0.0177	0.0273	0.0134	0.0174	0.025	0.0228	0.0089	0.0163	0.0129	0.0234	0.0207	0.0289	0.0469	0.0277	0.0134	0.0038	0.0185	0.0126	0.0214	0.0265	0.0102	0.0228	0.0121	0.0241	0.0093	0.0219	0.0522	0.021	0.0136	0.026	0.0242	0.0386	0.0316	0.0201	0.0122	0.0081	0.0128	0	0.0216	0.0086	0.0118	0.0093	0
RAP1GAP|991|ES	0	0	0.0107	0.0029	0	0	0.0187	0.0028	0	0.0409	0.012	0	0	0.0063	0	0.0184	0.0052	0.0211	0.0119	0	0.0081	0.0022	0.013	0.0097	0.0198	0.014	0	0.022	0.0176	0.0108	0.0016	0.024	0.0085	0	0	0.0113	0.0066	0.0162	0.0081	0.0427	0	0.0439	0.05	0.01	0	0.0055	0.0091	0.0031	0.0188
NBPF10|4446|ES	0.4432	0.4308	0.4191	0.4316	0.4596	0.4726	0.5051	0.3672	0.4594	0.474	0.4942	0.4283	0.482	0.5753	0.481	0.4716	0.4123	0.4323	0.4739	0.4328	0.4782	0.3587	0.4735	0.4863	0.4688	0.4244	0.4617	0.4498	0.4362	0.4221	0.4186	0.4886	0.5515	0.5223	0.3414	0.4042	0.457	0.406	0.4086	0.4044	0.4607	0.5251	0.4061	0.432	0.4229	0.4381	0.4292	0.3932	0.2345
SKP1|73361|ES	0.0037	0.0031	0.0022	0.0026	0.0042	0.0055	0.0026	0.0005	0.0016	0.0012	0.0012	0.0047	0.001	0.0004	0.0009	0.0047	0.0045	0.0013	0.0009	0.0011	0.0014	0.0038	0.001	0.003	0.0034	0.0052	0.0028	0.002	0.0015	0.0028	0.0027	0.0038	0.003	0.0082	0.0035	0.0031	0.003	0.0012	0.0039	0.0057	0.0023	0.001	0.0021	0.0042	0.0044	0.003	0.0035	0.0037	0
NAE1|36876|ES	0.0546	0.0182	0.0335	0.0611	0.0708	0.0207	0.1412	0.015	0.0369	0.1198	0.0386	0.0207	0.0356	0.039	0	0.0248	0.2351	0.1026	0.0325	0.3774	0.0554	0.0105	0	0.0564	0.0406	0.0818	0.0139	0	0.0541	0.1848	0.0659	0.0392	0.0379	0.0932	0.1698	0.0316	0	0.0082	0.0611	0.0648	0.026	0.087	0.0455	0.009	0.0523	0.0361	0.0259	0.0202	na
FADS2|16293|AT	0.0145	0.0564	0.0061	0.0184	0.0306	0	0.0147	0.0184	0.0218	0.0168	0.0151	0.0153	0.0169	0.0107	0	0.0305	0.0237	0.0273	0.0248	0.0359	0.013	0.022	0.0137	0	0.0173	0.0137	0.0209	0.0113	0.0352	0.0295	0.0119	0.0024	0	0	0.0314	0.0541	0.0179	0.0259	0.027	0.0176	0.0167	0.0257	0.0226	0.0197	0.0186	0	0.0372	0.0318	0.0111
STAT1|56595|AT	0.0869	0.057	0.1005	0.0637	0.0362	0.0509	0.0803	0.1304	0.0859	0.0447	0.0572	0.0539	0.2007	0.0691	0.0729	0.1045	0.0877	0.0906	0.042	0.0668	0.1204	0.0411	0.1234	0.0528	0.078	0.0688	0.1439	0.0531	0.0752	0.1355	0.0694	0.0759	0.0794	0.1573	0.0847	0.1243	0.0814	0.0881	0.0896	0.058	0.0862	0.4553	0.1354	0.0842	0.1257	0.0672	0.0566	0.2111	0.1972
TXNL4A|46281|ES	0.575	0.1779	0.289	0.3091	na	0.0692	na	na	0.3101	0.1109	0.1149	0.3043	0.0917	0.3493	na	0.2525	na	na	0.6132	0.2164	0.1836	0.2	na	0.2921	0.2878	0.2465	0.3457	0.1883	0.646	0.1326	0.1869	0.2684	0.5823	0.1611	0.2925	0.2122	na	0.2679	0.1539	0.2498	0.1917	0.107	0.2425	0.1042	0.2077	0.2634	0.1552	0.0964	0.1397
C18orf8|44826|ES	0.0153	0.0101	0	0	0.0172	0	0.0179	na	0.0546	0.0133	0	0.0099	0	0.0142	0	0	0.0165	0.0565	0	0	0	0	0.0097	0.0183	0.0115	0	0	0.0461	0	0	0	0.0138	0.0179	0	0	0.0205	0	0.0234	0	0.0159	0	0.0367	0	0	0.0498	0.0133	0	0	0
METTL23|43638|ES	0.5464	0.5347	0.4938	0.5048	0.2934	0.4221	0.5818	0.3779	0.4655	0.4997	0.371	0.5065	0.6355	0.3177	0.4666	0.539	0.275	0.5164	0.486	0.4913	0.6496	0.46	0.6045	0.5998	0.4122	0.5138	0.5567	0.519	0.4501	0.2818	0.4276	0.5883	0.5476	0.2697	0.327	0.6104	0.6544	0.5752	0.4978	0.3824	0.4196	0.4618	0.4651	0.4856	0.3639	0.5393	0.4859	0.4948	0.3001
THOC5|61613|ES	0.0803	0.1747	0.1444	0.2708	0.0511	0.127	0.3349	0.3092	0.0993	0.0711	0.1624	0.2011	0.2667	0.1987	0.1328	0.036	0.1168	na	0.2495	0.0833	0.3092	0.3478	0.0587	0.2363	0.2025	0.1081	0.1951	0.1736	0.3496	0.2035	0.0369	0.0322	0.1868	0.2455	0	0.172	0.2122	0.2402	0.1782	0.0163	0.2092	0.1951	0.2996	0.208	0.2667	0.0765	0.0453	0.0788	na
C1orf145|10194|AT	0.3966	0.5596	0.7763	0.4527	0.2743	0.7258	0.8554	0.3565	0.266	0.4389	0.4269	0.4511	0.4257	0.858	0.4233	0.3621	0.3486	0.6197	0.3212	0.3192	0.3188	0.629	0.5498	0.6449	0.4711	0.4161	0.5509	0.6587	0.6382	0.4965	0.3169	0.4759	0.4366	0.665	0.482	0.5017	0.4466	0.4946	0.4552	0.386	0.3971	0.3737	0.4356	0.6681	0.4234	0.6232	0.7077	0.2618	0.2592
ZNF461|49409|ES	0.1421	0.1913	0.4645	0.1647	na	0.0951	na	na	0.1162	na	0.1058	0.2619	na	0.0593	na	0.1913	0.1271	na	0.5291	0.3716	0.5062	na	na	0.2885	0.1737	0.3052	0.4458	0.2986	0.1913	0.1445	0.2211	0.0864	0.2282	na	0.1701	0.2885	0.4701	0.2828	0.2526	0.5867	0.7224	1	na	0	0.3364	0.2332	0.1622	na	na
RPS6KA5|28834|ES	1	0.6069	na	0.4911	na	0.4981	0.8338	1	0.5564	1	0.8853	0.6912	0.7765	0.6758	na	0.8438	0.5366	0.7942	0.7942	0.6069	1	1	0.5675	0.7857	0.6587	0.673	1	0.9061	na	1	0.6258	0.7201	1	0.7765	0.8438	0.8527	0.8224	1	1	1	1	1	0.8224	0.2785	1	0.8094	0.7942	0.8606	0.7554
WNK1|19618|ES	0.4658	0.5695	0.37	0.41	0.3095	0.472	0.5609	0.765	0.3784	0.4854	0.3917	0.4387	0.5676	0.4482	0.6101	0.3143	0.2595	0.4559	0.4306	0.2112	na	0.466	0.5285	0.5351	0.4915	0.421	0.4896	0.6657	0.3068	0.4073	0.3662	0.3832	0.4153	0.4501	0.5489	0.2514	0.4295	0.5464	0.449	0.5278	0.4735	1	na	0.3998	0.769	0.3105	0.5845	0.538	0.3895
TLE2|46643|AD	0.8957	0.9221	0.9369	0.905	0.9445	0.944	0.9289	0.9683	0.89	0.9402	0.9315	0.9432	0.9051	0.963	0.9088	0.9412	0.9369	0.9133	0.9155	0.9412	0.9326	0.8978	0.9155	0.9345	0.907	0.891	0.924	0.9249	0.8908	0.9123	0.9648	0.9391	0.943	0.9263	0.9167	0.9125	0.9488	0.9662	0.8963	0.9539	0.923	0.8784	0.9127	0.9281	0.9344	0.9308	0.9187	0.9516	0.9601
RUNX2|76401|AT	0.8454	0.9416	0.9124	0.9194	1	1	0.9054	0.8349	0.9075	0.9275	0.9257	0.9583	0.9501	0.9503	0.9106	0.9004	1	0.8881	0.9646	0.8194	0.9046	0.9187	0.9317	0.9358	0.9243	0.9404	0.9087	0.9346	0.9398	0.933	1	0.9699	0.931	0.9447	0.9554	0.9228	0.8445	0.9462	0.8846	1	0.9023	0.895	0.9162	0.9264	0.8247	0.9236	0.766	0.7294	1
RPE|57245|ES	1	1	1	1	1	1	0.9908	1	1	1	1	1	1	1	1	1	1	1	1	1	1	1	1	0.9949	1	1	1	1	1	1	1	1	0.9916	1	1	1	1	1	1	1	1	1	1	1	1	1	0.9941	0.9823	1
RHOT1|40186|ES	0.0988	0.2664	0.241	0.1879	0.1413	0.1816	0.2893	0.1359	0.0755	0.1454	0.2213	0.1597	0.213	0.5572	0.065	0.2005	0.1875	0.2358	0.256	0.1547	0	0.2079	0.3602	0.2423	0.2251	0.2339	0.0898	0.1325	0.0188	0.4026	0.2923	0.2039	0.2069	0.3451	0.2041	0.1524	0.1762	0.1948	0.2505	0.2579	0.1889	0.0623	0.2249	0.0498	0.2374	0.2642	0.1684	0.1099	0.171
NUB1|82370|AD	0.4282	0.371	0.3204	0.2193	0.1192	0.2196	0.2066	0.311	0.2381	0.1958	0.3342	0.2888	0.2944	0.1706	0.1567	0.3684	0.386	0.3683	0.2372	0.2285	0.3839	0.1841	0.2202	0.2498	0.3498	0.2249	0.3151	0.299	0.2062	0.3016	0.2264	0.2077	0.3669	0.3465	0.2657	0.3177	0.3405	0.3513	0.3096	0.2066	0.3027	0.4705	0.2725	0.2762	0.3185	0.2631	0.1841	0.2131	0.2162
CAMTA2|38632|AA	1	1	1	1	1	0.99	1	0.9811	0.9659	1	0.9929	0.9943	1	1	1	1	1	1	1	1	1	1	1	0.9905	0.9934	1	1	0.9765	1	1	1	1	1	1	0.9858	1	0.9888	0.9874	1	1	1	1	1	1	1	1	1	1	1
PMM2|33950|ES	0.0086	0.008	0.0111	0.0137	0	0.004	0	0.0723	0.0073	0.0166	0	0.0053	0.0084	0.0037	na	0.0037	0	0	0.0094	na	0.0084	0	0.0053	0	0.0075	0	0	0	0.0096	0	0	0.0011	0	0.0151	0	0	0.0121	0	0.0026	0	0	na	0	0	0	0.0107	0.0092	0	na
EGR3|83054|AP	na	0.9121	1	0.8341	0.8606	0.9051	0.9697	na	0.8821	na	0.6177	1	1	1	na	0.8397	na	1	1	0.93	1	1	1	1	0.8473	na	1	1	1	1	na	0.8397	0.9516	1	1	1	1	0.9451	0.9051	1	1	na	1	1	1	1	0.428	na	na
C1orf131|10272|RI	0.3023	0.1663	0.0057	0.0729	0.0945	0.037	0.0289	0.1034	0.1767	0.0418	0.1875	0.0987	0.0868	0.0754	0.1545	0.1682	0.0714	0.1333	0.1099	0.0877	0.2414	0.0272	0.1236	0.0631	0.0631	0.0534	0.0787	0.0963	0.0585	0.0965	0.0714	0.1935	0.1227	0.0429	0.0602	0.0615	0.0976	0.1025	0.0605	0.1209	0.093	0.2161	0.0746	0.1272	0.0854	0.0268	0.0471	0.0714	0.1285
PTK2|85316|ES	0.0206	0.0082	0	0.0201	0	0.0227	0	0	0.0208	0.0223	0.0455	0.0439	0.0225	0.0283	0	0.0392	0.0208	0.0524	0.007	0	0	0.0214	0.036	0.0138	0.016	0.0232	0.0269	0.0447	0.0281	0.0243	0.0392	0.0103	0.0321	0.0172	0.0181	0.0105	0.0405	0.017	0.0281	0.0103	0	0	0	0.0257	0.1311	0.0069	0.0339	0.06	na
FAM227A|62247|RI	1	1	1	1	1	1	0.8585	1	1	1	1	1	0.764	1	1	1	1	1	1	1	1	1	1	1	1	1	1	1	1	1	1	0.8437	0.9118	1	1	1	1	0.7762	1	0.9309	1	1	1	1	1	0.8828	1	1	1
TRIM45|4370|AP	1	0.9477	0.9949	0.9808	0.9796	0.9939	1	1	1	1	1	1	1	0.9779	1	0.9684	0.9223	1	0.9948	1	1	0.8516	1	0.9828	1	0.9943	1	1	1	1	1	1	1	1	1	0.9863	0.9787	1	1	1	1	1	1	1	0.982	0.9639	1	0.9423	1
ARMC6|48561|AT	0.9932	0.9907	0.9826	0.9766	0.9872	0.982	0.9739	0.9868	0.9837	0.9913	0.9967	0.9796	0.9954	0.9797	0.9961	0.9816	0.9923	0.9932	0.9927	0.9857	0.9862	0.9895	0.9887	0.9894	0.9889	0.9902	0.9978	0.9819	0.9773	0.9893	0.9854	0.994	1	0.9682	0.9942	1	0.9934	0.9835	0.9965	0.9924	0.9988	1	0.9915	0.9871	0.9908	0.9976	0.9913	0.9854	0.9949
VPS53|38219|AT	0.2648	0.2376	0.1511	0.1844	0.116	0.1835	0.1172	0.1701	0.2253	0.1578	0.2677	0.279	0.2341	0.1722	0.1937	0.2864	0.2039	0.2124	0.281	0.2528	0.2423	0.1373	0.2137	0.1587	0.2408	0.2072	0.2279	0.2127	0.2034	0.3057	0.1702	0.2021	0.2316	0.2409	0.2739	0.2509	0.2301	0.2352	0.2182	0.2222	0.1892	0.3048	0.2332	0.2214	0.2207	0.2292	0.1548	0.1286	0.1685
RGS19|60191|AP	0.2476	0.278	0.1676	0.4427	0.2219	0.1561	0.0722	na	0.1825	0.2219	0.2022	0.2605	0.1346	0.3182	0.3632	0.2313	0.4944	0	0.2996	0.6471	0.3392	0.1964	0.2053	0.2406	0.4905	0.4611	0.2795	0.2871	0.4611	0.2043	0.2871	0.4695	0.1964	0.0641	0.3632	0.1461	0.255	0.2219	0.3113	0.1598	0.3063	0.2755	0.1598	na	0.3182	0.5621	0.4064	0.3222	na
CCDC122|25772|AT	0.6317	0.556	0.6714	0.6837	0.6171	0.5944	0.5505	0.6231	0.6466	0.6089	0.6282	0.5958	0.6465	0.6119	0.7106	0.6159	0.6576	0.6074	0.6406	0.571	0.5869	0.7063	0.6386	0.6144	0.639	0.6837	0.7408	0.6074	0.6004	0.617	0.6293	0.6428	0.5946	0.6203	0.6592	0.6959	0.5505	0.644	0.6432	0.5907	0.6391	0.5879	0.6279	0.6134	0.6798	0.6271	0.63	0.6553	0.629
RPS3A|70824|ES	0.1113	0.1188	0.169	0.255	0.0696	0.2467	0.0883	0.2622	0.138	0.2986	0.2105	0.2365	0.215	0.1993	0.3028	0.1421	0.136	0.0727	0.1811	0.2028	0.1871	0.196	0.1525	0.1043	0.1279	0.1867	0.1352	0.2016	0.2459	0.1337	0.1669	0.166	0.1312	0.1839	0.1151	0.1652	0.228	0.0747	0.1718	0.1135	0.0955	0	0.0966	0.114	0.1242	0.1568	0.1902	0.1545	0.125
SORBS3|83019|AT	0	0.0022	0	0.0007	0.0012	0	0.0007	0.0005	0.0012	0	0.0015	0.0019	0.002	0.0039	0	0.003	0	0	0.0023	0	0	0.0016	0.0014	0.0009	0.0025	0	0.0011	0	0	0.0004	0.0029	0.0013	0.0007	0.0017	0	0.0006	0.0009	0.001	0.0008	0.0002	0.0004	0.0007	0.0012	0	0.0011	0	0	0	0
PLA2G7|76421|AT	0.9614	0.9901	1	0.9939	1	0.9619	0.982	0.9854	0.9915	0.9816	0.9889	0.9967	0.9896	0.9883	1	0.9766	0.9827	0.9858	0.9827	0.9803	0.9924	0.9913	0.9858	0.9853	0.9914	1	0.993	0.9692	0.9871	0.9967	0.9967	0.9666	0.9723	1	0.9926	0.995	0.9827	0.977	0.9928	0.9931	0.991	0.9812	0.9532	0.9827	0.9936	0.9968	0.9859	1	0.9987
RABL6|88218|ES	1	1	1	1	1	1	1	1	1	1	1	1	1	1	1	1	1	1	1	1	1	1	1	1	1	1	1	1	1	1	1	1	1	1	1	1	1	1	1	1	1	1	1	1	1	1	0.9982	1	1
MIA3|9887|AP	0.2528	0.3709	0.4382	0.3229	0.192	0.5643	0.34	0.2652	0.3589	0.6833	0.4534	0.4455	0.146	0.6965	0.2562	0.1952	0.3855	0.111	0.4507	0.0872	0.2187	0.2841	0.4291	0.678	0.3069	0.5127	0.1168	0.3309	0.2976	0.3938	0.5381	0.3379	0.2512	0.1667	0.2318	0.2616	0.1959	0.171	0.2659	0.2778	0.0782	0.0751	0.1039	0.3012	0.1353	0.3437	0.3446	0.0437	0.2451
EMC4|29843|ES	1	0.9791	1	1	1	1	0.973	1	0.9474	1	0.9616	1	1	1	1	1	1	1	1	1	1	1	1	1	1	1	1	1	0.9687	1	1	0.9857	1	1	1	1	1	1	1	0.9844	1	1	1	1	1	1	1	1	1
SORBS2|71382|ES	0.0332	0	0.0125	0	0.0303	0.0126	0.0651	0.0197	0.0278	0.0506	0.0041	0.0246	0.0384	0.0525	na	0	0.0391	0.0259	0.0274	0.0359	0	0.0419	0.254	0.022	0.0369	0	0.0339	0.029	0.0238	na	0.0046	0.0148	0.0198	0	0.0376	0	0.0445	0.1193	0	0.0566	0	na	0	0.0707	0	0.0201	0.0284	0	0.0366
PPIE|1903|ES	0.6042	0.683	0.5081	0.5828	0.6122	0.5421	0.5564	0.6539	0.593	0.5989	0.6172	0.6372	0.5716	0.5197	0.5712	0.5965	0.5436	0.7246	0.6195	0.431	0.7588	0.4647	0.5906	0.555	0.6247	0.7487	0.6814	0.7031	0.4678	0.5609	0.5787	0.6521	0.6058	0.58	0.6968	0.6563	0.8021	0.5502	0.7021	0.7142	0.576	0.6941	0.6878	0.5224	0.6308	0.6458	0.4647	0.6335	0.7677
TGIF1|44507|AD	0.4532	0.512	0.6551	0.6087	1	0.5326	0.3306	0.3808	0.8173	0.4105	0.4407	0.3171	0.6695	0.4815	1	0.7091	0.5184	0.7267	0.3944	1	1	0.797	0.2153	0.5587	0.5757	0.5628	0.7769	0.8201	0.2456	0.4213	0.4895	0.3902	1	0.1783	0.546	0.3362	0.1888	0.5893	0.5929	0.6447	0.459	0.5821	0.3693	0.2952	0.4753	0.2537	0.5184	0.2404	1
UBR4|880|ES	0.0028	0	0.0019	0.0018	0	0	0.0038	0	0.0085	0	0	0	0	0.0019	0	0.0052	0.0041	0	0	0.0035	0	0	0.0025	0.0034	0.0029	0	0.0021	0.0023	0	0	0	0	0.0025	0.0051	0.0026	0	0	0.0031	0	0	0	0	0	0.003	0.0016	0	0	0	0.0024
SMOX|58625|ES	1	1	1	1	1	1	1	1	1	1	1	1	1	1	1	1	1	1	1	1	1	1	1	1	1	1	1	1	1	1	1	1	1	1	1	1	1	1	1	1	1	1	1	1	1	1	1	1	1
TMEM87A|30137|ES	0.995	0.9784	0.9837	0.9848	1	0.9746	0.9875	0.9603	0.9793	0.9964	0.9821	0.9788	0.9756	0.9935	1	0.9811	0.9738	0.9895	0.9824	0.9691	0.9901	0.9704	0.9608	0.9898	0.9734	0.971	0.9893	0.9407	0.9909	0.9953	0.9293	0.9789	0.9897	0.9511	0.99	0.9927	0.988	1	0.9896	0.9849	0.9699	1	0.9912	0.9761	0.9825	0.9895	0.9899	0.9828	0.9448
KIAA1456|82761|AD	0.5259	0.605	0.6776	0.5001	0.4782	0.6331	0.483	0.7473	0.6704	0.4525	0.559	0.5394	na	0.5631	0.3966	na	0.7306	0.5521	0.4309	0.5755	0.4251	0.5556	0.5087	0.587	0.6396	0.6287	na	0.4615	0.5383	na	0.5489	0.5761	0.3568	na	0.4632	0.542	0.4901	0.388	0.6893	0.559	0.4251	na	na	0.7306	0.7283	0.4251	0.6137	0.4251	0.3073
UIMC1|74697|AD	0.5305	0.4762	0.3872	0.4693	na	0.7148	0.4931	0.5958	0.4766	0.65	0.6158	0.5212	0.3852	0.5411	0.8518	0.4291	0.4312	na	0.3859	0.6142	0.6482	0.1685	0.5013	0.377	0.6388	0.477	0.5702	0.364	0.6238	0.5702	0.3422	0.4851	0.4858	0.8251	0.5532	0.4815	0.4509	0.3988	0.403	0.4947	0.6451	0.5702	0.7796	0.5123	0.598	0.5548	0.669	0.5897	na
DMKN|49171|ES	0.9381	0.9849	0.9824	0.985	0.9379	0.9329	0.975	0.9571	0.9694	0.9621	0.9801	0.9741	0.9892	0.9371	1	0.9761	0.9727	0.9311	0.9474	0.9426	0.9814	0.92	0.9779	0.9898	0.9806	0.98	0.9893	0.9776	0.9827	0.991	0.9562	0.9698	0.9851	0.94	0.9761	0.9462	0.9811	0.985	0.9961	0.9676	0.9838	0.9945	0.9663	0.9515	0.9677	0.9581	0.973	0.9841	0.9505
OGG1|63171|ES	0.9713	0.9794	0.8926	1	1	1	1	0.958	1	0.9703	0.9024	1	0.9097	1	1	0.9769	1	1	1	1	0.9804	1	1	0.9414	0.9771	1	0.9406	1	0.9075	0.9701	0.9611	0.9126	0.9654	0.8847	1	1	0.9619	1	0.9513	0.8934	0.9828	1	1	1	0.9726	0.7296	1	0.9148	0.904
ZNF276|38140|AA	1	0.969	0.9145	0.8223	0.9333	0.8916	0.908	1	0.9518	0.9114	0.8916	0.9124	0.852	0.881	1	0.9655	0.9399	1	0.9725	0.9145	0.7598	0.8681	0.8371	0.9518	0.9114	0.9584	0.8749	1	0.9294	0.819	1	0.9642	0.9005	0.8578	0.7422	0.8044	0.8916	0.8883	0.8847	0.9333	0.8371	0.6574	0.8162	0.9399	0.8143	0.751	0.9044	0.7775	na
DNAJA3|33721|ES	1	0.9775	1	1	1	1	1	1	1	1	1	1	1	1	1	1	1	1	1	1	1	1	1	1	1	1	1	1	1	1	1	0.9794	1	1	1	1	1	1	1	1	1	1	1	1	1	1	1	1	1
PQBP1|89029|AD	0.5813	0.7099	0.5582	0.7152	0.5387	0.5103	0.6637	0.6641	0.6744	0.7482	0.7997	0.7583	0.5156	0.7151	0.4885	0.6232	0.7348	0.7621	0.6329	0.5078	0.5791	0.4739	0.5539	0.5521	1	0.6526	0.8118	0.7429	0.5158	0.6758	0.5855	0.6665	0.6635	0.8539	0.7084	0.6955	0.532	0.6122	0.7331	0.6765	0.9937	0.6572	0.6271	0.6763	0.6858	0.6772	0.6949	0.6035	0.7253
CCDC14|66496|RI	0.55	0.5828	na	0.4783	na	0.5116	0.2075	na	0.5902	0.55	0.6769	0.575	0.3438	0.4783	na	0.4051	na	0.44	0.6471	0.44	0.9437	na	0.2953	0.4598	0.3957	0.3272	0.4231	0.3438	0.5116	0.456	0.6627	0.4065	0.4878	0.5116	0.5316	0.6111	na	0.5902	0.3679	0.8934	0.899	na	na	0.4231	0.8934	0.2648	na	na	na
SERPINA1|29131|ES	0	0	0.0024	0.0086	0	0	0	na	0	0	0	0	0	0	0	0	0.0015	0.0049	0	0.0423	0	0.0016	0	0	0	0.0035	0.0253	0.0031	0.0479	0	na	0	0	0	0.0121	0.0029	0	0	0	0	0.0027	0	0.003	0.0068	0	0	0	0.0088	na
PRKAB1|24709|ES	0.0596	0.1238	0.0995	0.131	0.0922	0.0636	0.1551	0.0695	0.1721	0.1195	0.0912	0.0739	0.036	0.1081	0.0775	0.089	0.1241	0.0315	0.1403	0.2291	0.0809	0.0775	0.1438	0.1195	0.1055	0.1313	0.0434	0.0966	0.161	0.1277	0.1689	0.1113	0.1115	0.2064	0.1126	0.0607	0.1162	0.162	0.1208	0.2694	0.1224	0.0544	0.0474	0.1075	0.1112	0.066	0.0676	0.0511	0.3455
DIS3L|31264|ES	1	1	1	1	1	1	1	1	1	1	0.9891	0.9912	1	1	1	1	1	1	1	1	1	1	1	1	0.9894	1	1	0.9925	1	1	1	1	1	1	1	0.9838	1	1	0.9821	1	1	1	1	1	1	1	0.9927	1	1
SHQ1|65620|ES	1	1	1	1	1	1	1	1	1	1	1	1	1	1	1	1	1	1	1	1	1	1	1	1	1	1	1	1	1	1	1	1	1	1	1	1	1	1	1	1	1	1	1	1	1	1	1	1	1
MPRIP|39459|ES	0.9905	0.9834	0.9901	0.9903	0.9851	0.9957	0.9958	0.9854	0.9854	0.9919	0.9891	0.9783	1	0.9915	0.9825	0.9623	0.9925	1	0.9685	1	1	0.984	0.9927	0.9898	0.9887	0.992	0.9857	0.9926	0.9733	0.9786	0.9863	0.9827	1	1	0.973	0.9926	0.9805	0.9824	0.9844	0.9834	0.9913	1	1	0.9462	0.9858	0.9892	1	0.9886	1
CCDC157|61733|AT	0.4686	0.4298	0.4073	0.4226	0.1586	0.2622	0.3322	0.4022	0.412	0.4588	0.5028	0.4163	0.6561	0.3635	0.4313	0.4445	0.4784	0.2497	0.4561	0.3294	0.4706	0.1573	0.3537	0.1969	0.4543	0.2539	0.3892	0.2175	0.2813	0.4371	0.3105	0.5079	0.3836	0.5132	0.4851	0.3866	0.4762	0.4628	0.4697	0.3285	0.3452	0.404	0.4806	0.3411	0.4306	0.4327	0.2799	0.6335	0.3335
SLC25A45|16827|ES	1	0.894	0.7304	0.5923	na	na	0.8624	0.686	0.3744	0.7016	1	0.7077	0.8868	1	na	0.6351	0.6953	1	0.6416	1	0.9656	0.6321	0.5416	0.8278	0.731	0.6309	0.7179	1	0.898	1	1	0.7263	0.7564	0.8258	0.4683	0.8462	0.9589	0.8025	0.9364	na	0.7714	0.9134	0.8187	0.6299	0.8721	na	0.924	0.238	0.3381
RMDN3|30027|RI	1	1	1	1	1	1	1	1	1	1	1	1	1	1	1	1	1	1	1	1	0.9904	1	1	1	1	1	1	1	1	1	0.9902	1	1	1	1	1	1	1	1	1	1	1	1	1	1	1	1	1	1
USP24|3188|ES	1	1	1	1	1	1	1	na	1	0.9693	1	1	1	1	na	1	na	1	1	1	na	1	1	1	1	1	1	1	1	1	1	0.981	1	1	1	1	na	1	1	1	1	na	na	1	1	1	1	na	na
PPP2R5C|29313|AP	0.3447	0.4725	0.4329	0.3821	0.4887	0.5195	0.3389	0.3334	0.5439	0.4818	0.4997	0.3852	0.4134	0.4359	0.5839	0.3684	0.21	0.4496	0.3963	0.4753	0.5448	0.3364	0.5441	0.552	0.4907	0.619	0.5027	0.4146	0.4375	0.537	0.4161	0.5696	0.5383	0.3413	0.4594	0.3811	0.3125	0.4994	0.6058	0.3569	0.5271	0.3548	0.576	0.384	0.4709	0.542	0.4314	0.6262	0.3709
SATB1|63672|AT	0.9865	1	0.9922	1	1	1	0.9832	1	0.9942	0.9897	0.9887	1	0.9883	0.9936	0.9759	0.9846	1	0.9903	0.9945	0.9831	0.9942	1	1	1	1	0.9951	1	1	0.9886	0.9931	1	0.9911	0.9758	1	0.9953	0.9954	1	1	0.9933	1	1	1	1	0.9944	1	1	1	1	1
KIAA0430|34165|ES	0.0252	0.0032	0	0.0035	0.0287	0	0.0034	0.0342	0.0043	0	0.02	0.0194	0	0.003	0.0186	0.015	0	0	0.008	0	0	0.0265	0.0172	0.0111	0.0098	0.0074	0.0068	0.0233	0.0072	0.0071	0.0061	0.002	0.005	0	0.0032	0	0	0.0079	0.0025	0.0183	0.0033	0.0907	0.0119	0	0.0082	0.0026	0	0	0.0366
TARBP2|22088|ES	1	1	1	1	1	1	1	1	1	1	1	1	1	1	1	1	1	1	1	1	1	1	1	1	1	1	1	1	1	1	1	1	1	1	1	1	1	1	1	1	1	1	1	1	1	1	1	1	1
KDM5C|89196|ES	0.2069	0.0628	0.0681	0.0647	0.0561	0.0602	0.0255	0.1728	0.0577	0.0665	0.0789	0.1196	0.1171	0.0522	0.0803	0.0883	0.2082	0.1002	0.077	0.1011	0.1648	0.0504	0.1059	0.0344	0.0543	0.037	0.0637	0.0827	0.0339	0.0444	0.0626	0.0492	0.1239	0.0959	0.0947	0.0435	0.1601	0.0721	0.0474	0.1072	0.1008	0.1696	0.1735	0.055	0.1053	0.0383	0.0768	0.1373	0.543
TTC38|62703|ES	0.1106	0.0635	0.029	0.0681	0.0192	0	0.0489	0.0653	0.0233	0.0952	0.053	0.0474	0.0328	0.056	na	0.1029	0.1106	0.0963	0.0876	0	0.2716	0.1106	0.0484	0.0506	0.0527	0.0779	0.0432	0.014	0	0.054	0	0.0585	0.0498	0.0413	0.0265	0.0228	0.0464	0.0543	0.0635	0.093	0.1126	0.1571	0.0112	0.1049	0.0183	0.0061	0.0911	0	na
SULT1A4|94118|AD	0.9739	0.9698	0.9716	0.7714	0.9576	0.9815	0.9819	0.7168	na	0.7842	na	0.9696	0.8237	na	0.8688	0.7316	0.9347	0.9728	0.9638	na	0.9192	0.9606	na	0.9379	0.7818	0.9789	0.9471	na	0.9611	0.778	0.7316	na	na	0.9633	0.7219	0.7406	0.9179	na	0.9821	0.882	0.8412	na	1	0.9169	0.6817	0.9546	0.9554	0.9754	0.9205
TRPC4AP|59059|ES	0.9484	0.896	0.9821	0.9532	0.9738	0.9444	0.9802	1	1	0.9688	0.9652	0.9788	1	1	1	0.9451	0.9704	0.9694	0.8881	0.9713	1	0.9589	0.9148	0.9621	0.9241	0.9887	1	0.8789	0.9749	0.9752	0.9515	0.9621	0.9878	0.979	1	0.9443	0.9631	0.9816	0.9739	0.9212	0.9354	0.8792	0.9338	0.938	0.9406	0.965	1	1	1
FIGNL1|79694|AA	na	0.4056	na	0.5054	na	0.7247	na	na	0.6104	na	0.3994	0.4338	na	0.5071	0.4645	1	na	na	0.1683	na	1	1	na	na	0.4663	na	0.3025	0.0736	1	0.4882	0.3994	0.2125	1	0.4724	0.3464	0.8227	1	1	0.7229	0.6419	0.1094	1	1	0.2854	0.5681	0.2366	na	na	na
NPEPPS|42081|ES	0.987	1	1	0.9926	1	0.9933	1	1	0.9957	1	0.994	0.9957	1	0.983	0.9827	1	1	1	1	1	1	0.9913	0.9919	0.9917	1	0.9908	0.981	0.9945	1	1	1	1	1	0.9854	1	1	1	1	1	1	1	1	1	1	1	1	1	1	1
ACCS|15474|AT	0.9231	0.8588	0.9705	0.9586	0.9568	0.9349	0.9048	0.9821	0.9487	0.9726	0.942	0.9774	1	0.9491	1	0.8976	1	0.9013	0.9287	1	0.9563	1	0.9687	1	0.9201	1	0.97	0.866	1	0.9673	0.9092	0.933	0.8825	1	0.8918	0.966	0.9574	0.9271	0.971	0.9471	1	1	0.9701	1	0.9402	1	1	1	1
OSBPL1A|44896|ES	1	1	1	1	1	1	na	na	1	1	1	1	0.7318	1	1	1	1	na	1	1	1	1	1	1	1	1	na	1	1	1	1	1	1	0.9271	1	1	na	na	1	1	1	na	1	1	na	0.8831	1	na	na
SEMA4G|12845|RI	0.4238	0.4068	0.4444	0.5	na	0.6988	0.6154	0.5283	0.6012	0.3836	0.4915	0.5783	0.4554	0.6809	0.5652	0.4984	0.569	na	0.4643	0.4643	0.5225	0.4444	0.2529	0.5783	0.3117	0.4444	0.48	0.4444	1	0.486	1	0.7134	0.381	0.6316	0.3046	0.3556	0.3719	0.2718	0.5022	0.5455	0.507	0.4958	0.5048	0.4	0.8598	0.6512	0.5	0.5175	0.1892
TSPAN19|23575|ES	1	1	1	1	1	0.9381	0.6667	1	1	0.8834	1	0.9542	1	0.9524	1	1	1	1	0.9124	0.9045	1	1	1	1	1	1	1	1	1	1	1	1	1	1	1	1	0.669	1	1	0.9283	1	1	1	1	1	1	0.9459	1	1
PTPN13|69832|AT	0.0084	0.0051	0.0062	0.0009	0.002	0.0036	0.0029	0.0129	0.0083	0.0089	0.0086	0.0064	0.0022	0.0051	0.0098	0.0026	0.0017	0.0009	0.0046	0.0049	0.0056	0.0014	0.0029	0.0026	0.0041	0.012	0.0019	0.0034	0.0118	0.0022	0.0057	0.0096	0.0052	0.0017	0.0023	0.003	0.0028	0.0079	0.002	0.0041	0.0029	0.0031	0.0015	0.0028	0.002	0.0011	0.002	0.0088	0.0014
ARL6|65731|AT	0.6929	0.498	0.5644	0.5973	0.5719	0.4507	0.575	0.6992	0.6678	0.6016	0.6588	0.531	0.7796	0.6309	0.8158	0.5854	0.7764	0.6959	0.6181	0.6187	0.7356	0.489	0.4558	0.608	0.5815	0.5448	0.6331	0.5566	0.5707	0.7309	0.6872	0.6476	0.6764	0.637	0.6639	0.6364	0.7442	0.4507	0.7517	0.7042	0.6674	0.9377	0.7932	0.6124	0.8019	0.5517	0.6191	0.9733	0.7711
FAM216A|24427|AT	0.9638	0.9039	0.9932	1	0.974	0.9577	0.9609	0.9892	0.956	0.9346	0.9704	0.9567	0.951	0.9472	0.925	0.8981	0.9903	0.9628	0.9676	0.9905	0.9786	1	0.9545	0.9676	0.9165	0.9792	0.9687	0.9775	0.9555	0.9738	0.9824	0.9749	0.8835	0.9658	0.9705	0.9052	0.9342	0.9743	0.8818	0.9763	0.9753	0.9908	0.9939	0.994	0.9574	1	0.9929	0.9499	1
PPIA|79567|AD	0.3923	0.4683	0.415	0.436	0.4722	0.5286	0.5344	0.5199	0.5478	0.5411	0.508	0.5072	0.4329	0.4652	0.5642	0.38	0.465	0.521	0.5516	0.4086	0.4527	0.516	0.4998	0.4284	0.4645	0.3973	0.6508	0.4385	0.521	0.3472	0.6424	0.47	0.5286	0.4508	0.5449	0.4972	0.4388	0.4618	0.5436	0.4705	0.4487	0.355	0.457	0.3895	0.5166	0.4836	0.4608	0.5044	0.4057
PHRF1|13697|AA	0.7326	0.9661	0.8286	0.8969	0.9141	0.9341	1	1	0.6745	0.8212	0.9207	0.8441	0.858	0.7838	na	0.9186	0.8131	0.8969	0.858	0.8713	0.9312	0.8457	0.7946	0.8713	0.9103	0.8097	1	0.9312	0.8969	0.853	1	0.9084	1	1	0.9312	0.9531	0.9484	0.8476	0.8364	1	0.9587	na	1	0.8286	0.853	0.9289	0.9312	0.9393	na
FANK1|13445|ES	0.9765	0.9802	0.9756	1	0.9067	1	0.9426	0.9637	0.9609	1	0.9738	0.981	1	0.9753	1	0.9734	1	0.9489	0.9824	0.9817	1	1	0.9617	1	0.9634	1	0.97	0.9749	1	0.9915	1	0.9857	0.9571	0.9041	0.6525	1	0.9581	1	1	0.9611	0.9498	1	1	0.9871	0.9951	1	0.9263	0.9812	0.971
MLLT4|78453|ES	0	0	0	0	0.0064	0	0	0	0	0	0	0	0	0	0.0137	0	0	0	0	0	0	0	0	0	0	0	0	0	0	0	0	0	0	0	0	0	0	0	0	0.0123	0.006	0	0	0	0	0	0	0	0
CDC37|47515|ES	0.0082	0.0067	0.0013	0.0043	0.0083	0.0007	0.0088	0.0113	0.0056	0.0067	0.004	0.0076	0.012	0.0143	0.0034	0.0066	0.0143	0.0096	0.0094	0.0106	0.0249	0.0097	0.0047	0.0052	0.0076	0.0075	0.014	0.0037	0.0033	0.0118	0.0023	0.005	0.0033	0.0123	0.0051	0.0014	0.0041	0.003	0.009	0.0061	0.0033	0.0085	0.0098	0.0065	0.0044	0.0016	0	0	0.031
TMEM25|19023|AA	0.4916	0.6592	0.8627	0.6961	0.5473	0.6719	0.8788	0.5708	0.6957	0.8286	0.7632	0.7206	0.7946	0.8457	0.6727	0.7154	0.7524	0.7719	0.8056	0.7861	0.5632	0.7769	0.9355	0.8744	0.7614	0.7111	0.7614	0.6784	0.8012	0.7027	0.7606	0.9046	0.7267	0.853	0.8417	0.6311	0.6462	0.9355	0.7645	0.6111	0.6769	na	0.8441	0.6592	0.7886	0.778	0.7558	0.84	na
SLC2A8|87629|ES	0.9857	0.8779	0.9442	0.9403	0.9629	0.9566	0.9459	0.9428	0.9427	0.968	0.9407	0.9673	0.9582	0.9754	1	0.9562	0.9607	0.9391	0.8725	0.9816	0.9425	0.9887	0.9483	0.9421	0.9547	0.9403	0.8763	0.9639	0.9763	0.9616	0.9702	0.9611	0.9651	0.8553	0.9091	0.9289	1	0.9499	0.9362	0.9127	0.9622	0.9059	0.9056	0.9551	0.9384	0.95	0.9576	0.9459	0.9189
GAS8|38205|AA	0.1859	0.0733	0.0906	0.2119	0	0.0616	0.095	0.3017	0.2291	0.2943	0.1601	0.1794	0.2088	0.2451	0.1684	0.4791	0.312	0	0.2212	0.16	0.3953	0.1069	0.1368	0.1886	0.1786	0.162	0.2909	0.0616	0.0591	0.2449	0.2259	0.1667	0.0856	0.132	0.1015	0.2043	0.2088	0.1784	0.2366	0.1077	0.242	0.1471	0.0524	0	0.1437	0.1451	0.1874	0.0713	0.3273
RIMBP2|25200|AT	0.6839	0.7394	0.4928	0.6546	na	na	0.9403	0.8024	0.7321	0.1581	0.3942	0.3703	0.5605	0.6212	0.1794	0.714	0.9175	0.2745	0.4191	0.2513	0.1631	na	0.9089	0.4665	0.5717	0.4544	0.3323	0.4335	1	0.305	0.4335	0.8219	0.8051	0.404	0.0334	0.7461	0.75	0.3378	0.6142	0.757	0.7576	0.6496	0.6558	0.8926	0.7216	0.6362	0.8783	0.4665	0.8013
EFCAB13|42071|AT	0.6531	0.741	0.7709	0.6808	na	0.7449	0.5915	0.588	0.7101	0.7255	0.8539	0.7785	0.8269	0.6826	0.8034	0.7618	0.7856	0.6742	0.7494	0.734	0.7709	0.8295	0.8504	0.8408	0.7457	0.7885	0.7129	0.8102	0.8648	0.8218	0.7198	0.6799	0.6717	0.7994	0.569	0.782	0.7658	0.7296	0.6375	0.5071	0.7157	0.8477	0.7779	0.7002	0.6313	0.6685	0.7432	1	0.7587
CBLN3|26998|AP	0.5124	0.5213	0.5037	0.5175	0.5501	0.489	0.3843	0.6621	0.4534	0.5457	0.4459	0.4238	0.6147	0.5657	0.6907	0.5795	0.5634	0.4311	0.588	0.6186	0.6306	0.5025	0.4369	0.6547	0.4231	0.5653	0.5606	0.6147	0.4939	0.5358	0.5894	0.5713	0.5207	0.5074	0.3879	0.4616	0.6072	0.5711	0.489	0.6429	0.5886	0.6845	0.5631	0.41	0.6009	0.4124	0.6653	0.4779	0.5982
SNX19|19513|AD	1	1	1	1	1	1	1	1	0.9892	1	0.9889	1	1	0.991	1	1	1	1	1	1	1	1	1	1	1	1	1	1	1	1	1	0.9868	1	1	1	1	1	1	1	0.984	1	1	1	1	1	1	1	1	1
SDC2|84628|AP	0.0028	0.0071	0.0055	0.0081	0	0.0057	0.0062	0.0103	0.0055	0.0018	0.0042	0.0078	0	0.0021	0	0.0065	0.0083	0.0025	0.0056	0	0.0018	0.0074	0	0.0016	0.0074	0.0105	0.0032	0.0076	0.0045	0.0047	0	0.0022	0.0051	0.0073	0.0107	0.0024	0.0066	0.0359	0.0024	0.0037	0.0041	0	0.0089	0.0091	0.0042	0.0016	0.0107	0.0013	0.0186
SLC43A2|38352|RI	1	1	0.9839	1	1	0.9797	0.9617	1	1	1	1	1	1	1	1	1	1	1	0.9796	0.9362	1	1	1	1	1	1	0.9931	1	1	0.9875	0.9881	1	1	1	0.9913	1	0.9854	1	1	1	1	1	1	1	0.9904	0.9902	1	1	1
KANSL2|93039|ES	0.2455	0.1822	0.2261	0.2625	na	0.156	0.1581	na	0.284	0.1661	0.1938	0.1775	0.3247	0.0938	0.2218	0.2117	0.2023	na	0.1464	0.2104	0.3358	0.1184	0.172	0.1726	0.2216	0.2502	0.225	0.1528	0.2706	0.1578	0.1241	0.2832	0.1641	0.2637	0.1953	0.2365	0.24	0.2248	0.2717	0.2691	0.4064	0.2365	0.299	0.2509	0.3087	0.3053	0.2371	0.1903	na
GNG7|46616|ES	0.018	0.0273	0.018	0.0566	0	0.016	0.031	0.0298	0.0131	0.0083	0.0377	0.0201	0.0072	0.0787	0	0.0382	0.0291	0.0189	0.0162	0.1135	0.0124	0.0221	0.0247	0	0.0359	0	0.0095	0.0172	0.0226	0	0.025	0.0184	0.0328	0.018	0	0.0146	0.0112	0.0338	0.0198	0	0.0158	0	0	0.0073	0.0382	0	0.0195	0.0425	0
TGIF1|44498|AP	0.1797	0.2644	0.2607	0.3422	0.2473	0.2351	0.2958	0.1888	0.2489	0.4623	0.1982	0.244	0.269	0.4359	0.2996	0.2597	0.1373	0.165	0.1857	0.4794	0.2428	0.3861	0.2514	0.4535	0.278	0.4124	0.3855	0.2395	0.1738	0.2415	0.1691	0.2807	0.1743	0.0968	0.2646	0.2893	0.0949	0.2544	0.264	0.1633	0.1363	0.0692	0.2495	0.1296	0.3061	0.2753	0.2108	0.3852	0.1039
PXN|24743|AP	0.0869	0.0614	0.0256	0.046	0.1522	0.0383	0.0471	0.0651	0.0817	0.0368	0.0811	0.0887	0.1465	0.054	0.0404	0.0672	0.069	0.1109	0.0566	0.105	0.1688	0.0824	0.108	0.0262	0.0711	0.0406	0.0376	0.0342	0.0756	0.0464	0.0898	0.074	0.0801	0.1154	0.0757	0.0415	0.0932	0.163	0.0623	0.2312	0.1311	0.3127	0.1869	0.1249	0.0989	0.0351	0.0424	0.0388	0.0507
GGA3|43403|ES	0.9512	0.921	0.9501	0.9647	0.927	1	0.8959	0.9518	0.965	0.9762	0.9589	0.9336	0.7703	0.9285	0.9154	0.9261	0.9244	1	0.9864	0.9567	1	1	0.9048	0.9744	0.9415	0.9834	1	0.9724	0.9348	0.8954	0.932	0.9269	0.9711	0.9443	0.9552	0.9576	0.9534	0.9815	0.981	0.9244	0.9081	1	1	0.9006	0.9483	0.9759	0.9588	0.8944	na
METTL23|43654|AD	0.5811	0.5562	0.5375	0.6387	0.4783	0.61	0.645	0.3586	0.325	0.4209	0.3596	0.6019	0.7146	0.3805	0.4827	0.4956	0.5001	0.5316	0.4193	0.3296	0.6844	0.366	0.423	0.6353	0.3935	0.6721	0.4409	0.5225	0.4053	0.5716	0.5326	0.5422	0.4995	0.1296	0.2514	0.6676	0.5084	0.555	0.4026	0.3494	0.4655	0.1418	0.5505	0.4154	0.3599	0.4296	0.6119	0.5585	0.2376
EIF3C|35830|RI	0.0045	0.0069	0.0031	0.003	0.0076	0.0078	0.01	0.0061	0.0073	0.0097	0.0069	0.0056	0.0047	0.0081	0.0045	0.0052	0.001	0.003	0.0021	0.0101	0	0.0052	0.0059	0.0019	0.0042	0.0054	0.0041	0.0019	0.0057	0.0039	0.0068	0.0041	0.0029	0	0.0018	0.0026	0.0015	0.0038	0.0039	0.0062	0.0016	0	0.0038	0.0005	0.0084	0.0048	0.006	0.0027	0
TCEB1|84200|AT	0.8934	0.903	0.9396	0.9115	0.9593	0.9237	0.9122	0.9212	0.9293	0.9272	0.8876	0.8966	0.9449	0.9058	0.9235	0.9001	0.8949	0.8972	0.8674	0.9193	0.8771	0.9435	0.9238	0.9243	0.9046	0.9343	0.9331	0.9146	0.9478	0.9321	0.9362	0.9462	0.9113	0.911	0.9134	0.9138	0.9053	0.91	0.9396	0.9225	0.9331	0.8384	0.9323	0.9217	0.931	0.9325	0.9449	0.9573	0.9525
CHCHD3|81837|AD	0	0	0	0.0019	0	0	0	0	0	0	0	0	0	0	0	0	0	0	0	0	0	0	0	0	0	0	0	0	0	0	0	0	0.0043	0	0	0	0	0	0	0	0	0	0	0	0	0	0	0	0.015
ZNF44|47791|AT	0.5977	0.4794	0.7499	0.6172	0.6887	0.6575	0.6638	0.8581	0.6796	0.6569	0.5567	0.5633	0.7893	0.575	0.5343	0.5679	0.6311	0.664	0.5984	0.6847	0.7115	0.7285	0.832	0.5904	0.5354	0.5939	0.7303	0.5007	0.62	0.6231	0.527	0.4923	0.4954	0.6578	0.7695	0.5377	0.8963	0.8041	0.5493	0.7455	0.6737	0.6736	0.736	0.6056	0.6895	0.6108	0.7708	0.8354	0.7829
UQCRC1|64716|AT	1	1	1	1	1	1	1	1	1	1	1	1	1	1	1	1	1	1	1	1	1	1	1	1	1	1	1	1	1	1	1	1	1	1	1	1	1	1	1	1	1	1	1	1	1	1	1	1	1
DTNB|52872|ES	1	1	1	1	1	1	1	1	1	1	1	1	1	1	1	1	1	1	1	1	1	1	1	1	1	1	1	1	1	1	1	0.9965	1	1	1	1	1	1	1	1	1	1	1	1	1	1	1	1	1
UIMC1|74687|ES	0	0.0891	0	0	0	0	0.1462	0	na	0	0	0	na	0.0565	0.2885	0	0	na	0.0948	0	0	0.2476	0	0	0.3816	0.1965	0.2615	0.234	0	0	na	0.1965	0	0	0	0.14	0	na	0.1088	0	0	0	0.5969	0	0	0.4607	0.1545	0.093	na
SLC10A7|70771|AT	0.9709	0.9776	0.9447	0.965	1	0.9809	0.9694	0.958	0.9367	0.9939	0.9834	0.9861	0.9387	0.9542	1	0.9746	0.9917	0.9687	0.9502	0.9164	0.924	0.9259	0.9767	0.9607	0.9619	0.9779	0.9439	0.99	0.9837	0.9572	0.9776	0.9444	1	0.9767	0.9887	0.9738	0.9284	0.9743	0.9688	0.9584	0.9352	0.9834	0.9631	0.9729	0.9819	0.9865	0.9845	0.9853	0.9575
MLLT4|78456|ES	0.212	0.1011	0.1493	0.1357	0.8864	0.0807	0.2653	na	0.1844	0.227	0.1421	0.1662	0.2571	0.282	0.4178	0.322	na	0.3499	0.1423	0.4467	na	0.2982	0.427	0.139	0.1592	0.2376	0.3924	0.1468	0.2941	0.1371	0.3658	0.2453	0.1358	0.2227	0.2504	0.0498	0.4799	0.9098	0.193	0.6646	0.2252	na	0.5968	0.3689	0.0943	0.1679	0.2876	0.1521	na
UBE2E2|63709|AP	0.4109	0.315	0.313	0.2679	0.347	0.1727	0.2411	0.375	0.3304	0.3596	0.3135	0.3487	0.3757	0.2248	0.3742	0.2415	0.3801	na	0.2717	0.0839	0.0997	0.4667	0.2591	0.1905	0.3536	0.2093	0.2665	0.2367	0.4436	0.4762	0.3139	0.3973	0.4471	0.4505	0.2774	0.3578	0.2099	0.2553	0.2908	0.3218	0.423	0.3649	0.3276	0.3587	0.3049	0.2641	0.4068	0.296	0.4247
PHLPP2|37469|AP	0.1325	0.4047	0.158	0.4008	0	0.5332	0.3108	0	0	0.2342	0.1668	0.3934	0.142	0.1549	na	0.0811	0	0.3596	0.3033	0.1272	0.0483	0.2398	0.3192	0.2552	0.1437	0.0804	0	0.2081	0.1263	0.3405	0.1176	0.3864	0.3158	0.1444	0.1473	0.2629	0	0.239	0.2729	0.0552	0	0	0	0.2743	0	0.104	0.3544	0	0.0692
GSN|87419|AP	0.0041	0.006	0.0012	0.0028	0.0078	0.0054	0.0015	0.0054	0.0035	0.0055	0	0.0045	0.0016	0.0047	0.0029	0.0015	0	0	0.0039	0.0019	0.0016	0.0066	0.0114	0.0047	0.0037	0.0015	0.0023	0.0123	0.0042	0.0003	0.0067	0.0033	0.0068	0.0019	0.0062	0.0008	0.0018	0.0069	0.0019	0.0053	0.0014	0	0.0077	0.0035	0.0055	0.0013	0.0043	0.0006	0.0185
BTN3A2|75622|ES	0.045	0.0368	0.0168	0.0368	na	na	0	na	0.1131	0.0713	0.0512	0.0248	0.056	0.1325	na	0.1093	na	na	0.0153	na	na	na	0.0292	0.0637	0.0392	0.0214	0.0576	0.0296	0.0418	0.023	na	0.033	0.0116	0.017	0.0116	0.0174	0.1648	0.0927	0.0072	0.0957	0.0926	0.0872	na	0	0.0317	0.0101	0.0187	0.0151	na
GSTO2|13051|AT	0.1046	0.1803	0.1002	0.1402	0.1194	0.1601	0.0572	0.0915	0.1397	0.1173	0.1394	0.1587	0.0762	0.1957	0.0931	0.0999	0.0664	0.0422	0.2096	0.1265	0.022	0.1897	0.1735	0.1358	0.0687	0.1271	0.0449	0.1019	0.0523	0.1109	0.076	0.1545	0.1904	0.2156	0.1251	0.076	0.0568	0.2568	0.1396	0.0731	0.1623	0	0.0702	0.0887	0.1784	0.1155	0.0757	0.0356	0
CRYZL1|60450|AT	0.2865	0.2941	0.2291	0.3105	0.1926	0.301	0.2734	0.3297	0.2481	0.2943	0.2933	0.3016	0.2525	0.3621	0.2957	0.2834	0.2674	0.2773	0.3364	0.2534	0.3051	0.2802	0.3246	0.2822	0.2896	0.2318	0.2474	0.2619	0.2238	0.2436	0.3088	0.2185	0.2861	0.2367	0.2359	0.2627	0.3304	0.3017	0.2643	0.2181	0.214	0.2789	0.215	0.2192	0.2163	0.2159	0.2667	0.2964	0.2227
STX16|59981|ES	0	0	0	0	na	0	0.0092	na	0	0.0115	0	0	0.0624	0	na	0.0573	0	0	0	0.019	0.0176	0	0	0.0217	0.0128	0	0.0907	0	na	0	0	0	0.011	0.0624	0.0207	0	0.0355	0	0	0	0	0	0	0	0	0	0	0	na
CDV3|66837|AA	0.8482	0.8758	0.8556	0.8501	0.8436	0.8587	0.8627	0.9103	0.88	0.9034	0.8369	0.8498	0.8764	0.8344	0.8354	0.8683	0.9103	0.8024	0.8024	0.8988	0.853	0.7884	0.8577	0.8584	0.9096	0.8382	0.7886	0.88	0.8283	0.8896	0.8325	0.8633	0.8634	0.849	0.8319	0.8212	0.9334	0.8602	0.8201	0.8782	0.8757	0.7206	0.7979	0.9075	0.8807	0.8772	0.8657	0.792	0.8713
TUBB6|44674|AA	1	0.926	1	0.8505	1	na	1	na	1	1	0.8916	1	1	na	1	1	0.7157	na	1	1	1	1	1	1	na	1	1	na	na	1	na	1	1	1	1	1	1	1	1	1	1	1	1	1	0.925	1	1	1	na
SUN2|62256|AP	0.0883	0	0.0204	0	0	0.0582	0.0668	0.0821	0.0249	0	0	0	0.0441	0.0399	0	0.0706	0	0	0	0.0725	0	0.0295	0.0361	0.0156	0.0447	0	0.0185	0.0202	0.0227	0	0	0	0.0281	0.0246	0	0.0191	0	0.0215	0	0.1072	0	0	0	0.0258	0.0976	0	0	0	na
FBXO3|14922|AP	0.0876	0.0528	0.0055	0.0307	0.0131	0.0375	0.0239	0.0793	0.0521	0.0565	0.0703	0.0546	0.0482	0.0307	0.0118	0.114	0.0089	0.088	0.0536	0.0781	0.1254	0.0288	0.0314	0.0083	0.047	0.0282	0.0442	0.0172	0.0155	0.0435	0.024	0.029	0.0628	0.0349	0.0338	0.0401	0.0394	0.0423	0.0441	0.0593	0.047	0.1563	0.0703	0.0295	0.1221	0.014	0.0106	0.0142	0.0893
HTN3|69433|AT	1	1	0.9318	1	1	1	1	1	1	1	1	1	1	1	1	1	1	1	0.9783	1	1	1	1	1	1	1	1	1	1	1	1	1	1	1	0.9211	1	1	1	1	1	1	1	1	1	1	1	1	1	1
C9orf89|86901|AD	0.3298	0.4577	0.2533	0.414	0.4518	na	0.505	0.5097	0.4966	0.4502	0.6232	0.5841	0.4427	0.5224	na	0.453	0.4024	0.4486	0.5311	0.3076	0.3239	0.352	0.5452	0.4746	0.5418	0.3797	0.5757	0.6315	0.4512	0.4453	0.5493	0.4318	0.6087	na	0.3318	0.4463	0.531	0.4451	0.5673	0.4806	0.5264	0.8417	0.5548	0.3222	0.4176	0.3376	0.5065	0.2957	0.1528
CROT|80322|AT	0.9355	0.9582	0.937	0.9266	0.8968	0.9462	0.9539	0.932	0.9474	0.9265	0.9236	0.9394	0.8825	0.9364	0.9407	0.9213	0.9282	0.9083	0.8906	0.9157	0.854	0.9508	0.9112	0.9373	0.9413	0.8791	0.9414	0.9378	0.9484	0.9305	0.9155	0.939	0.9346	0.9558	0.9486	0.9407	0.9336	0.9466	0.9449	0.8618	0.9565	0.9244	0.9405	0.9122	0.8999	0.9311	0.9547	0.9326	0.8403
ARHGEF7|26280|AP	na	0.9049	0.8509	0.825	0.4479	0.8624	0.8045	na	na	0.5567	0.659	0.6142	na	0.4743	na	0.5094	0.9703	na	0.8408	na	na	0.586	0.8442	0.6791	0.8043	0.8558	0	0.8526	0.5698	0.7437	0.7776	0.782	0.3939	0.9164	0.6081	0.7004	0.7448	0.8759	0.5021	0.4165	0.3573	0.6745	na	0.9355	0.8711	0.9915	0.8356	na	0.8969
TSN|55179|AP	0.9836	0.9683	0.9905	0.9851	0.9924	0.9721	0.9665	0.9821	0.9675	0.9771	0.9779	0.9714	0.9868	0.9695	0.9886	0.9523	0.9774	0.9828	0.9761	0.9706	0.9807	0.9775	0.9748	0.9851	0.992	0.9779	0.9858	0.9801	0.9867	0.964	0.9746	0.9782	0.9571	0.9668	0.9737	0.988	0.9652	0.9757	0.9814	0.936	0.9813	0.9812	0.9803	0.9332	0.9804	0.988	0.9894	0.9862	1
GRB7|40699|ES	1	1	1	1	1	1	1	1	1	1	1	1	1	1	1	1	1	1	1	1	1	1	1	1	1	1	1	1	1	1	1	1	1	1	1	1	1	1	1	1	1	1	1	1	1	1	1	1	na
TAB1|62302|AT	0.9817	0.9613	0.9867	0.9868	0.9969	0.9821	0.9552	0.9834	0.9717	0.9738	0.9874	0.9874	0.9838	0.9986	0.98	0.9655	0.9451	0.956	0.9747	0.9732	0.9751	0.9804	0.9807	0.9831	0.9749	0.9866	0.9774	0.9825	0.9878	0.9725	0.9807	0.9791	0.9493	1	0.981	0.9852	0.9693	0.9823	0.9629	0.9646	0.9777	0.9769	0.9823	0.9648	0.9697	0.9869	0.989	0.9851	0.988
PMF1|8199|AA	0.9954	0.9248	0.9749	0.9964	0.9905	0.9524	0.9458	0.9917	0.9548	0.9466	0.9511	0.9393	0.9435	1	0.9857	0.9144	0.9939	1	0.9975	0.9262	0.9523	1	0.9966	0.9602	0.9879	1	0.9961	0.9926	0.8984	0.9542	0.9975	0.9646	0.9458	0.997	0.9929	0.9221	0.9945	0.9893	0.9567	0.9288	0.9964	0.8678	0.9453	0.96	0.9866	1	0.9929	0.9952	0.9953
SAMHD1|59330|AT	0.9843	0.9961	1	0.9941	1	0.996	0.996	0.994	0.9903	1	0.9728	1	0.9964	0.9891	0.9661	0.9868	0.9931	1	0.9865	0.9909	0.9397	1	0.9895	1	0.9915	0.9929	0.9917	0.9952	0.993	0.9807	0.9852	0.9865	0.9948	1	0.9938	1	0.994	0.9856	1	0.9935	0.9964	0.9596	0.9708	1	0.996	0.9928	1	1	1
AP1G2|26770|ES	0.9749	0.939	0.9759	0.9407	0.8686	0.9268	0.9413	1	0.9128	0.9695	0.96	0.9304	0.9622	0.9117	0.952	0.9251	0.8645	0.9599	0.9348	0.95	0.9679	0.6601	0.9502	0.9559	0.9737	0.9432	0.9887	1	1	0.9317	0.7677	0.9256	0.9796	0.9196	0.9599	0.9864	0.8946	0.9461	0.9646	0.8907	0.9902	0.9374	0.9479	0.9204	0.9701	0.9797	0.983	1	0.9204
DZIP3|66034|AT	0.8373	0.7936	0.9289	0.8522	0.9357	0.8057	0.8189	0.9232	0.8208	0.7819	0.8686	0.7935	0.9414	0.7917	0.9269	0.8927	0.9095	0.8934	0.8649	0.8791	0.8967	0.87	0.8714	0.8492	0.8009	0.8981	0.8851	0.815	0.8513	0.8664	0.8486	0.8212	0.8278	0.7809	0.8916	0.8435	0.8726	0.8606	0.8346	0.9209	0.8809	0.9031	0.9365	0.8858	0.9101	0.8166	0.8638	0.914	0.9748
MCCC1|67790|ES	1	0.9667	1	1	na	1	1	na	1	0.9558	1	1	na	1	1	1	1	0.7489	1	1	1	1	na	1	1	1	1	1	1	1	1	1	1	1	1	1	1	1	1	1	1	1	1	1	1	1	0.9243	na	na
FXR1|67756|ES	0.0248	0.0357	0.011	0.0152	0.0208	0.0205	0.0652	0.0154	0.0305	0.0295	0.0247	0.021	0.0307	0.031	0.0368	0.0158	0.0147	0.019	0.0179	0.0295	0.0758	0.0245	0.0372	0.0276	0.0473	0.0251	0.0193	0.027	0.0183	0.0615	0.0246	0.0401	0.0503	0.0201	0.0487	0.0272	0.0295	0.0245	0.0608	0.0443	0.0674	0.1103	0.0379	0.0264	0.0328	0.0402	0.0552	0.0124	0.0895
HSD17B6|22505|AP	0	0.0515	0	na	na	na	0	0	0.0868	0.222	0.0629	0.0707	na	0.1858	na	0.0837	0.0807	na	0.1024	0.3633	0	na	0.0707	na	0.0596	na	0	na	0	0	na	0.1402	0.0837	0	0.0666	0	0.2117	0.0473	0.0366	0.0807	0	na	0	0	0	0.0666	0.0473	0	na
ABCA1|87106|AT	0.9985	0.9987	1	1	1	1	0.9959	1	0.9959	1	0.9974	0.998	1	0.9897	1	0.9978	1	0.995	0.9987	0.9831	0.9964	1	0.9839	0.986	0.9879	0.9891	0.9975	1	0.971	0.9936	0.9857	0.999	0.9961	0.9943	0.9936	0.993	1	0.9903	0.9902	0.9987	0.9985	1	0.9962	0.9921	0.9926	0.9936	1	1	0.9798
CLUAP1|33585|AA	0	0	0.0007	0.0033	0.002	0	0	0	0.0047	0.003	0	0	0	0	0	0	0	0.0059	0	0.0021	0	0	0	0	0	0	0	0	0	0.0011	0	0	0	0.0112	0.0095	0.0014	0	0	0	0	0	0.006	0.0053	0.0091	0.0035	0.0127	0	0.0008	0.0006
ARHGAP20|18657|RI	1	1	1	1	1	1	1	1	1	1	1	1	1	1	1	1	1	1	1	1	1	1	1	1	1	1	1	1	1	1	1	1	1	1	1	1	1	1	1	1	1	1	1	1	1	1	1	1	1
ZNF418|52370|AP	0.1557	0.0652	0	0	na	0.0873	0.1389	0	0.177	0.0873	0.1196	0.1656	0.3008	0.0636	0	0.0687	0	na	0.1711	0	0.3098	na	0	0.0936	0.0606	0.0971	0	0	0.256	0	0.0746	0.1296	0.0725	0	0	0.105	0	0.2329	0.0687	0.0971	0	0	0	0.1254	0.2694	0	0	0	na
TMEM116|24565|ES	0.2391	0	0	0.0806	0.039	0.2474	0.0882	na	0	0.0323	0.105	0.2122	na	0.1079	na	0.0228	0.0824	na	0.1069	0.1765	0	0.0631	0.0803	0.1844	0	0.0591	na	0.0846	0.1329	na	0	0.1587	na	0.0824	0.0498	0.2582	0.0653	0.1206	0.2009	0.1577	0.1117	na	0	0.0852	0.0138	0.0498	0.0855	0.1908	na
GMDS|75141|AP	0	0	0	0	0	0	0	0	0	0	0	0	0	0	0	0	0	0	0	0	0	0	0	0	0	0	0	0	0	0	0	0	0	0	0	0	0	0	0	0	0	0	0	0	0	0	0	0	0
BIN1|55197|ES	0	0	0	0	0	0	0	0	0	0	0	0	0	0.0225	0.0062	0	0	0	0.0044	0	0	0	0	0	0	0	0	0	0	0	0.0042	0	0.0192	0	0	0	0	0	0	0.0022	0.0037	0	0	0	0	0.0049	0	0	0
PFKFB3|10701|ES	0.9677	1	1	1	1	1	1	na	1	1	1	1	1	1	1	1	1	1	1	1	1	1	1	1	1	1	0.972	1	1	1	1	1	1	1	1	1	1	1	1	1	1	1	1	1	1	1	1	1	na
CCL2|40220|RI	0.0261	0.0208	0.1365	0.0361	0.0575	0.0212	0.0561	0.0919	0.0445	0.0261	0.1001	0.0587	0.024	0.0706	0.0142	0.0635	0.0229	0.0447	0.0361	0.027	0.0753	0.0697	0.0629	0.05	0.0981	0.0603	0.0647	0.1455	0.0567	0.084	0.0743	0.0252	0.0547	0.0499	0.1314	0.0431	0.2095	0.0901	0.0447	0.0959	0.0267	0.0324	0.0187	0.0319	0.0703	0.016	0.08	0.0253	0.0154
TROAP|21552|AT	0.083	0.1181	0.3178	0.1179	0.1848	0.3173	0.0617	0.1114	0.1203	0.079	0	0.0664	0.1977	0.2194	0	0.1353	0.0832	0.2459	0.1482	0.1993	0.1187	0.2956	0.2936	0.3019	0.1467	0.2484	0	0.2137	0.1803	0.0387	0.2535	0.2024	0.1291	0.1739	0.0811	0.225	0.1889	0.1553	0.1023	0.1387	0.218	0	0.3653	0.4243	0.2492	0.3521	0.1707	0.307	0.0765
MARK2|16536|AP	0.7854	0.8329	0.8439	0.86	0.8428	0.7813	0.8297	0.8209	0.7312	0.787	0.8045	0.7917	0.6911	0.7804	0.7398	0.8412	0.816	0.8573	0.7992	0.9694	0.9619	0.7279	0.8882	0.799	0.7267	0.8685	0.8608	0.7826	0.8172	0.7151	0.9462	0.8133	0.8056	0.8701	0.8357	0.7828	0.8319	0.7804	0.8722	0.737	0.9649	0.7256	0.8313	0.7012	0.7363	0.7314	0.734	1	0.9466
PIN1|47440|AT	0.0418	0.0492	0.0106	0.0137	0.0092	0.0219	0.0079	0.0243	0.0188	0.0212	0.0291	0.0171	0.0276	0.019	0.0314	0.0613	0.0209	0.0245	0.0361	0.0201	0.0508	0.0151	0.0187	0.0111	0.0353	0.0185	0.0235	0.0132	0.0164	0.0293	0.02	0.0197	0.0284	0.0129	0.0228	0.0132	0.039	0.0312	0.0378	0.0208	0.0177	0.0227	0.0221	0.0343	0.0059	0.0078	0.0035	0.0081	0.005
SART3|24217|ES	1	1	1	1	1	1	1	0.9687	1	1	1	1	1	1	1	1	1	1	1	0.9784	1	1	1	1	1	1	1	1	1	1	0.9857	1	1	1	1	1	1	1	0.9871	1	1	1	1	1	0.963	0.9916	1	1	1
ZNF211|52315|ES	0.6396	0.7172	0.4786	0.3887	0.7014	0.4659	0.4291	na	0.6867	0.3338	0.4442	0.4209	na	0.4297	1	0.6783	0.1384	1	0.3051	0.5413	0.6967	0.7147	0.4308	0.288	0.5363	0.5691	0.2813	0.4582	0.7003	0.7867	0.5299	0.5874	0.6804	na	0.6622	0.8028	0.4271	0.3734	0.3812	0.5644	0.4175	0.6327	0.4871	0.6021	na	0.3625	0.2385	0.4627	na
MPHOSPH10|53925|AT	0.2037	0.1731	0.1404	0.1463	0.1089	0.1607	0.1564	0.1711	0.1444	0.1558	0.183	0.1699	0.1202	0.1662	0.1551	0.1948	0.1457	0.139	0.198	0.1392	0.089	0.1961	0.6614	0.1423	0.1374	0.1458	0.0887	0.23	0.1459	0.1171	0.1694	0.1128	0.1594	0.1942	0.1294	0.1374	0.1646	0.1457	0.1398	0.1138	0.1268	0.1629	0.0956	0.1406	0.0897	0.0881	0.1077	0.1137	0.0822
POT1|81644|ES	0.9393	0.8814	0.9024	0.7682	0.8917	0.9191	0.9775	na	0.9356	0.9571	0.8997	0.9224	0.8535	0.9283	0.7231	0.9336	0.8745	0.8785	0.9484	0.8393	0.9476	0.962	0.9156	0.9568	0.8682	0.8797	0.8073	0.9099	0.9531	0.7756	0.8979	0.829	0.856	0.8142	0.8962	0.8617	0.8704	1	0.9052	0.9086	0.8544	0.5663	0.9385	0.9156	0.9608	0.9341	0.871	0.9547	1
PPM1F|61260|AP	0.3227	0.0908	0.0605	0.2241	0.1748	0.1748	0.1614	0.1536	0.0811	0.0677	0.0989	0.1205	0.4014	0.1721	na	0.1153	0.089	0.2175	0.187	0.2609	0.4586	0.0316	0.0424	0.1332	0.1262	0.2411	0.121	0.023	0.1115	0.2541	0.0218	0.1588	0.0909	0.1169	0.1799	0.0814	0.0906	0.0997	0.1792	0.0576	0.1689	0.0198	0.1188	0.1528	0.2975	0.2938	0.329	0.4673	na
HLF|42576|AP	1	0.9423	0.9853	0.916	0.8871	0.9837	1	0.8979	1	0.9631	0.9674	0.9478	1	0.9315	na	1	1	1	0.9858	0.9844	1	0.9081	0.8996	0.9421	1	0.9371	0.938	0.7916	0.8975	1	0.9005	0.7965	0.9222	0.6045	0.9157	1	0.9245	1	1	0.9013	1	0.4563	0.9465	0.9461	1	1	0.9232	1	1
ODF2L|3671|AT	0.2882	0.3912	0.2699	0.3684	0.2029	0.5319	0.6767	0.3481	0.2655	0.2647	0.3162	0.2998	0.1235	0.6546	0.1755	0.2222	0.2123	0.3556	0.2908	0.2855	0.1529	0.5092	0.4159	0.4555	0.2722	0.2834	0.3172	0.445	0.3193	0.1899	0.3396	0.3383	0.2679	0.2437	0.2229	0.2251	0.3746	0.2797	0.2536	0.2272	0.3034	0.138	0.1515	0.2495	0.2268	0.2888	0.468	0.1975	0.153
RAPGEF6|73229|AT	0	0.0034	0	0	0.0185	0	0.0088	0.0086	0	0.0133	0	0.006	0.0068	0.0096	0	0.0053	0.0045	0	0	0.0139	0	0	0	0	0.012	0	0.0039	0.0105	0	0	0.016	0	0	0.0134	0	0	0.0159	0	0	0	0.011	0.0482	0	0	0	0	0	0.0102	0.0111
HDAC7|21377|ES	1	1	1	1	1	1	1	1	1	1	1	1	1	1	1	1	1	1	1	1	1	1	1	1	0.9867	1	1	1	1	1	1	1	1	1	1	1	1	1	0.9909	1	1	1	1	1	1	1	1	1	na
SLAIN2|69216|RI	1	0.9943	1	0.9707	1	1	0.9902	1	1	1	1	1	1	1	1	1	1	1	1	1	0.96	1	0.9885	1	1	1	1	1	1	1	1	1	1	1	1	1	1	1	0.9918	1	0.9895	1	1	1	1	1	1	1	1
NRG1|83311|AP	0	0	0	0	0	0	0	0	0	0	0	0	0	0	0	0	0	na	0	na	0	0	0	0	0	0	0	0	0	0	0	0	0	0	0	0	0	0	0	0.0212	0	na	na	0	0	0	0	0	0
GIGYF2|58016|AA	0.9754	0.964	0.9334	1	1	0.9809	1	na	0.9631	0.9867	1	0.9893	1	1	1	1	1	1	0.9728	1	1	1	1	1	0.9836	0.9896	1	0.9828	0.9828	1	0.9175	1	1	1	0.9825	1	1	1	1	1	0.9728	na	1	1	1	1	0.957	1	na
MAN1A1|77365|AT	1	1	1	1	1	1	1	1	0.9982	1	1	1	0.9969	1	1	1	1	1	1	1	1	1	0.9979	1	1	1	1	1	1	1	1	1	1	1	1	0.998	1	1	1	1	1	1	1	1	1	1	1	1	1
BCL2L11|54956|ES	0.1891	0.2737	0.121	0.3807	0.1712	0.1357	0.3401	0.3469	0.174	0.3406	0.0722	0.1363	0.1531	0.1203	0.121	0.216	0.3446	na	0.4124	na	0.2747	na	0.2198	0.2071	0.2328	0.2433	0.0911	0.2204	0.1565	0.3639	0	0.2027	0.2213	0.0773	0.3251	0.1708	0.2484	0.1495	0.3252	0.3371	0.2615	na	na	0.0537	0.2655	0.3233	0.3455	0.164	0.4696
GAS8|38200|AP	0.8399	0.5679	0.8229	0.7336	0.9152	0.7057	0.6544	0.8275	0.6054	0.7381	0.8032	0.6584	0.655	0.7057	0.7589	0.5805	0.7713	0.6981	0.7273	0.6811	0.8181	0.8515	0.7121	0.6248	0.6278	0.6674	0.6427	0.8352	0.9386	0.6824	0.8181	0.5856	0.7825	1	0.7411	0.7565	0.7462	0.8181	0.5109	0.6922	0.6271	0.8694	0.6619	0.7191	0.6474	0.6653	0.8134	0.4638	0.6609
PRDM5|70472|AT	0.5884	0.6209	0.502	0.463	0.5917	0.5242	0.5418	0.6801	0.5499	0.4752	0.5794	0.529	0.6721	0.5012	0.5407	0.6619	0.6024	0.6427	0.5634	0.5902	0.6125	0.4604	0.5108	0.481	0.6057	0.5719	0.538	0.4651	0.5502	0.6533	0.6862	0.5904	0.5959	0.5943	0.6123	0.621	0.6476	0.5453	0.6156	0.6313	0.6563	0.6931	0.7558	0.6536	0.6927	0.5855	0.5206	0.4908	0.4196
BRF1|29614|AA	0.8447	0.8811	0.836	0.8389	0.8829	0.8321	0.9312	0.7632	0.9141	0.8713	0.8264	0.8573	0.8376	0.8073	0.8286	0.8826	0.9063	0.8073	0.903	0.9355	0.9276	0.7206	0.8627	0.8321	0.8308	0.8217	0.9402	0.9025	0.8364	0.8024	0.8371	0.8104	0.8802	0.9084	0.8941	0.7575	0.8501	0.825	0.925	0.8567	0.8061	0.7719	0.8686	0.8829	0.8221	0.8499	0.8604	0.8212	0.8341
CAMTA1|508|ES	0	0.0213	0.0172	0.0255	0.0282	0.0337	0.014	0.0388	0	0.0248	0.0486	0.0161	0	0.02	0	0	0.0249	0.0127	0.0493	0.0337	0.0123	0	0	0.0159	0.0195	0.0782	0.0415	0.0151	0.0326	0.009	0	0.0364	0.0487	0.0524	0.055	0	0.014	0.0746	0.0126	0.0156	0.0411	0.0286	0.0647	0.0425	0.0166	0	0.0383	0.0315	0.0567
PIP5K1A|7582|ES	0.0183	0.0908	0.0208	0.0767	0.0242	0.0643	0.0449	na	0.015	0	0.0791	0	0.0428	0.0457	na	0.0374	0	na	0.0442	0.0379	0.1407	0.0096	0.023	0	0	0.0152	0	0.0916	0	0.023	0.0096	0.0189	0.0385	0.1256	0.0204	0.0324	0.0157	0.0405	0.0114	0.0379	0.0096	na	0.06	0	0.0457	0.0301	0.032	na	na
TEC|69206|ES	1	1	1	1	1	1	1	na	1	1	1	1	1	1	na	1	1	na	1	1	na	1	1	1	1	1	1	1	1	1	1	1	1	1	1	1	1	1	1	1	1	1	1	1	1	1	1	1	na
DENND3|85329|ES	1	1	1	1	0.9084	0.9547	1	1	1	1	1	1	1	1	1	1	1	1	0.9677	1	1	1	0.9759	1	1	1	1	1	1	1	0.9266	1	1	1	0.9084	1	1	1	0.9629	0.9175	1	1	0.9179	1	1	1	1	1	na
PIGP|60544|AD	0.0314	0.0151	0.0235	0.0178	0.0227	0.0086	0.0138	0.0108	0.0198	0.03	0.0279	0	0.0361	0.0257	0.0493	0	0.0667	0.0379	0.0427	0	0.0311	0.0193	0.0427	0.0042	0.0057	0.0183	0.0268	0.0097	0.0268	0.039	0.0497	0.0229	0.017	0.0195	0.0204	0.0434	0.0069	0.026	0	0.0358	0.0177	0.0316	0	0	0.0132	0.0379	0.0379	0.0215	0.0646
CITED1|89450|AP	0.0569	0.073	0.0566	0.2344	0.1438	0.1963	0.0305	0.1004	0.0568	0.038	0.0512	0.0487	0.1081	0.0696	0.0637	0.0458	0.1828	0.0399	0.1534	0.0719	0.0361	0.1008	0.0643	0.0967	0.0388	0.1228	0.069	0.0646	0.1446	0.0525	0.0865	0.0635	0.0285	0.0235	0.1751	0.1023	0.142	na	0.0503	0.1481	0.0471	0.0252	0.0644	0.057	0.0772	0.0707	0.0703	0.0783	0.2141
ROR1|3274|AT	0.1013	0.1739	0.2319	0.4351	0.1731	0.0257	0.1202	0.3244	0.2316	0.566	0.3013	0.2604	0.1249	0.3482	0.1658	0.0353	na	0	0.5691	0.5039	0.3195	0.0836	0.0566	0.1911	0.2287	0.2961	0.1072	0.6861	0	0.4173	0.3604	0.2372	0.2166	0.165	0	0.0931	0	0.0803	0.2785	0.3457	0.025	0.2221	0.0991	0	0.0441	0.1921	0.1287	0.3253	0.3244
PDE4D|72146|AT	0.0241	0.1027	0.0287	0.0526	0	0	0.0046	0.0808	0.1288	0.0206	0.0144	0.009	0.0602	0.0085	0	0.0221	0.0042	0.0339	0.0119	0.0279	0.0326	0.004	0.0354	0.0156	0.0261	0.027	0.1411	0.022	0.0016	0.1657	0.0058	0.0388	0.0991	0.0321	0.0905	0.0234	0.0309	0.0208	0.0904	0.0141	0.0294	0.158	0.0665	0.014	0.0348	0.0555	0.0032	0.0512	0.0514
PCYT1A|68234|ES	0	0.0268	0	0.0086	0	0	0	0	0	0	0	0.0174	0	0.0049	0	0	0	0	0	0	0	0	0	0	0.0131	0	0	0	0.0151	0	0	0	0.0306	0	0.0281	0.0215	0	0	0	0	0.0161	na	0.0349	0.046	0	0	0	0	na
CCNDBP1|30224|ES	0.8485	0.82	0.628	0.8492	na	0.6941	0.8867	na	0.7372	0.6664	0.9355	0.9091	1	0.5563	1	0.7065	1	0.8916	0.9107	0.8118	1	na	0.8949	0.8314	0.8181	0.9559	0.7204	0.8721	0.8188	0.7545	0.9399	0.7141	0.5233	1	0.7963	0.8699	0.7597	0.605	0.5668	na	0.6943	1	0.848	0.8983	0.7682	0.9549	0.8893	0.9264	0.7259
ALKBH6|49325|ES	0.9845	0.9853	1	1	1	0.9823	1	1	0.9849	0.9836	0.9862	1	0.9857	0.9834	1	1	1	1	0.9558	1	1	1	0.9847	1	1	1	1	1	0.9794	1	1	0.9787	1	0.9657	1	1	1	0.9361	1	0.991	1	1	1	1	1	1	1	0.9745	0.9265
ACAA1|64027|ES	1	1	1	1	1	1	1	1	1	1	0.9971	1	0.9939	0.997	1	0.9955	1	1	1	0.9898	1	1	1	0.9974	0.9966	1	1	0.9887	1	0.9955	0.9944	0.996	1	0.9874	1	1	1	1	1	0.9963	1	1	1	1	1	1	1	0.9938	1
RABL5|97665|ES	0.5439	0.7426	0.7549	0.7779	0.8562	0.8223	0.7655	0.6561	0.665	0.7675	0.913	0.6822	0.7883	0.6851	na	0.6603	0.7531	0.6756	0.7346	0.8382	0.8019	0.8246	0.3872	0.7885	0.7618	0.7718	0.4793	0.5697	0.683	na	0.8918	0.8143	0.9104	0.6957	0.7372	0.7284	0.8287	0.7615	0.7073	0.749	0.7148	0.5758	0.6724	0.6952	0.6875	0.711	0.539	0.9151	0.7374
MRPL4|47487|RI	0	0	0.0149	0.0312	0.0374	0.0038	0.0135	0	0.0051	0.0089	0.0157	0.0071	0.0145	0.0087	0	0.0042	0.0066	0.0171	0.0042	0	0.0039	0	0	0.007	0.0046	0.0036	0.01	0.0424	0	0	0	0.0048	0.0135	0.0128	0.0101	0	0	0.0114	0.0042	0.0069	0.0186	0	0.0157	0.023	0.0146	0	0.0043	0	0
NDUFA13|302227|ES	0.014	0.0342	0.0027	0.0053	0.0014	0.001	0.0165	0.0141	0.0026	0.0114	0.0152	0	0.0236	0.0034	0.0034	0.014	0.0067	0.0325	0.0418	0.0246	0	0	0.1384	0.0054	0.0091	0.0118	0.0017	0.0006	0.003	0.007	0.0005	0.0077	0.012	0	0.0067	0.0056	0.0163	0.0106	0.0041	0.0121	0.0059	0.0081	0.0163	0.0081	0.0033	0	0	0	0.0015
TXNL4A|46286|ES	0.9932	0.9871	0.9938	0.9839	0.9925	0.9808	0.9968	0.9947	0.988	0.9848	0.9815	0.9918	0.9762	0.9922	0.989	0.9803	0.9939	0.9956	0.9975	0.9848	0.9838	0.989	0.9867	0.9892	0.9805	0.9886	0.9868	0.9694	0.9967	0.9596	0.9914	0.9866	0.9937	0.9806	0.9873	0.9753	0.9953	0.9884	0.9805	0.9837	0.9803	0.9826	0.9831	0.9689	0.9703	0.979	0.9804	0.9816	0.9881
NPIPA8|34239|ES	0.5592	0.7711	0.7678	0.8626	0.8749	0.814	0.6713	0.8129	0.5864	0.7109	0.6804	0.761	0.6439	0.8127	0.5599	0.5295	0.7214	0.7452	0.7689	0.5323	0.6067	0.714	0.641	0.6344	0.6043	0.6497	0.7109	0.8349	0.7871	0.6951	0.8948	0.6022	0.6492	0.6986	0.6688	0.6583	0.7957	0.7595	0.5853	0.851	0.7249	0.5018	0.6579	0.6565	0.5875	0.6167	0.7704	0.4684	0.96
PDE1C|79182|AP	0	0.0431	0	0	0	0.1384	0	na	0.1391	0.1328	0.1862	0	0	0	0.1711	0.0331	na	na	0	na	0	na	0	0	0	0.1005	0	0	0.1212	0	na	0.114	0.1455	na	0	0	0	0	0.1922	0.0572	0.0734	na	0.2324	na	0.093	0	na	0	na
VWA9|31227|AD	0.1116	0.291	0.1706	0.1493	0.0894	0.1296	0.1728	0.5213	0.2734	0.1704	0.0479	0.0934	0.1471	0.3033	0.0834	0.1143	0.0577	0.1681	0.1147	0.1617	0.0554	0.2128	0.1685	0.194	0.1103	0.2453	0.101	0.1374	0.1261	0.1325	0.1176	0.139	0.0489	0.2013	0.0841	0.0955	0.0596	0.0948	0.1333	0.1819	0.0287	0.0319	0.1128	0.0141	0.1497	0.1019	0.0968	0.1372	na
OLA1|56018|ES	0.9985	1	1	0.9977	0.9974	1	0.9965	1	0.9966	1	1	1	1	1	1	0.9983	1	0.9965	1	0.998	1	1	0.9977	0.9962	1	0.999	1	0.9988	1	1	1	0.9978	1	0.9964	1	1	1	0.9985	0.9986	1	1	1	1	1	0.9988	0.9988	1	1	1
KCTD14|18000|AP	0	0	0	0	0	0.0135	0	0	0	0.0084	0	0.0101	0	0	0	0	0	0	0	0.0487	0	0	0	0.0082	0	0	0	0	0	0	0	0.0088	0	0	0	0.0133	0.0345	0	0	0	0	0	0	0	0	0	0	0	0
GTPBP4|10609|ES	1	1	1	1	1	1	1	1	0.9873	1	1	1	1	0.9916	1	1	1	1	1	1	1	1	1	1	0.989	1	1	1	1	1	1	1	1	1	1	1	1	1	1	1	1	1	1	1	1	1	1	1	1
APOO|88702|AA	0.5646	0.6543	0.7413	0.6468	0.5633	0.7071	0.6301	0.7004	0.5397	0.5984	0.5696	0.5655	0.6079	0.6185	0.4238	0.6826	0.7323	0.5887	0.6212	0.4964	0.7181	0.7524	0.6444	0.6494	0.6444	0.6343	0.6723	0.5535	0.6214	0.5493	0.6913	0.4864	0.5686	0.568	0.6884	0.5336	0.5155	0.6116	0.5117	0.5161	0.6014	0.3999	0.5067	0.5587	0.4718	0.4448	0.5931	0.5178	0.6561
CCNYL1|57201|ES	0.948	0.9083	0.9053	0.922	0.906	0.9198	0.9402	0.8829	0.8607	0.8963	0.9274	0.8785	0.9588	0.8126	na	0.9512	0.9144	0.9378	0.8356	0.7674	1	0.7756	0.9252	0.9444	0.848	0.8971	0.891	0.8605	0.9285	0.8934	0.9651	0.8729	0.9353	0.8274	0.9316	0.9547	1	0.9167	0.8482	0.9416	0.8571	0.6449	0.9144	0.8711	0.88	0.8766	0.9429	0.9041	0.9227
ZNF415|51674|ES	0.4372	0.3878	0.2744	0.4048	0.183	0.209	0.3896	0.3921	0.0882	0.1786	0.5303	0.4223	0.0954	0.2355	0.3708	0.179	0.4288	0.0617	0.5355	0.5847	0.7669	0.1084	0.1969	0.3294	0.2591	0.0407	0.2642	0.1775	0.1491	0.1013	0.4516	0.3686	0.3487	0.0803	0.4101	0.4074	0.3076	0.035	0.3509	0.3903	0.1115	0.2278	na	0.2558	0.3881	0.2932	0.2324	0.1997	0.1373
LSM14B|95990|ES	0.916	0.8842	0.9097	0.9282	0.8298	0.8679	0.8984	0.9257	0.8704	0.9248	0.8698	0.8998	0.9092	0.9206	0.8527	0.8588	0.9141	na	0.9562	0.8987	0.8897	0.8711	0.9454	0.9289	0.8907	0.926	0.903	0.938	0.9324	0.92	0.8642	0.8534	0.9016	0.8842	0.9342	0.9266	0.8891	0.9286	0.8729	0.9628	0.9217	0.9185	0.8627	0.9636	0.8632	0.9187	0.9138	0.9155	na
PDCD1LG2|85791|ES	1	1	1	0.8731	na	1	1	na	1	0.8497	na	na	1	1	na	0.9345	na	na	1	na	na	na	0.9489	1	1	0.6629	1	na	1	1	1	1	1	1	na	1	1	1	1	1	1	1	na	1	na	na	1	1	na
FAM204A|13246|ES	0.0192	0.037	0.089	0.0808	0.04	0.0557	0.0432	0.0665	0.052	0.0417	0.0728	0.0501	0.034	0.0606	0.0982	0.0946	0.058	0.0559	0.0818	0.1029	0.1001	0.0724	0.0458	0.0765	0.0544	0.063	0.0541	0.0728	0.0348	0.0181	0.0758	0.0584	0.0663	0.016	0.0558	0.1083	0.0891	0.0481	0.0406	0.0397	0.0798	0.0401	0.1135	0.0717	0.0716	0.0446	0.0882	0.0495	0.0276
DDX10|18624|AT	0.9162	0.8981	0.9402	0.9449	0.9618	0.9483	0.9376	0.9399	0.9287	0.9215	0.8984	0.892	0.9307	0.8979	0.9547	0.9054	0.9357	0.9139	0.8961	0.9282	0.915	0.9321	0.9216	0.9246	0.916	0.9311	0.9232	0.9237	0.948	0.9188	0.9378	0.9438	0.9145	0.9073	0.9122	0.9368	0.9251	0.923	0.9344	0.9376	0.9391	0.911	0.9363	0.9425	0.9396	0.9254	0.9528	0.9652	0.9484
NCOA4|11542|ES	1	1	1	0.9983	1	1	1	1	1	1	1	1	1	1	1	1	1	1	1	1	1	1	1	1	1	1	1	1	0.9978	1	1	0.9988	1	1	1	1	1	1	1	1	1	1	1	1	1	1	1	1	1
RNF170|83746|AD	1	0.9803	1	1	1	0.9904	0.9901	1	1	1	0.9869	1	1	0.9923	1	0.9818	0.9859	1	1	1	1	1	0.9862	1	0.9907	1	1	0.9896	1	1	0.9784	0.9943	1	1	0.9893	1	1	1	1	1	1	1	1	1	1	1	1	1	1
DMKN|49190|ES	0.9745	0.9676	0.9624	0.9505	0.988	0.9568	0.9727	0.9214	0.9814	0.975	0.9796	0.9493	0.9661	0.9546	0.99	0.9839	0.9822	0.9712	0.9477	0.9652	0.9676	0.9506	0.9809	0.9447	0.9489	0.9689	0.9817	0.9363	0.972	0.9285	0.9744	0.9783	0.9771	0.9698	0.941	0.9645	0.9872	0.9853	0.9904	0.9265	0.9754	0.9709	0.9792	0.984	0.9501	0.9715	0.9654	0.9632	0.9174
ARNTL|14440|ES	1	1	1	1	1	1	1	1	1	1	1	1	1	1	1	1	1	1	1	1	1	1	1	1	1	1	1	1	1	1	1	1	1	0.9909	1	1	1	1	1	1	1	1	1	1	1	1	1	1	1
OTUD6B|84425|ES	0.3398	0.2495	0.1282	0.114	0.0717	0.1713	0.1697	0.2785	0.2462	0.3061	0.2908	0.2942	na	0.0505	na	0.2936	0.2245	0.4356	0.3178	0.1062	0.3508	0.1264	0.2047	0.138	0.2525	0.1857	0.1943	0.1245	0.2895	0.1493	0.0325	0.2245	0.2884	0.1618	0.1697	0.2245	0.3165	0.3818	0.3105	0.4356	0.4099	0.0604	0.1038	0.114	0.4031	0.2554	0.2245	0.114	na
LEF1|70287|AP	0	0.0203	0.1112	0.2679	0.0907	0	0.07	0	0.0219	0.1526	0.0077	0.0237	0.0957	0.0284	0	0.2348	0.1241	0.0386	0	0	0	0.0903	0.0705	0.0699	0.0398	0.1241	0.055	0.1101	0.0766	0.0936	0.02	0.0578	0.0598	0.3223	0.0691	0.0499	0.0258	0.2597	0.1151	0.0458	0.1499	0.2866	0.1433	0.0128	0.1066	0.0428	0.1186	0.1129	0
NPRL2|65035|RI	0.6878	0.7739	0.4415	0.64	na	0.6743	0.8978	0.7346	0.7182	0.5963	0.6809	0.6861	0.5852	0.7759	0.6988	0.7698	0.5994	na	0.7355	0.5375	0.8722	0.4142	1	na	0.6274	0.8609	0.4569	0.5221	na	0.7039	0.8131	0.6268	0.6455	0.4444	0.5445	0.541	0.7789	0.5274	0.7964	0.735	0.7384	0.7534	0.7672	0.3904	0.468	na	na	na	na
CNOT10|63819|AP	1	1	1	1	1	1	1	1	0.9803	1	0.9927	1	1	1	1	1	1	1	1	0.9845	1	1	1	0.9917	1	1	1	1	1	1	1	0.9964	1	1	0.9858	1	1	0.9839	1	1	1	1	1	1	1	1	1	1	1
CMTM1|36760|AD	1	1	1	1	1	1	1	1	1	1	1	1	1	1	1	1	na	1	1	1	1	1	1	1	1	1	1	1	1	1	1	1	1	1	1	1	1	1	1	1	1	1	1	1	1	1	1	1	na
PAIP1|71959|AP	0.794	0.8695	0.8844	0.8929	0.8466	0.9656	0.9864	0.9039	0.7394	0.9454	0.8442	0.8553	0.866	0.8617	0.9552	0.8614	0.8639	0.8522	0.9084	0.9149	0.8338	0.8914	0.9138	0.8839	0.8353	0.9303	0.9162	0.771	0.9228	0.8509	0.9003	0.8446	0.8016	0.6846	0.787	0.8294	0.8441	0.8739	0.8891	0.7825	0.7422	0.4136	0.8306	0.7616	0.9337	0.8636	0.8097	0.8961	0.9732
CHCHD7|83903|AD	0.0119	0	0	0.0028	0	0	0	0	0.0042	0.0013	0	0.0101	0.0018	0	0.0083	0.0129	0.0028	0.0338	0.0062	0.0087	0.0054	0.0022	0	0	0	0.0099	0	0.0046	0	0.0042	0.0093	0.0036	0	0.001	0.0041	0.0155	0.0107	0.0199	0.0027	0.0038	0.0008	0.0255	0.004	0	0.0129	0.0024	0.0019	0.0007	0
NRSN2|58445|AT	0.0117	0.0117	0.0113	0.0082	0.0055	0.0129	0.015	0.0198	0.0127	0.0094	0.0222	0.0102	0.0152	0.0107	0.0106	0.0173	0.0181	0.01	0.0127	0.0487	0.0144	0.0201	0.0202	0.0125	0.0143	0.0095	0.0208	0.0095	0.0128	0.0116	0.015	0.0123	0.0152	0.007	0.012	0.0101	0.0293	0.0219	0.0135	0.0161	0.0158	0.0165	0.019	0.0057	0.019	0.0076	0.0074	0.0168	0.0163
MTO1|76750|ES	0.9339	0.9802	0.9271	0.9822	0.9856	0.9627	1	0.8466	1	0.9836	0.9436	0.9732	0.9421	0.9844	1	0.9807	0.9663	0.9599	0.9653	0.9347	0.9092	1	0.9849	0.9687	0.9704	0.9699	0.9607	0.9383	0.9529	0.9854	0.9715	0.9747	0.9437	0.9138	0.9914	0.868	1	0.9904	0.9799	1	0.9876	1	1	1	0.8703	0.9894	0.9788	0.9496	1
SYS1|59527|AT	0.9583	0.9559	0.9698	0.9501	0.967	0.9703	0.9518	0.9492	0.9646	0.9596	0.9674	0.9602	0.9754	0.9559	0.981	0.9734	0.9587	0.9589	0.9357	0.9767	0.9553	0.9617	0.9657	0.9692	0.9601	0.9751	0.9554	0.9522	0.9674	0.9733	0.9729	0.9765	0.9598	0.9738	0.9589	0.9753	0.9653	0.9628	0.9632	0.929	0.9736	0.9486	0.9729	0.9654	0.9614	0.9464	0.9654	0.9707	0.9302
DUSP16|20510|ES	0.9362	0.9661	0.9647	0.9572	0.9779	0.9842	0.959	1	0.9681	0.9625	0.9776	0.9704	1	0.9549	0.9487	0.9472	1	0.9727	0.981	0.9552	1	1	0.9559	0.9575	0.9501	0.9754	1	0.9891	0.9744	0.9586	0.9418	0.9465	0.9579	0.9814	0.9608	0.9729	0.9537	0.9366	0.9377	0.9739	1	1	0.9101	0.8901	0.8649	0.9553	0.9656	0.9276	1
NAV2|14700|ES	0.4538	0.5721	0.5457	0.2113	na	0.7085	0.5729	na	0.4456	0.2498	0.3851	0.2957	0.5211	0.3939	0.2616	0.3636	0	0.2032	0.2415	0.2137	0.5398	na	0.6149	0.409	0.3392	0.3627	0.5234	na	0.5842	0.6195	na	0.4495	0.372	0.3864	0.402	0.5689	0.5766	0.3208	0.576	0.3792	0.4635	0.5376	na	0.3844	0.5195	0.583	0.4135	0.4629	na
CEP68|53780|ES	1	0.9682	0.9604	1	1	1	0.9716	1	1	1	1	1	1	0.9656	1	0.9441	1	0.8954	0.9544	0.9418	1	1	0.9738	0.9554	0.979	1	1	1	0.9309	0.9128	1	0.9412	1	0.8771	0.9625	1	1	1	1	0.9567	0.9589	1	1	1	1	1	0.9667	0.9462	1
XPO1|53697|RI	0.152	0.0552	0.0108	0.0152	0.0156	0.0175	0.0177	0.0612	0.0291	0.0186	0.0706	0.0313	0.0306	0.0242	0.0432	0.0532	0.024	0.0411	0.0223	0.0628	0.0809	0.0136	0.018	0.032	0.0174	0.0215	0.0584	0.0372	0.0232	0.017	0.0145	0.0248	0.0229	0.0279	0.025	0.0141	0.0128	0.0289	0.0341	0.0729	0.0306	0.1481	0.0237	0.0467	0.134	0.0383	0.0098	0.0395	0.0453
UVRAG|17879|AP	0	0	0	0	0	0	0	0	0	0	0	0	0	0	0	0	0	0	0	0	0	0	0	0	0	0	0	0.0387	0	0	0	0	0	0	0	0	0	0	0	0	0	0	0	0	0	0	0	0	0
PCDH11X|89580|AT	0	0	0	0	0	0	0	0	0	0	0	0	0	0	0	0	0	0	0	0	0	0	0	0	0	0.0259	0	0	0	0	0	0	0	0	0	0	0	0.0264	0	0	0	0	0	0	0	0	0	0	0
ARHGEF7|26277|AP	na	0	0	0	0	0	0	na	na	0	0	0	na	0	na	0	0	na	0	na	na	0	0	0	0	0	0	0	0	0	0	0.0288	0	0	0	0	0	0	0	0	0	0	na	0	0	0	0	na	0
NKIRAS2|40984|ES	1	0.7364	0.2826	0.3715	na	0.5417	0.1583	0.4149	na	0.4149	0.4495	0.4158	0.3819	0.8073	na	0.4293	0.3064	na	0.2912	0.4916	1	0.2812	0.2899	0.205	0.392	0.4149	0.5301	0.392	0.3148	na	0.5828	0.4495	0.7899	na	0.518	0.534	0.5051	1	0.2299	0.2786	0.8112	1	0.5699	0.3006	0.5563	0.392	0.1769	0.7437	0.5301
TSPAN9|19748|AP	0	0	0	0	0	0	0	0	0	0	0	0	0	0	0	0	0	0	0	0	0	0	0	0	0	0	0	0	0	0	0	0	0	0	0	0	0	0	0	0	0	0	0	0	0	0	0	0	0
BNIPL|7553|AA	0.3236	0.3244	0.3014	na	na	na	0.028	na	0.4202	0.4371	0.4066	0.3601	0.3976	na	na	0.4848	0.4158	na	0.4158	0.5238	na	na	0.0517	na	0.3086	na	0.4371	0.5087	na	0.4425	na	0.4904	0.3848	0.2913	na	0.3106	0.2566	na	0.3335	0.5087	0.3717	0.6508	0.5702	0.0794	0.5596	0.0963	na	0.2566	na
RPS6KA3|88669|AP	0.1477	0.0621	0.1099	0.2119	0	0.0496	0.4393	na	0.0908	0.0635	0.1626	0.0879	0	0.0408	0.1253	0.1593	0	0.2115	0.2326	0	0	0.1823	0.1648	0.0823	0.2225	0.1165	0.2181	0.0562	0.1464	0.0869	0	0.0909	0.0303	0.1645	0.0687	0.0312	0.3551	0.0628	0.0463	0.457	0.104	0	0.1889	0.1963	0	0.2319	0.1243	0	na
RBBP4|1616|AP	0	0	0.0035	0	0	0	0	0	0	0	0.0033	0.0039	0	0.0055	0	0.0043	0	0	0	0	0	0	0	0	0	0	0	0	0	0	0.0043	0	0	0	0	0	0	0	0	0	0	0	0	0	0.0053	0	0	0	0
NPRL3|32813|ES	0.6129	0.6383	0.5079	0.4563	0.2884	0.5597	0.543	0.6842	0.4944	0.5264	0.5919	0.4522	0.451	0.4678	0.5802	0.6101	0.7128	0.4202	0.5933	0.5779	0.6369	0.5334	0.5139	0.4816	0.6	0.4156	0.5533	0.5216	0.6351	0.6787	0.5262	0.4453	0.703	0.7177	0.4696	0.5159	0.5759	0.4231	0.4532	0.6377	0.572	0.646	0.7578	0.6577	0.6168	0.5399	0.4389	0.4346	0.6206
PKNOX1|60765|AP	0.1473	0.2568	0	0	0	0	0.2165	0	0.2931	0	0	0.0827	na	0	na	0	0	na	0	na	0	na	0	0	0	0.3154	0.2418	0.1961	0	0.372	0	0.2165	0	0	0	0	0	0.1717	0	0	0	na	0	0	0.5422	0	0	0	0
TSPAN4|13798|ES	0.9817	0.9885	0.9962	0.9838	0.9863	0.992	0.9932	0.9963	0.9872	0.9825	0.9936	0.9893	0.9796	1	0.9721	0.9776	0.998	0.987	0.9973	0.9832	0.9954	0.9858	0.9953	0.9898	0.9929	0.9718	0.9935	1	0.9925	0.9764	1	0.9796	0.9866	0.9729	0.9968	0.9891	0.9918	0.9894	0.9944	0.9971	0.991	0.9873	0.9893	0.9919	0.9881	0.9927	0.9916	0.9879	0.9819
MTHFD1|27878|ES	0.988	0.991	1	1	1	0.9964	1	0.992	0.9964	1	1	1	1	1	1	1	1	0.9919	0.9961	1	0.9818	0.9941	1	1	0.9962	0.9979	1	0.9978	0.9928	1	1	1	0.9958	1	1	0.9958	0.9952	0.9957	1	1	0.9975	1	1	1	0.9963	1	1	1	0.9931
TMEM107|39132|ES	0.0169	0.0098	0.0226	0.0054	na	0.0018	0.0029	0	0.0026	0.0041	0.0084	0.016	0.0074	0.0061	na	0.0164	0.0228	0	0.0053	0.0046	0.0312	0.0034	0.0045	0.0061	0.0088	0.0019	0.0092	0.0165	0.0019	0.0032	0.0103	0.004	0.0094	0	0.0112	0.0055	0.0021	na	0.0047	0.0047	0.0022	0	0.0139	0.0159	0.0033	0.0017	0.0018	0.0022	0.008
APTX|86085|ES	0.5159	0.5977	0.6198	0.7238	0.4904	0.7956	0.6821	1	0.5504	0.8014	0.6716	0.7634	0.8326	0.8318	0.5733	0.9242	0.73	0.3318	0.4684	0.5054	0.7224	0.5483	0.7563	0.7149	0.705	0.8277	0.6976	0.9223	0.5436	0.7911	0.7871	0.734	0.7378	1	0.9217	0.7697	0.7944	0.8274	0.7968	0.9232	0.7912	0.1726	1	1	0.5371	0.6536	0.8797	0.2259	na
MTMR14|63113|ES	0.881	0.88	0.9021	0.8856	0.8728	0.9269	0.9119	0.8892	0.7477	0.8372	0.8744	0.7558	0.7855	0.8952	0.9112	0.6711	0.7904	0.8638	0.8093	0.8034	0.8312	0.8556	0.771	0.9035	0.8856	0.8569	0.8613	0.956	0.921	0.8221	0.857	0.8341	0.7835	0.8554	0.7671	0.818	0.8938	0.8437	0.8417	0.7252	0.7889	0.8103	0.6839	0.7959	0.843	0.7985	0.8149	0.8172	0.8094
USB1|36625|AT	0.9551	0.9714	0.9656	0.9561	0.8922	0.9617	0.9419	0.9685	0.9589	0.9606	0.959	0.945	0.9688	0.9062	0.9639	0.9445	0.9779	0.9546	0.9663	0.9744	0.9652	0.9418	0.9543	0.9625	0.969	0.9542	0.9572	0.9199	0.9289	0.9573	0.938	0.9492	0.9485	0.9596	0.9518	0.9572	0.9363	0.9161	0.9527	0.9743	0.9629	0.9764	0.9737	0.9619	0.9703	0.9359	0.9677	0.9436	0.9702
UBE2E3|56408|AP	0.8332	0.8971	0.9418	0.9602	0.905	0.9601	0.897	0.868	0.9045	0.8888	0.876	0.8621	0.8934	0.9192	0.8948	0.9057	0.8308	0.8551	0.901	0.9031	0.8854	0.9021	0.9025	0.9346	0.898	0.8982	0.9301	0.8641	0.8971	0.869	0.8699	0.9021	0.8155	0.9174	0.8831	0.8524	0.8864	0.9392	0.909	0.7602	0.8882	0.812	0.897	0.7634	0.863	0.8723	0.9123	0.8857	0.8824
TMEM167A|72697|ES	0.9443	0.9553	0.9343	0.8982	0.9215	0.9553	0.938	0.97	0.9632	0.9775	0.9667	0.9506	0.9379	0.9619	0.9407	0.956	0.9213	0.9459	0.8849	0.9332	0.9482	0.9362	0.9591	0.9596	0.973	0.9043	0.9493	0.97	0.9453	na	0.9131	0.9369	0.9339	0.9369	0.94	0.9109	0.9459	0.9491	0.9506	0.9605	0.936	na	na	na	0.929	0.9747	0.9455	0.903	0.9181
SUMF2|79797|ES	0.9896	0.988	0.9966	0.9951	0.9898	0.9969	0.993	0.9987	0.9937	0.998	0.9925	0.9864	1	0.9975	0.9931	0.9895	0.9937	0.9956	0.9938	0.9874	0.9894	0.9981	0.9983	0.9938	0.9926	0.994	0.9951	0.9989	0.9924	0.9887	0.9978	0.9947	0.9849	0.9923	0.9944	0.9886	0.9959	0.9971	0.9946	0.9844	0.9956	1	0.9784	0.9943	1	0.9882	0.9976	0.9948	0.9862
PPP4R1|44613|ES	0	0	0	0	0.0242	0	0	na	0	0	0	0	na	0	na	0	na	na	0.0158	na	na	na	0	0	0.0077	0	0	0	0	0	0	0	0	0	0.0861	0	na	0	0	0	0.0191	na	na	0.0179	0	0.0059	0	na	na
LARP6|31443|AT	0.202	0.2049	0.2873	0.3336	0.3024	0.354	0.4286	0.5334	0.3151	0.5172	0.3868	0.3329	0.4541	0.3232	0.3379	0.2814	0.2833	0.3746	0.2666	0.6443	0.1938	0.3006	0.5004	0.3081	0.2663	0.3327	0.2703	0.3521	0.4495	0.484	0.3755	0.2763	0.2613	0.3936	0.3419	0.289	0.5206	0.5863	0.3257	0.4568	0.3224	0.4052	0.2894	0.2647	0.398	0.3205	0.3565	0.3848	0.6601
ACY1|390891|ES	0.2322	0.1334	0.0919	0.1104	0.2159	0	0.2643	0.0358	0.1536	0.1476	0.0785	0.1559	0	0.0763	0.0659	0.1408	0	0.245	0.1322	0.0534	0.1692	0.1299	0	0.2094	0.1087	0.1165	0.1233	0.3473	0.1338	0.1452	0.0784	0.1427	0.1581	na	0.4554	0.2114	0.225	0.1462	0.2878	0.0927	0.3284	0.2236	0.2248	0.2704	0.2853	0.444	0.1747	0.2013	0.1144
ST5|14267|AP	0	0	0.0326	0	0	0.0154	0	0	0	0	0	0	0	0	0	0	0	0	0.0195	0	0	0	0	0	0	0.0222	0	0	0.0402	0	0	0	0	0	0	0	0	0	0	0	0	0	0	0.0245	0	0	0	0	0
TIMM8B|18730|ES	0.3717	0.3795	0.3527	0.5275	0.2936	0.3793	0.3125	0.2115	0.3512	0.2287	0.2598	0.2948	0.2083	0.3727	0.4589	0.3396	0.3624	0.5529	0.3127	0.3774	0.3047	0.3598	0.2568	0.3945	0.3432	0.3844	0.291	0.3873	0.3818	0.3068	0.4345	0.3899	0.3871	0.4548	0.2984	0.3248	0.3045	0.2568	0.3723	0.2612	0.3801	0.3465	0.2596	0.2893	0.2134	0.374	0.262	0.3944	0.1692
AGPAT3|60800|AP	0.2129	0.2129	0.3054	0.2327	0.4512	0.2747	0.3208	0.4176	0.1192	0.1565	0.1635	0.2039	0.1817	0.3254	0.413	0.2602	0.2728	0.1728	0.2025	0.1413	0.6375	0.7318	0.2813	0.3753	0.0392	0.365	0.0556	0.1817	0.3555	0.2267	0.5397	0.3322	0.186	0.3974	0.249	0.4031	0.6012	0.2192	0.2737	0.3304	0	na	0.5134	0.348	0.4512	0.3301	0.2438	0.413	na
PARD3|11212|AD	0.8895	0.833	0.8945	0.8739	0.9205	0.8946	1	0.9207	0.8602	0.8527	0.9081	0.8415	0.9232	0.8212	0.9175	0.9289	0.8527	na	0.9138	0.8212	1	0.853	0.9136	0.8856	0.8476	0.8787	0.9063	0.7514	0.8971	0.9249	0.7946	0.8003	0.813	0.7424	0.8642	0.8316	0.9227	0.7782	0.8583	0.8951	0.8213	0.8001	0.8347	0.9419	0.9343	0.7943	0.8445	0.9063	0.7154
TMEM68|83878|AD	0.1228	0.1155	0.1724	0.18	0.2888	0.1147	0.1388	0.1192	0.1537	0.0838	0.0811	0.1192	0.1688	0.096	0.2529	0.2169	0.2401	0.1014	0.078	0.1374	0	0.1558	0.1014	0.1378	0.1059	0.141	0.2401	0.0561	0.1219	0.1083	0.1014	0.1558	0.0966	0.23	0.1754	0.2372	0.0534	0.1558	0.1308	0.2025	0.1267	0.058	0.0882	0.0845	0.1152	0.098	0.0905	0.2627	0
MRPL55|10174|ES	1	1	0.6783	1	1	1	1	1	1	1	0.855	0.7025	0.8051	0.8884	na	0.9144	0.9317	0.8039	1	1	0.7892	1	0.9212	1	1	0.7468	1	1	na	1	0.7611	0.915	0.8364	1	1	0.8889	0.838	1	0.9169	1	0.952	na	0.8683	0.8079	1	1	1	1	1
IDH3G|90494|RI	0.0657	0.0658	0.0192	0.0668	0.0501	0.0624	0.0504	0.074	0.0734	0.0371	0.0721	0.0569	0.0731	0.0773	0.0396	0.1118	0.0786	0.0561	0.0746	0.0464	0.1282	0.0531	0.0325	0.0346	0.0467	0.0523	0.0471	0.0286	0.0503	0.0994	0.0987	0.0554	0.0571	0.0501	0.0473	0.0579	0.0881	0.0706	0.0439	0.0682	0.0543	0.0539	0.0586	0.044	0.0434	0.0274	0.0148	0.031	0.0392
GANC|30145|ES	0.1038	0.0231	0.0675	0	0.0764	0.0256	0	0.0675	0	0	0.0172	0.0181	0	0	na	0.0426	0.114	0.0675	0	0.0281	0.0764	0.0604	0.0268	0	0.0114	0	0	0.0574	0	0.0384	0	0	0	0	0.0547	0.0732	0	0.0256	0.0604	0	0	0.3254	0.0384	0	0.1784	0.0426	0	0	na
FOLR2|17586|AA	1	1	0.9802	0.9844	1	1	0.9726	0.9345	1	1	1	1	1	0.9855	1	1	1	na	0.945	1	1	1	1	1	1	0.9655	0.919	1	1	1	1	0.9885	1	0.9917	1	0.9573	0.9423	0.9739	0.9918	0.9781	0.9773	0.9891	1	1	1	1	1	0.9638	0.9607
TLE3|31430|ES	1	1	1	1	1	1	1	1	1	1	1	1	1	1	1	1	1	1	1	1	1	1	1	1	1	1	1	1	1	1	1	1	1	1	1	1	1	1	1	1	1	1	1	1	1	1	1	1	na
CCDC24|2523|AA	0.9441	0.8453	0.9142	0.8936	0.7928	0.8238	0.9757	0.9107	0.9238	0.9485	0.8725	0.9072	0.9289	0.9583	0.8644	0.916	0.9387	0.8701	0.9596	1	0.9132	0.9613	0.8818	0.9518	0.8942	0.8659	0.8271	0.9293	0.8682	0.8625	0.9094	0.9458	0.964	0.9009	0.9785	0.9338	0.9062	0.9478	0.9107	0.9267	0.8356	0.8139	0.927	0.9518	0.848	0.9702	0.9199	0.9238	0.8881
DDX49|48529|ES	0.1449	0.085	0.0904	0.0756	0.0497	0.0524	0.0956	0.0701	0.072	0.0814	0.101	0.098	0.1248	0.0345	0.0437	0.0995	0.1836	0.1436	0.1007	0.0911	0.2603	0.0652	0.1306	0.061	0.0929	0.0842	0.1057	0.1048	0.0783	0.1235	0.0744	0.103	0.1373	0.0889	0.0506	0.0958	0.1726	0.0742	0.0686	0.1212	0.1223	0.2519	0.1055	0.0958	0.153	0.0535	0.0509	0.042	0.0614
PGS1|43881|ES	0.4764	0.4223	0.4091	0.4264	0.5828	0.3273	0.3558	0.5946	0.509	0.542	0.6523	0.6449	0.4324	0.4802	0.6263	0.5449	0.4899	0.6143	0.4845	0.4797	0.6867	0.4332	0.3798	0.424	0.3834	0.5321	0.5407	0.6769	0.3961	0.4988	0.3636	0.5001	0.5138	0.507	0.4519	0.3478	0.4521	0.3403	0.4058	0.5538	0.6449	0.9107	0.5142	0.392	0.4204	0.422	0.4759	0.2359	0.9021
C8orf82|85633|RI	0.0111	0.01	0.0096	0.0022	0.0029	0.0118	0.0215	0.003	0.0079	0	0.0123	0.0126	0.0033	0.0133	0	0.0384	0.0178	0	0.0203	0.006	0.0396	0.0182	0.0057	0.01	0.0318	0.0091	0.0098	0.0055	0.0137	0.012	0.0202	0.0231	0.0103	0.0288	0.0261	0.0282	0.0224	0.0037	0.0067	0.0094	0.0046	0.0297	0.0405	0.0061	0.0125	0.0101	0	0.0047	0.0433
CA4|42851|ES	na	1	1	0.995	0.9891	1	1	0.9933	na	1	0.9939	0.9958	na	0.9959	1	1	0.9757	1	0.9979	0.9356	na	1	1	1	0.9842	1	0.9966	1	1	1	0.9949	1	1	1	1	1	1	1	1	0.9976	1	1	1	1	1	na	1	na	1
CCDC24|2526|AA	0.0538	0.2789	0.3259	0.3135	0.1495	0.166	0.381	0.3596	0.2438	0.3394	0.311	0.4476	0.2973	0.2371	0.205	0.3731	0.4204	0.2438	0.3063	0.1691	0.2951	0.1621	0.2192	0.1836	0.3259	0.2711	0.2508	0.3643	0.1947	0.3334	0.2187	0.2438	0.1769	0.392	0.3259	0.2789	0.226	0.304	0.2949	0.3174	0.2973	0.1535	0.1947	0.3032	0.3321	0.1872	0.3259	0.2192	0.2087
SLC45A4|85333|RI	0.8103	0.9018	0.861	0.8749	0.7632	1	0.8916	1	0.8721	0.9392	0.9602	0.8969	0.8936	0.9337	0.836	0.8636	0.728	0.8969	1	0.7777	0.931	1	1	0.9616	0.9043	0.9386	0.9021	0.8239	0.9643	0.9141	0.8648	0.8336	0.9497	1	0.8412	0.8539	0.9221	0.8147	0.931	0.9401	0.9465	0.6609	0.8586	1	1	0.9688	0.9456	1	0.918
SUMF1|62984|AT	0.0706	0.0786	0.0439	0.0578	0.037	0.07	0.0662	0.059	0.0577	0.0583	0.0733	0.0733	0.0464	0.0683	0.0399	0.0658	0.0877	0.0591	0.093	0.0479	0.0833	0.047	0.0625	0.0539	0.0612	0.0473	0.0558	0.0506	0.0407	0.0522	0.0514	0.0528	0.0774	0.0574	0.0565	0.0516	0.0619	0.0595	0.0536	0.0431	0.0477	0.0888	0.0487	0.0557	0.0703	0.0497	0.0586	0.046	0.0619
DNAJC11|492|AP	1	1	1	1	1	1	1	1	1	1	1	1	1	1	1	1	1	1	1	1	1	1	1	1	1	1	1	1	1	1	1	1	1	1	1	1	1	1	1	1	1	1	1	1	1	1	1	1	1
RNFT2|24670|ES	1	1	1	1	1	1	1	1	1	1	1	1	1	1	1	1	1	1	1	1	1	1	1	1	1	1	1	1	1	1	1	1	1	1	1	1	1	1	1	1	1	1	1	1	1	1	1	1	1
ZNF276|38136|AP	0.3626	0.0463	0.083	0.1652	0.5613	0.0328	0.127	0.1858	0.0728	0.1233	0.1758	0.211	0.1163	0.1264	0.2989	0.0911	0.2981	0.1026	0.2275	0.0908	0.1986	0	0.1087	0.0265	0	0	0.075	0.2838	0.0839	0.1065	0	0.0426	0.1391	0.2097	0.2498	0	0.1698	0.2518	0.0666	0.0446	0.1999	0.085	0	0.3044	0.0798	0.0234	0.0563	0.0316	0
LRRC49|31444|AP	0	0	0	0	0	0	0	0	0.048	0	0.0381	0.0277	0.1164	0	0	0	0	0.8871	0	0	0	0	0	0	0.1701	0	0.1011	0.2756	0	0.3174	0	0	0	0.2139	0	0	0	0.0856	0	0	0.0468	na	0	0	0	0	0	0	na
DENND2A|82008|AT	0.8693	0.7451	0.6082	0.4998	0.3503	0.7345	0.407	0.5473	0.7791	0.6487	0.5647	0.754	0.5288	0.6228	0.9297	0.5088	0.5401	0.7263	0.6192	0.6132	0.5929	0.8092	0.6661	0.6708	0.5738	0.5759	0.609	0.6707	0.5458	0.5024	0.7242	0.8262	0.8847	0.8749	0.4819	0.5925	0.5214	0.5161	0.5413	0.5368	0.3776	0.6817	0.7181	0.5451	0.5378	0.8114	0.6888	0.5634	0.2533
DNAJA3|33726|ES	0.3419	0.253	0.1435	0.1569	0.111	0.1594	0.1207	0.3712	0.3087	0.1929	0.2633	0.2387	0.1818	0.2146	0.2136	0.2439	0.3266	0.297	0.3725	0.1821	0.4044	0.1162	0.1913	0.1469	0.2769	0.1396	0.2795	0.2213	0.1121	0.2039	0.1777	0.1321	0.3052	0.2631	0.2795	0.1554	0.2314	0.2733	0.1713	0.3177	0.2226	0.6102	0.2273	0.2386	0.2386	0.2384	0.2085	0.3353	0.6532
NARF|44398|ES	0.0581	0.0522	0.0234	0.0131	0.0166	0.0282	0.0387	0.0314	0.0361	0.0264	0.0887	0.0443	0.0602	0.0314	0.0375	0.0831	0.0324	0	0.04	0.181	0.0842	0.0266	0.0271	0.0054	0.041	0.0314	0.0843	0.0358	0.0464	0.0824	0.0206	0.0324	0.0554	0.0069	0.0326	0.0197	0.0405	0.0595	0.0347	0.0569	0.0527	0.1182	0.0188	0.0478	0.0398	0.0158	0.0056	0.0228	0.0271
MIB2|197|AD	0.877	0.9448	0.9362	0.8893	0.8129	0.9793	0.8366	0.8412	0.8594	0.871	0.9054	0.9255	0.9266	0.8531	1	0.8508	0.8445	0.8176	0.8996	0.9493	0.9661	0.9514	0.8996	0.9339	0.8302	0.8148	0.9327	0.8129	0.9532	0.9277	0.7964	0.9565	1	1	0.8302	0.7701	0.88	1	0.9308	0.9393	1	1	0.8716	1	0.8996	0.9122	0.9641	0.8996	1
CHTOP|7751|AA	0.5545	0.5664	0.5157	0.5062	0.5632	0.479	0.5391	0.4916	0.5324	0.6074	0.5239	0.5477	0.569	0.5673	0.5386	0.5811	0.5297	0.5211	0.571	0.5403	0.5272	0.5449	0.5621	0.5362	0.5038	0.5399	0.5966	0.5031	0.4618	0.4737	0.4594	0.5919	0.5196	0.6523	0.5566	0.5013	0.5092	0.5975	0.5046	0.481	0.514	0.7063	0.5888	0.5356	0.4287	0.5505	0.472	0.479	0.6137
SLC22A23|75195|AT	0.1493	0.0681	0.0994	0.1486	0.2135	0.0571	0.0675	0.2721	0.0975	0.1707	0.1763	0.069	0.1282	0.0801	0	0.0525	0.1483	0.1699	0.1039	0	0.0699	0.1069	0.1028	0.0681	0.0453	0.1519	0.1681	0.1925	0.1658	0.0326	0.0489	0.081	0.0279	0	0.0813	0.1019	0.137	0.1621	0.1382	0.1041	0.0896	0.1066	0.1137	0.0894	0.1041	0	0.0885	0.2097	0.1977
ZFAND5|86600|ES	0.6659	0.8397	0.8601	0.8925	0.9535	0.8632	0.8552	0.8537	0.818	0.8838	0.8137	0.8499	0.7407	0.8589	0.7122	0.8115	0.8266	0.761	0.8772	0.7511	0.8088	0.8345	0.8421	0.8175	0.8654	0.9001	0.7365	0.8857	0.8825	0.7708	0.9028	0.836	0.8139	0.7849	0.7064	0.8132	0.8647	0.844	0.7401	0.7912	0.7803	0.7486	0.6953	0.7934	0.7277	0.7177	0.8311	0.6809	0.8691
COX6C|84680|AT	0.0482	0.0214	0.039	0.0227	0	0	0	0.0295	0	0	0	0	0	0.0172	0	0	0	0	0.0134	0	0	0	0	0	0.0261	0.0165	0	0	0	0	0	0	0	0	0	0.0537	0	0.0178	0	0.0111	0.0225	0	0	0	0	0	0	0	0
FKBP11|21500|AA	0	0	0	0	0	0	0.0122	0.0092	0.0455	0.0209	0	0.0155	0.0026	0	0.0471	0	0.022	0.0223	0.0281	0	0	0.0052	0.0064	0.0139	0.0214	0.0106	0.0068	0	0.0471	0.007	0	0	0.0229	0.0029	0	0.0656	0.0071	0.0071	0	0	0	0.0416	0	0	0	0	0.0075	0.0119	0
HACL1|63599|ES	1	1	1	1	1	1	1	1	0.98	1	1	1	1	1	1	1	1	1	1	1	1	1	1	1	1	1	1	1	1	1	1	1	0.9903	1	1	1	1	1	1	1	1	1	1	0.9863	1	1	1	1	1
DUSP18|61793|AT	0.4343	0.3752	0.274	0.3653	0.435	0.3334	0.1637	0.5273	0.4307	0.3689	0.4518	0.3361	0.2719	0.377	0.4166	0.3371	0.4855	0.4764	0.3893	0.4606	0.6842	0.4979	0.2054	0.3042	0.4238	0.2962	0.4998	0.2162	0.3883	0.5599	0.3108	0.3605	0.3404	0.1211	0.4305	0.4077	0.5416	0.2803	0.3685	0.6172	0.515	0.4153	0.5847	0.3513	0.4502	0.2455	0.3021	0.4288	0.6032
LPIN1|52712|ES	0.9134	0.6885	0.7971	0.8157	0.7054	0.7586	0.6178	na	0.5852	0.667	0.8284	0.5696	0.5187	0.7225	0.7118	0.3501	0.825	1	0.9211	0.9117	0.6111	0.557	0.6621	0.6198	0.7293	0.7822	0.6274	0.6769	0.5995	0.6918	0.8347	0.7737	0.7091	0.635	0.9068	0.7586	0.2428	0.5386	0.635	0.4731	0.8899	na	na	0.7347	0.7293	0.5149	0.7195	0.8537	0.8016
DDIT3|22627|AA	0.8845	0.8862	0.8633	0.8391	0.8956	0.9006	0.8962	0.7994	0.8608	0.853	0.8237	0.8248	0.8539	0.8796	0.8626	0.8244	0.7463	0.796	0.8181	0.8669	0.8617	0.8543	0.8386	0.8681	0.8342	0.8683	0.842	0.8414	0.8332	0.9147	0.8689	0.8749	0.8263	0.7673	0.8079	0.8784	0.8979	0.8642	0.8433	0.7908	0.8621	0.7806	0.8499	0.7777	0.8557	0.8244	0.863	0.8905	0.7369
CCDC92|25123|AA	0.8716	0.3145	0.4111	0.6155	0.2483	0.6676	0.4118	0.5733	0.5911	0.2636	0.5003	0.7429	0.6433	0.6512	0.4523	0.7597	0.6594	0.5792	0.7671	1	0.728	0.1778	0.5892	0.3345	0.6875	0.2659	0.4088	0.7084	0.4657	0.3216	0.4784	0.6225	0.879	na	0.6436	1	0.5491	0.5096	0.3521	0.6277	0.3928	0.9422	0.8459	0.5945	0.4551	0.7766	0.1776	0.2827	1
IFT57|66018|ES	0.9618	0.9782	0.9934	0.9938	0.992	0.9908	0.9908	0.9932	0.9971	0.9707	0.9795	0.9983	0.978	0.9922	1	0.985	0.9826	0.977	0.9899	0.9522	0.9532	0.9918	0.984	0.9981	0.9578	0.9754	0.9689	0.9912	0.9961	0.9715	0.9964	0.9868	0.9775	1	0.9909	0.9799	0.9883	1	0.9929	0.9502	0.9877	0.9639	0.9972	0.9639	0.9816	0.9868	0.9919	0.9748	0.9745
ARPP19|30671|AP	0.4572	0.4732	0.7938	0.359	na	na	0.5461	0.4351	0.4406	0.8387	0.4118	0.6063	0.4905	0.4652	na	0.278	0.6919	0.3249	0.5662	0.194	0.5908	0.3249	0.4389	0.7087	0.4074	0.6435	na	0.6979	1	na	na	0.5066	0.6275	na	0.7624	na	0.2996	0.847	0.3414	0.3249	0.3971	0.2652	na	0.5834	0.5908	0.598	0.3839	na	na
NTNG2|87973|AT	1	1	0.9709	1	na	na	1	1	1	1	0.6264	0.7136	1	1	na	1	1	1	1	na	1	1	0.8405	1	1	1	1	1	1	1	na	1	1	1	1	1	na	1	1	1	1	1	1	1	1	1	1	1	1
KIAA0319L|1718|AP	0.7984	0.835	0.8161	0.825	0.8476	0.8766	0.8601	0.743	0.8416	0.8442	0.8392	0.8274	0.8317	0.8574	0.8498	0.7043	0.6729	0.8352	0.8201	0.7368	0.6353	0.789	0.8126	0.873	0.804	0.8593	0.8063	0.8622	0.844	0.8018	0.8335	0.8409	0.7825	0.7673	0.7502	0.8653	0.7869	0.8551	0.8172	0.9035	0.7127	0.788	0.7144	0.8467	0.7411	0.8103	0.88	0.6255	0.7872
NPRL3|32816|ES	1	0.9679	0.893	1	1	0.9638	1	1	0.9143	0.9492	0.9117	1	0.8723	0.9396	1	0.9706	0.9724	1	1	1	0.9422	0.9646	0.9077	0.9145	0.9467	0.9079	0.945	0.9246	0.9473	1	0.9609	0.9323	1	1	0.9477	0.9741	1	0.8019	0.8872	0.9075	1	1	0.886	0.9774	0.9742	1	0.8875	0.8649	0.9477
GGT1|100018|ES	0.4851	0.7109	0.9666	na	0.7871	na	na	na	0.9195	na	0.7411	na	0.8697	na	0.8999	na	na	0.9369	0.9719	0.74	0.5322	na	0.8324	0.9038	0.8399	0.7815	0.6812	na	na	0.7999	na	0.8518	0.8882	0.9406	0.6833	0.6539	0.9376	0.6702	0.7969	0.9475	0.8684	0.5511	0.6567	0.9092	0.5877	0.8295	na	0.9017	na
ZNF175|51359|AT	0.9064	0.7608	0.8675	0.9587	0.9356	0.9524	0.7779	0.8833	0.8663	0.9106	0.9417	0.9105	0.892	0.8834	0.7627	0.9277	0.9531	0.9443	0.8564	0.9089	0.9577	0.7999	0.801	0.8367	0.843	0.9185	0.9664	0.9313	0.8864	0.9511	0.9535	0.9599	0.8791	0.9814	0.9389	0.9197	0.9066	0.9331	0.8948	0.9526	0.9613	0.9631	0.9691	0.8044	0.9367	0.9002	0.9962	0.9096	0.9872
HSD11B1L|46868|AT	0.5065	0.3855	0.4022	0.6161	0.6625	0.485	0.4502	0.4361	0.5093	0.5259	0.455	0.4151	0.6442	0.3384	0.5139	0.473	0.5092	0.4436	0.4638	0.5522	0.6326	0.3579	0.3718	0.3683	0.5114	0.3851	0.5141	0.4534	0.3829	0.5235	0.4558	0.477	0.4358	0.7119	0.5353	0.5904	0.3694	0.3674	0.5174	0.4729	0.49	0.5913	0.4835	0.5662	0.5176	0.4303	0.4572	0.5805	0.5254
ANKRD13D|17155|AP	0.2447	0.3536	0.381	0.5845	0.689	0.7579	0.5614	0.1542	0.3085	0.5346	0.4248	0.3915	0.2479	0.2919	0.2586	0.2369	0.3364	0.2697	0.3939	0.3685	0.1772	0.3536	0.461	0.5073	0.3685	0.5018	0.2541	0.5796	0.4348	0.231	0.4767	0.4437	0.4472	0.3787	0.3448	0.3936	0.1758	0.6601	0.3983	0.2144	0.2499	0.0739	0.2101	0.2697	0.5292	0.5281	0.5518	0.4993	0.058
NPEPPS|42086|ES	0.009	0.0031	0	0	0	0	0	0	0	0	0	0	0	0	0	0	0	0	0	0	0	0	0	0	0	0	0	0.0063	0	0	0	0	0.0045	0	0	0	0	0	0	0	0.0083	0.0396	0	0	0	0.0035	0	0	na
PDP1|84547|ES	0.0501	0.1103	0.0998	0.1041	0.0687	0.1436	0.1435	na	0.1315	0.1449	0.0854	0.3164	0.4619	0.1899	0.0791	0.2192	na	na	0.1114	0.3802	na	0.0315	0.0859	0.0958	0.2011	0.162	0.2108	0.1769	0.1117	0.2467	0.201	0.1902	0.0756	0.2793	0.2572	0.2199	0.1517	0.187	0.188	0.0821	0.1005	na	na	0.0382	0.0554	0.1705	0.1869	0.1854	na
RNH1|13669|ES	1	1	1	1	1	1	1	1	1	1	1	1	0.999	1	1	1	1	1	1	1	1	1	1	0.9993	1	1	1	1	1	1	1	1	1	1	0.9994	1	1	1	1	1	1	1	1	1	1	1	1	1	1
COX7C|72714|RI	0.803	0.5155	0.2805	0.7191	0.469	0.4823	0.4578	0.5372	0.8535	0.7698	0.6194	0.7937	0.8533	0.6011	0.5157	0.8491	0.4946	1	0.8588	0.5515	1	0.6314	0.598	0.4091	0.8454	0.6951	0.8598	0.5528	0.5036	0.7891	0.5171	1	1	0.8041	0.4139	0.5931	0.561	0.4642	0.7556	0.4966	0.6013	0.924	0.9382	0.8415	0.6965	0.4353	0.1563	0.1899	0.3127
ICA1|78794|ES	0.1443	0.111	0.0476	0.1215	0.0197	0.0542	0.1124	0.1272	0.0508	0.0497	0.1044	0.1225	0.0999	0.0711	0.0679	0.2256	0.1227	0.0943	0.0925	0.0522	0.3533	0.0985	0.091	0.027	0.0575	0.0733	0.117	0.0904	0.0515	0.0778	0.0305	0.0215	0.1243	0.0247	0.1174	0.092	0.0985	0.0769	0.0762	0.1079	0.0851	0.133	0.1233	0.0679	0.1272	0.0513	0.0588	0.0512	0.1427
CNOT8|74248|ES	0.976	0.9414	0.9609	0.9717	0.9457	0.9686	0.9484	0.9604	0.9637	0.9553	0.9694	0.9348	0.9385	0.95	0.9865	0.9693	0.9525	0.9579	0.9579	0.9675	0.9853	0.9639	0.9577	0.9705	0.9243	0.9739	0.9146	0.964	0.9541	0.9745	0.9779	0.9511	0.9774	0.9641	0.9657	0.9339	0.9624	0.915	0.9414	0.9504	0.964	0.889	0.9707	0.9396	0.98	0.9557	0.962	0.9735	0.9457
RUFY2|11940|ES	0.95	0.9752	0.9205	0.9307	1	0.8647	0.9419	1	1	0.9616	0.9552	0.8006	0.7354	1	na	1	1	0.9026	1	1	1	0.9175	0.8811	1	1	0.9674	1	0.9511	0.898	0.9449	0.9159	0.9598	0.9233	1	1	1	1	1	0.904	1	0.9522	1	1	1	1	0.8677	0.8717	1	na
PGAP2|13999|AP	0	0	0	0.0272	0	0.0208	0.0286	0	0	0.0531	0.0221	0.0133	0.0912	0	0	0.0331	0.0165	0	0.0094	0	0	0	0	0.0285	0.0202	0.0215	0.0256	0	0.0201	0	0	0.0378	0.0253	0	0.0137	0	0.0241	0	0	0.0574	0	0	0	0.0444	0	0.0229	0	0	0
LRRFIP2|63968|ES	0.001	0.0001	0	0.0004	0.0003	0	0.0007	0	0.0015	0.0002	0	0.0001	0	0.0001	0	0	0	0	0.0003	0	0	0	0	0.0002	0.0002	0.0001	0.001	0	0.0005	0.0003	0	0	0	0	0.0001	0.0016	0	0	0	0	0.0001	0	0	0	0	0	0.0006	0	0
MYL6|22374|AT	0.0086	0.0234	0.0082	0.0308	0.01	0.0207	0.0241	0.0181	0.0188	0.0131	0.0276	0.0185	0.0112	0.0284	0.0215	0.027	0.0237	0.0123	0.0418	0.0337	0.0195	0.0168	0.0123	0.0164	0.0189	0.0253	0.0121	0.0171	0.0174	0.0109	0.0137	0.0195	0.0217	0.01	0.0129	0.0163	0.0225	0.0223	0.0184	0.0195	0.0137	0.0211	0.0205	0.0265	0.0114	0.0046	0.0069	0.0022	0.0052
SLCO3A1|32547|AT	0.1703	0.2551	0.3117	0.2706	0.4061	0.2975	0.3865	0.4576	0.2219	0.2905	0.2792	0.179	0.2868	0.4317	0.2438	0.3714	0.4482	0.3515	0.2361	0.2843	0.4278	0.5263	0.3997	0.199	0.2598	0.3611	0.3595	0.2697	0.3639	0.2571	0.2473	0.2695	0.2732	0.2137	0.3098	0.2778	0.375	0.4196	0.2782	0.2999	0.3577	0.377	0.367	0.308	0.2527	0.2076	0.2996	0.3421	0.5569
PGAP2|14008|ES	0.237	0	0.0107	0.045	0.0199	0.0275	0	0.0291	0	0	0	0	0.033	0.0968	0.0088	0.0197	0.012	na	0.0587	0.0709	0.2585	0.0284	0	0.0096	0.037	0.018	0	0.0694	0.0048	0.0386	0.0494	0.0066	0	0.0965	0.0811	0.0459	0	0.0415	0.0125	0.0074	0.0097	0.0988	0.0428	0.0061	0	0.0353	0.0026	0.0091	na
TRIT1|1974|ES	0.6474	0.6779	0.7169	1	0.8588	0.8189	0.8583	na	0.8837	0.8271	1	0.7406	na	0.7108	0.763	0.93	0.6231	na	0.7666	0.9445	1	na	na	1	0.9018	0.8927	1	0.8935	0.5379	1	0.7422	0.6952	1	1	0.7831	0.7474	1	0.829	0.9156	0.7429	1	na	1	0.8197	na	0.6109	0.8148	0.7758	na
TULP3|19728|AP	0.0798	0.0764	0.1317	0.1022	na	0.0978	0.0934	0.1458	0.0861	0.0786	0.1022	0.1127	0.1317	0.1135	0.1458	0.095	0.1228	0.2145	0.1695	0.1151	0.2432	0.081	0.1594	0.113	0.1113	0.235	0.1608	0.1317	0.1238	0.143	0.2145	0.1687	0.1367	0.2545	0.1238	0.1265	0.2368	0.1034	0.1677	0.17	0.3128	0.2906	0.1632	0.1973	0.4908	0.189	0.1151	0.3128	0.4503
KATNAL2|45429|AT	0.6778	0.6785	0.9556	0.8985	0.9158	0.8785	0.9249	0.9333	0.7623	0.9315	0.8562	0.8237	0.8201	0.871	0.847	0.7758	0.9227	0.8474	0.835	0.8417	0.9216	0.8704	0.8973	0.8472	0.8128	0.8909	0.9141	0.9074	0.928	0.8279	0.8808	0.8587	0.8524	0.6577	0.8859	0.8688	0.8645	0.8684	0.875	0.9287	0.7709	0.6268	0.8485	0.8374	0.9011	0.8665	0.8258	0.6423	0.9549
BCLAF1|77909|AA	0.9563	0.9378	0.8662	0.9662	0.9426	0.9571	0.8432	0.9257	0.9711	0.8886	0.921	0.9077	0.9633	0.9526	0.953	0.961	0.8848	0.8888	0.8634	0.9284	0.9528	0.9416	0.8366	0.9364	0.9616	0.9082	0.8562	0.9598	0.9569	0.9399	0.9705	0.9204	0.9461	0.9567	0.9456	0.9269	0.7763	0.927	0.9207	0.9147	0.936	1	0.9145	0.9095	0.9489	0.9356	0.9073	1	0.8464
HEBP1|20523|AT	0.0017	0.008	0.0059	0.0177	0.0141	0.0287	0.0141	0.0032	0.0112	0.0017	0.0042	0.0028	0.0045	0.0181	0.0043	0.0028	0.0018	0.0053	0.0101	0.0007	0.0057	0.0125	0.0087	0.0033	0.0064	0.0011	0.0037	0.0011	0.0096	0.0071	0.0096	0.0181	0.0107	0.0105	0.0083	0.0052	0.0015	0.0069	0.01	0.008	0.0052	0.0045	0.0041	0.0081	0.0037	0.0116	0.0191	0.0025	0.0011
NAE1|36854|AD	0	0.0043	0	0	0	0.0076	0	0	0.018	0	0.0092	0	0	0	0	0	0	0	0	0	0	0	0	0	0	0	0	0.0198	0	0	0	0.0044	0.01	0	0	0	0	0	0.0086	0	0	0	0	0	0.0087	0	0	0	0
GNA12|78636|AP	0	0.0272	0	0	0	0	0	0	0	0	0	0	0	0	0	0.0205	0	0	0	0	0	0	0.0158	0	0	0	0	0	0	0	0	0	0	0	0	0	0	0	0	0	0	na	0	0	0	0	0	0	0
CAV1|81529|AP	0.2304	0.1552	0.1683	0.1841	0.095	0.2005	0.2964	0.1583	0.2941	0.2407	0.1809	0.0823	0.3989	0.1841	0.2324	0.3061	0.2792	0.2117	0.4399	0.1259	0.4839	0.1256	0.2995	0.3006	0.2849	0.2995	0.3816	0.2047	0.1823	0.2632	0.1402	0.2875	0.39	0.4173	0.2685	0.2925	0.2278	0.2262	0.275	0.2382	0.3041	0.2117	0.1943	0.362	0.3424	0.2726	0.3759	0.4069	0.4583
TRAPPC4|19073|ES	1	0.8961	1	0.9604	1	0.9649	1	1	1	0.8634	1	0.8753	1	0.9166	1	0.9237	1	1	1	1	1	1	1	1	1	1	1	1	1	1	1	0.9808	1	1	0.9356	1	1	1	0.969	0.8402	1	na	1	1	0.9544	1	1	1	na
YPEL3|36073|ES	1	1	1	1	1	1	1	1	1	1	1	1	1	1	1	1	1	1	1	1	1	1	1	1	1	1	1	1	1	1	1	1	1	1	1	1	1	1	1	1	1	1	1	1	1	1	1	1	1
COPRS|40164|AP	0.0142	0.0104	0.0038	0.0147	0.0166	0.0091	0.0145	0.0161	0.0165	0.0173	0	0.0118	0.0253	0.0018	0.0072	0.0233	0.0064	0	0.0246	0.0066	0.0161	0.0022	0.0124	0.0078	0.0234	0.0027	0.0077	0.016	0	0.0277	0.0019	0.0148	0.0117	0.0178	0.0141	0.0201	0.0082	0	0	0	0.0069	0	0.0114	0.0193	0.003	0.0312	0.0025	0.0105	0
MGST1|20605|AT	0	0.0002	0	0	0	0.0004	0.0012	0	0	0.0004	0.0004	0.0004	0.0005	0.0008	0	0.0001	0.0001	0	0.0004	0.0002	0.0004	0	0.0006	0	0.0001	0.0002	0.0002	0.0011	0.0003	0.0001	0.0005	0.0003	0.0002	0.0005	0.0005	0.0005	0.0008	0.0005	0.0004	0.0001	0	0.0001	0.0002	0.0001	0.0004	0.0003	0.0005	0.0001	0.0002
PSMA4|32111|AD	0.9867	0.9944	0.9895	0.9895	1	1	0.9823	0.9926	0.9824	0.9678	0.9824	0.9719	0.9544	0.9677	0.9883	0.9772	0.987	0.9707	0.9838	0.9758	0.9723	0.9911	0.9665	0.9656	0.9767	0.964	0.991	0.9726	0.9966	0.9967	0.99	0.9641	0.9799	0.9715	0.9664	0.9945	0.9757	0.9932	0.9876	0.9777	0.9764	0.9884	0.9752	0.9823	0.9726	0.9153	0.976	0.9738	0.9621
NASP|2751|ES	0	0.0128	0	0	0	0.0108	0	0.0231	0	0.0111	0	0.0049	0	0	0.09	0.0041	0	0.0774	0.0049	0.0042	0	0	0	0	0	0	0	0	0	0	0.0029	0.0064	0.0252	0	0.0084	0.0109	0	0.0047	0.0032	0.0025	0.0027	0.0221	0	0	0.0029	0	0	0	0.0681
DENND3|85328|AT	0.9724	0.9542	0.9851	0.987	0.9824	0.9684	0.9776	0.9837	0.9533	0.9713	0.983	0.9506	0.9813	0.9737	0.9946	0.9849	0.9912	0.9829	0.9717	0.9537	0.9853	0.9857	0.9753	0.9802	0.9692	0.9894	0.9935	0.9736	0.9701	0.9798	0.9425	0.9777	0.964	0.9689	0.9761	0.9882	0.9813	0.9582	0.9656	0.9818	0.976	0.9944	0.9861	0.9741	0.9843	0.9887	0.9862	0.9896	0.9982
ARHGAP19|12693|AT	1	1	1	1	1	1	1	1	1	1	1	1	1	1	1	1	1	1	1	1	1	1	1	1	1	1	1	1	1	1	1	1	1	1	1	1	1	1	1	1	1	1	1	1	1	1	1	1	1
GRB10|79722|ES	0.7086	0.6339	0.7231	0.8007	0.5769	0.6199	0.7412	0.2408	0.6925	0.4408	0.669	0.7439	0.3729	0.7391	0.8017	0.6162	0.7772	0.5712	0.6134	0.4875	na	0.4291	0.6373	0.6549	0.6392	0.721	0.6399	0.5404	0.7589	0.5597	0.557	0.622	0.4985	0.7222	0.6	0.7708	0.5447	0.7006	0.587	0.7255	0.7095	0.3954	0.6408	0.4164	0	0.699	0.5502	0.6519	0.8354
AIG1|77970|AT	0.0482	0.0687	0.0447	0.0706	0.0466	0.0386	0.0713	0.0615	0.0673	0.0329	0.0326	0.0339	0.0637	0.0625	0.1253	0.0377	0.0232	0.0636	0.037	0.0374	0.0176	0.0615	0.0925	0.0485	0.0501	0.0472	0.0326	0.042	0.0442	0.0594	0.0196	0.1049	0.0502	0.0298	0.0594	0.0863	0.0502	0.0831	0.0598	0.0572	0.0608	0.0436	0.0402	0.0375	0.0877	0.0328	0.0595	0.0612	0.0351
COX7A2|76782|ES	1	1	1	1	1	1	1	1	1	0.9995	1	1	1	0.9996	1	1	0.9982	1	1	0.9993	1	1	1	1	1	1	1	1	1	1	1	1	1	1	0.9995	0.9992	1	1	1	1	1	1	1	1	1	1	1	1	1
BACE1|18914|AD	0.9781	1	1	1	0.9575	0.9612	1	1	1	1	1	1	1	1	1	0.9524	1	0.9316	0.987	1	1	0.9229	1	0.9844	1	0.9756	1	1	1	1	1	0.971	0.9908	1	0.9773	0.981	0.9456	1	1	1	1	1	1	1	1	1	1	0.9558	na
UNK|43509|AT	0.1657	0.1827	0.2415	0.324	0.3372	0.432	0.3063	0.2042	0.2068	0.1974	0.1351	0.1636	0.2079	0.5438	0.2628	0.1813	0.158	0.2169	0.3487	0.1505	0.1596	0.4715	0.3561	0.2817	0.2344	0.2447	0.157	0.3305	0.2455	0.1872	0.5399	0.2723	0.2505	0.4526	0.193	0.2262	0.3305	0.3633	0.2074	0.3128	0.1905	0.182	0.1745	0.3449	0.1606	0.2132	0.3375	0.2046	0.381
QKI|78405|AT	0.6711	0.5629	0.4451	0.5763	0.4361	0.5956	0.4917	0.49	0.5622	0.4742	0.489	0.498	0.4538	0.4374	0.6875	0.4758	0.5635	0.4626	0.5768	0.5772	0.7356	0.5002	0.3917	0.5359	0.5512	0.5632	0.3838	0.5289	0.4208	0.4879	0.53	0.5459	0.5728	0.5126	0.552	0.5969	0.4918	0.4128	0.4966	0.4432	0.526	0.3768	0.5285	0.5898	0.6044	0.664	0.592	0.553	0.5124
IKBKB|83703|ES	1	1	1	0.9712	na	1	1	1	1	1	1	1	0.9262	1	1	1	1	1	1	1	1	1	1	1	1	1	0.9637	1	1	0.9497	1	1	1	1	1	1	1	1	1	1	1	na	1	1	1	1	1	1	1
BTN3A3|75667|AA	1	1	0.9708	0.9682	1	1	0.961	1	0.973	0.9509	1	0.9779	0.9789	0.9676	1	0.9789	1	1	1	0.8589	na	1	0.9926	0.8766	0.9208	1	1	1	0.9423	1	na	0.9803	0.9658	0.9088	1	0.9771	1	0.9368	0.9583	0.9741	1	1	1	0.9432	1	1	1	0.9394	na
MAPKAP1|87584|ES	1	0.988	0.9965	0.9866	1	0.9947	1	1	0.9934	0.9975	0.985	0.9848	0.9936	0.9934	0.9922	0.9961	0.9807	0.994	0.9964	0.9918	0.991	0.9949	0.9885	0.9938	0.9932	0.9946	0.972	0.9789	0.9931	1	1	0.9983	0.9823	1	0.9932	0.9967	0.9923	0.9968	0.9951	0.9926	0.9908	1	0.9903	1	0.9876	0.9889	0.9911	0.9931	0.9953
TMC4|51800|AP	0	0	0	0	0	0	0	0	0	0.0037	0.0094	0	0	0	0	0	0	0	0	0.0141	0	0	0	0	0	0	0	0	0	0	0	0	0	0	0.0047	0	0	0	0	0	0.0167	0	0	0	0	0	0	0.005	0
PGS1|43872|AD	0.4039	0.34	0.1613	0.2003	0.2418	0.1565	0.4156	0.285	0.3984	0.3325	0.5084	0.3179	0.2524	0.2581	0.2208	0.3097	0.2716	0.3086	0.2213	0.4364	0.2187	0.2567	0.264	0.303	0.3723	0.2563	0.171	0.438	0.26	0.3235	0.2239	0.3395	0.2867	0.29	0.2286	0.368	0.3152	0.3591	0.3675	0.2458	0.352	0.3633	0.2949	0.2418	0.3975	0.3186	0.2378	0.2015	0.253
PREX1|59731|RI	0.0236	0.0306	0.029	0.0428	0.0083	0.073	0.0253	0	0	0.0195	0.0361	0.0638	0.0248	0.0313	na	0.0458	0.071	0.0296	0.0129	0	0.3143	0.0219	0.0375	0.0284	0.0553	0.0204	0.0293	0.0317	0.0214	0.0375	0.1028	0.0407	0	0	0.0108	0.04	0.0126	0.0391	0.0224	0.0268	0.018	0	0.0129	0.0236	0	0	0.0161	0	0
SERPINB6|75150|AP	0.2159	0.2264	0.2249	0.3117	0.3036	0.3462	0.3624	0.1804	0.2348	0.467	0.2865	0.3213	0.2527	0.2505	0.4128	0.2985	0.3222	0.2036	0.2691	0.326	0.2653	0.2299	0.2614	0.2557	0.216	0.2802	0.304	0.1891	0.2105	0.238	0.3016	0.2695	0.2089	0.148	0.1938	0.2238	0.2485	0.1494	0.2765	0.1736	0.282	0.0362	0.2132	0.2319	0.2718	0.1928	0.2908	0.2566	0.3407
TRIM9|27504|AT	0	0	0	0	0	0	0	na	0	0	0	0	0	0	0	0	0	0	0.082	0	0	0	0	0	0.1379	0	0.1719	0	0	0	0	0	0.1112	0	0	0	0	0	0	0	0	na	na	0	0	0	0	0	na
C7orf41|79109|AP	0.0201	0.0179	0	0.0129	0	0.0222	0.0117	0	0	0	0.0157	0.008	0	0	0.0631	0	0	0	0.0126	0.0461	0	0	0	0	0.0101	0.0207	0	0.0173	0.0114	0	0.0123	0.0143	0.014	0	0	0	0	0	0	0.0322	0	0.0652	0	0.0243	0	0	0	0	0
ASNSD1|56513|ES	1	0.9895	1	1	1	0.9903	1	1	1	1	0.9866	1	1	1	1	1	1	1	1	1	1	1	1	1	1	1	1	1	0.988	1	1	1	1	1	1	1	1	1	1	1	1	1	1	1	1	1	1	1	1
BID|61001|AP	0.0235	0	0	0	na	0	0	na	0	0	0	0	0	0	0	0	0	na	0	0	0	na	0	0	0	0	0	na	0	0.0345	0	0.0141	0	0	0	0.0272	0	0	0	0	0	0	0	0	0	0	0	0	0
ANKS6|87047|AA	0.4985	0.3448	0.3967	0.3709	0.4916	0.3066	0.6592	0.2087	0.4129	0.392	0.4236	0.461	0.4788	0.3849	0.5919	0.3636	0.4794	0.3767	0.3095	0.4532	0.3394	0.1947	0.3672	0.3559	0.4346	0.4257	0.6111	0.2508	0.5333	0.3842	0.3495	0.4071	0.4554	0.5801	0.4178	0.3534	0.2308	0.3128	0.3846	0.3721	0.392	0.3589	0.45	0.2066	0.4062	0.2539	0.4716	0.3878	0.3259
KLHDC3|76212|ES	1	0.9962	0.9979	1	1	1	0.9975	1	1	1	0.9965	0.9973	1	1	1	1	0.9979	0.9909	1	1	0.9894	1	0.9976	1	0.9971	1	1	0.9961	0.9973	1	1	0.9981	1	1	0.9977	1	1	1	0.9978	1	1	1	1	1	1	1	0.9977	1	1
GLB1L2|19563|AT	0.0201	0.0229	0.0081	0.0192	0.0233	0.0274	0.0103	0.0215	0.0141	0.007	0.018	0.0695	0.0194	0.0232	0.009	0.0098	0.0091	0.0364	0.0416	0.0225	0.0105	0.0055	0.0376	0.0324	0.0325	0.0187	0.0071	0.0022	0	0.0116	0.0146	0.0246	0.0298	0	0.0185	0.0027	0.022	0.0306	0.0106	0.0097	0.0073	0	0.0043	0	0	0.0671	0.01	0.0026	0.0054
COG6|25715|ES	0.0327	0.0273	0	0.0077	na	0.0188	0.0563	0	0.0235	0	0.0234	0	na	0	0.1133	0	0	na	0.0369	0	na	0.028	0.0342	0	0	0.0347	0	0.0126	0	0.0929	0.0295	0.0258	0	0.0712	0.0909	0.0188	0.0601	0	0.0077	0.0345	0	na	na	0.007	0.0347	0.0209	0.007	0	na
NUP50|62644|ES	0	0	0	0	0	0.0959	0	na	0	0	0	0.0177	0.049	0	na	0	na	na	0	0.0385	0	na	0	0	0	0	0.0633	0	0	0	0.1286	0	0	0	0.0776	0	na	0	0	0	0	na	na	0	na	0.0662	0	0.0633	na
SOX5|20747|AT	0	0	0	0	0	0	0	0	0	0	0	0	0	0	na	0	0	0	0	0	0	0	0	0	0	0	0	0	0	0	0	0	0	0	0	0	0	0	0	0	0	0	0	0	0	0	0	0	0
CCDC64|24717|ES	0.8129	0.8852	0.974	1	1	0.8478	0.953	0.8256	0.8232	1	0.8302	0.8127	0.8751	0.9281	1	0.8726	0.8334	0.8604	0.9721	0.8338	1	0.7905	0.9385	1	0.9452	0.9409	0.8959	1	0.944	0.9574	0.9221	0.91	0.9441	0.6532	0.8164	0.787	0.9372	0.9552	0.9478	0.8731	0.9467	1	1	0.807	0.8667	0.9273	0.9285	0.9245	0.898
CAPN12|49691|AT	0.3287	0.2655	na	na	na	na	na	0.0883	0.3068	0.0223	0.1431	0.0491	0.5911	0.0636	na	0.3922	0.1501	0.2052	0.2211	na	0.3842	0.1341	0.3172	na	0.2315	na	0.6291	0.0792	0.0687	0.3922	na	0.1712	0.2119	0.5318	0.3112	0.2229	0.1341	0.399	0.3252	0.0792	0.364	0.3548	0.3453	0.2052	0.4364	0.1828	0.0644	0.2439	0.1143
AP5M1|27652|ES	1	0.9933	0.9754	0.9891	1	0.9783	0.9931	1	1	0.9824	1	0.9956	1	0.9926	1	1	1	1	1	0.966	1	1	1	0.9909	1	0.9939	0.9857	1	0.9935	0.9859	1	0.9908	1	1	1	1	1	1	0.9799	0.9803	0.9734	1	1	0.9797	1	1	0.9769	0.9821	1
METTL1|22747|ES	1	0.9901	0.9726	0.9778	0.9578	0.9831	0.9505	0.9673	1	1	0.9873	0.9762	0.9838	0.9594	1	1	0.9583	1	0.9949	1	1	0.9786	0.9473	0.9887	0.9717	0.9916	0.978	0.9538	1	1	0.992	0.9938	1	0.9848	0.9887	1	0.9878	0.9824	0.9909	0.9431	1	0.9676	1	1	1	0.9477	0.9881	0.9881	0.9656
SYTL2|18153|ES	0.3146	0.8387	1	0.8986	0.8325	0.7681	0.9671	1	0.6979	0.8776	1	1	na	0.9495	na	0.6837	0.9167	na	1	na	na	1	0.3935	0.6823	0.9044	1	0.8534	0.8578	1	0.7465	1	0.7518	0.7241	0.3546	1	0.6264	1	0.9032	0.8801	1	0.4944	1	0.7213	0.8859	1	0.523	0.7775	0.5607	na
GTF2H1|14598|AP	0.1032	0.0482	0.0184	0.0693	0.1084	0.0392	0.0397	0.1076	0.0796	0.0303	0.0839	0.0443	0.105	0.0616	0.0769	0.1298	0.0628	0.0587	0.0432	0.1034	0.0682	0.0313	0.0496	0.0196	0.0556	0.0585	0.0875	0.0716	0.0384	0.0752	0.0358	0.0541	0.1026	0.0216	0.1155	0.0493	0.08	0.1043	0.0633	0.1171	0.157	0.2814	0.0718	0.0108	0.1569	0.0753	0.0202	0.009	0.2273
APOL3|61995|AA	0.2907	0.4464	0.4349	0.3984	0.1776	0.2799	0.4711	0.6895	0.7142	0.4097	0.5412	0.3931	0.2576	0.3516	na	0.5062	0.4129	0.6042	0.5146	na	na	0.8252	0.3596	0.3706	0.4307	0.8928	0.3916	0.3025	0.5935	0.402	0.3016	0.4616	0.152	0.2144	0.4904	0.1851	0.1037	0.618	0.357	0.4455	0.6085	0.5089	0.2701	0.2121	0.3661	0.145	0.3423	0.0965	na
DMTF1|80303|AA	0.5434	0.4973	0.4705	0.4708	0.5593	0.371	0.3174	0.6754	0.5199	0.2901	0.4857	0.4366	0.5634	0.519	0.5946	0.4719	0.5079	0.569	0.5042	0.6044	0.4741	0.5377	0.1492	0.2158	0.5628	0.4409	0.5689	0.3276	0.3847	0.3094	0.6372	0.458	0.4786	0.1549	0.3859	0.4308	0.4362	0.3448	0.4671	0.6302	0.4282	0.2077	0.6761	0.5329	0.5745	0.2789	0.2754	0.6377	0.5983
SRSF5|28157|AT	0.1227	0.2051	0.0741	0.1515	0.1104	0.2521	0.1599	0.1067	0.1725	0.1608	0.1725	0.2049	0.0811	0.2168	0.1538	0.2236	0.1097	0.1793	0.1783	0.1509	0.0816	0.1573	0.0943	0.1192	0.1946	0.1448	0.1322	0.1678	0.1926	0.1164	0.217	0.1619	0.1586	0.0902	0.1109	0.1345	0.1591	0.1751	0.1652	0.1223	0.1909	0.0842	0.1123	0.098	0.0652	0.0324	0.0842	0.0179	0.058
ZBTB45|52478|AP	0.215	0.3589	0.3641	0.4053	0.1825	0.3551	0.4243	0.2953	0.466	0.3906	0.4037	0.3851	0.402	0.3099	0.3059	0.3399	0.2525	0.2904	0.3963	0.4515	0.2809	0.1994	0.3317	0.3137	0.3676	0.3171	0.4584	0.3211	0.162	0.2656	0.1452	0.3794	0.2747	0.3205	0.3875	0.3191	0.346	0.2621	0.3804	0.3835	0.2119	0.2613	0.1606	0.2414	0.389	0.4566	0.2769	0.3024	0.376
ISCU|24228|RI	0.6336	0.5705	0.4798	0.4843	0.6326	0.5713	0.9103	0.8857	0.5961	0.5585	0.7516	0.4985	0.6293	0.5453	0.6888	0.718	0.6059	0.4798	0.8571	0.4246	0.8722	0.3866	0.6197	0.6343	0.7209	0.8675	0.5961	0.9056	0.4591	0.653	0.6947	0.575	0.8551	0.4246	0.3748	0.4979	0.6134	0.7609	0.5877	0.7948	0.3765	0.8625	0.5675	0.6975	0.4752	0.4246	0.4536	0.1719	0.1558
GRK4|68624|AT	0.4406	0.2065	0.2357	0.3009	0.1564	0.2352	0.2393	0.4997	0.2013	0.3182	0.4495	0.2915	0.4084	0.1922	0.2795	0.4161	0.4103	0.6137	0.3681	0.215	0.7198	0.1581	0.1188	0.1631	0.3186	0.1766	0.4636	0.2607	0.2402	0.407	0.2684	0.2338	0.4135	0.1271	0.5105	0.3643	0.4023	0.165	0.3492	0.4588	0.4617	0.551	0.5029	0.3852	0.5206	0.1671	0.2517	0.2636	0.5626
RAC2|62103|AD	1	1	1	1	1	1	1	1	1	1	1	0.9824	0.9849	1	1	0.9901	na	na	1	na	na	na	1	1	1	1	1	na	1	1	na	1	1	0.9968	1	0.9653	na	0.9935	0.9919	1	1	1	0.9881	0.9707	0.9929	0.9826	1	0.9824	na
ADSSL1|29549|AP	0.1524	0.0439	0	0.0898	0	0.0544	0.0698	0.0671	0.0794	0.0581	0.1181	0.0643	0.1133	0.1018	0.0646	0.2388	0.1013	0.0853	0.1431	0.1257	0.3906	0.0622	0.0981	0.0304	0.1497	0.0184	0.0529	0.0579	0.0244	0	0.1624	0.0249	0.1024	0.3856	0.0697	0.232	0.0922	0.1072	0.0366	0.2824	0.0527	0.4723	0.1668	0.0875	0	0.0429	0	0.0197	0.3652
SEC24D|70438|AP	0	0.0143	0	0	0	0	0	0	0	0	0	0	0	0	0	0	0	0	0	0	0	0	0	0.0077	0	0	0	0	0	0	0	0	0	0.2711	0.0236	0	0	0	0	0	0	na	0	0	0	0	0	0	0
COL6A3|58104|ES	1	0.1919	0.0875	0.2502	0.2037	0.2936	0.3013	na	0.5826	0.2669	0.3676	0.3682	0.4457	0.1594	na	0.3815	1	na	0.2223	na	na	0.2037	0.217	0.2037	0.7123	0.418	0.1545	0.2904	0.3177	0.4423	0.2669	0.19	0.3973	0.4606	0.4017	0.6146	0.3968	0.2484	0.2299	0.2299	0.1996	na	na	0.3426	0.2037	0.4896	0.2299	0.4501	na
PEAK1|31985|AT	0	0.0037	0	0	0	0	0.0018	0.0127	0.0062	0.0049	0.0041	0	0	0	0	0.0063	0	0.0309	0	0	0.0098	0	0.0065	0.0065	0.0059	0	0.0112	0.0145	0.0045	0	0	0.0043	0.0017	0	0	0	0.0136	0	0.0057	0.0045	0	0.0038	0.0046	0.0047	0.0034	0.0015	0	0	0.0076
RCAN1|60489|AP	0	0	0	0	0	0	0	0	0	0	0	0	0	0	0	0	0	0	0	0	0	0	0	0	0	0	0	0	0	0	0	0	0	0	0	0	0	0	0	0	0	0	0	0	0	0	0	0	0
SNRPN|29699|AP	0.0028	0	0	0	0	0.0118	0.0072	0.0054	0.0033	0	0	0	0	0.0006	0	0	0.004	0	0.0005	0	0	0	0.0007	0	0	0	0	0.0127	0.005	0	0	0.0014	0.0047	0	0	0	0.0013	0.0009	0	0	0	0.0018	0	0.0078	0	0	0.0039	0	0.0191
ARHGEF25|22665|AP	1	0.8471	0.7055	0.7956	na	1	0.5807	0.31	1	0.7671	0.9055	0.7355	0.8822	0.7055	na	0.6606	1	1	0.8483	1	1	0.8968	0.8628	1	0.7219	0.7139	0.7587	0.5898	0.9192	0.6631	na	0.6346	na	1	0.6606	0.8732	0.4996	0.6606	0.6742	0.5629	0.7433	1	0.8569	0.2917	0.8628	1	1	0.6425	1
PQLC1|46268|ES	0.0061	0	0	0.0044	0.0025	0.0051	0.0053	0.0053	0.0066	0.0182	0.0049	0	0	0.0019	0.0074	0.0054	0.0102	0	0.0024	0	0	0.0039	0.0036	0.0016	0	0	0.0061	0.0107	0	0	0	0.0028	0	0.0145	0.0093	0	0	0.0017	0	0	0.0046	0	0	0.0024	0	0.0027	0.0045	0	0
SYNE2|27835|AP	0	0	0.1378	0.1278	0	0.074	0.0518	0.0328	0	0.1094	0	0.1412	0	0	0	0	0	0	0	0.0705	0	0.1108	0	0	0.0653	0.1554	0	0.0891	0.1879	0.1714	0	0.0684	0.0508	0.2216	0.0771	0.1638	0.0307	0.1306	0	0	0	0.0626	0	0.1297	0	0	0	0.1714	0
DENND1A|87518|ES	0.9715	1	1	0.9801	1	1	0.9868	1	1	0.9914	0.9915	1	1	1	0.9755	1	1	1	1	1	1	1	1	1	0.9709	0.9893	1	1	1	1	1	1	1	0.9861	1	1	1	1	0.9909	1	1	1	1	0.9727	0.9591	0.9864	1	1	na
ERI3|2552|ES	0.9701	0.9956	0.982	0.9612	0.9762	0.9634	0.949	0.9612	0.9759	0.949	0.985	0.968	0.9576	0.9605	0.9537	0.9817	0.9756	1	0.9464	1	0.9238	0.9348	0.9577	0.9722	0.9582	0.9653	0.9603	0.9391	0.9721	0.9517	0.9894	0.9528	0.9634	0.9792	0.9722	0.9557	0.945	0.8967	0.946	0.9271	0.9494	0.9719	0.9648	0.9796	0.9332	0.9658	0.9652	0.9503	0.9887
UBA7|64921|ES	0.8663	0.8816	0.9143	0.9027	0.891	0.8392	0.8079	0.853	0.9112	0.8753	0.8314	0.9023	0.917	0.8395	0.9002	0.8688	0.8633	0.8687	0.7902	0.8859	0.8286	0.7724	0.9053	0.9214	0.8696	0.8949	0.8551	0.8061	0.8698	0.913	0.93	0.8573	0.8375	0.9007	0.9051	0.8147	0.7682	0.8573	0.867	0.9109	0.8183	0.8185	0.7842	0.777	0.8195	0.8349	0.7987	0.7374	0.7061
PAFAH1B3|50147|RI	0.7808	0.8694	0.8156	0.76	0.769	0.6696	0.818	0.738	0.7773	0.8393	0.7445	0.7148	0.7612	0.7227	0.7514	0.7796	0.9002	0.8156	0.813	0.669	0.8306	0.9038	0.6791	0.7796	0.8749	0.7927	0.7581	0.7192	0.869	0.7857	0.7446	0.7801	0.7971	0.8916	0.8033	0.8695	0.8023	0.7577	0.747	0.7785	0.8145	0.9178	0.7369	0.8129	0.8144	0.9055	0.8545	0.878	0.7769
SHANK3|62903|ES	0	0	0	0	0	0	0	0	0	0	0	0.0082	na	0	na	0.0208	na	0	0	0	0	0	0	0	0	0	0	0	0	0	0	0	0	0	0	0	0	0	0	0	0	0	0	0	0	0	0	0	0
CCNB3|89135|ES	1	1	1	1	1	1	1	1	1	1	1	1	1	1	1	1	1	1	1	1	1	1	1	1	1	1	1	1	1	na	1	1	1	1	1	1	1	1	1	1	1	1	1	1	1	1	1	1	na
CBWD6|86488|AT	0.671	0.5397	0.5386	0.8211	0.7712	0.5629	0.6012	0.5616	0.6002	0.6391	0.6126	0.4693	0.6802	0.7296	0.7763	0.6656	0.6831	0.5496	0.615	0.6173	0.8433	0.4933	0.4535	0.6899	0.6757	0.8055	0.699	0.7426	0.7692	0.7061	0.7231	0.7184	0.688	0.7197	0.7255	0.6991	0.5088	0.611	0.7553	0.7092	0.6986	0.8311	0.7158	0.6212	0.6898	0.3995	0.6336	0.6321	0.6813
EIF3M|14846|AT	0.9393	0.9495	0.9953	0.9753	0.987	0.9833	0.9771	0.9307	0.9608	0.9898	0.9672	0.973	0.9611	0.9853	0.9863	0.9619	0.985	0.9729	0.9808	0.9661	0.9523	0.9847	0.9481	0.9681	0.9569	0.9848	0.9693	0.9752	0.9885	0.9782	0.9911	0.9595	0.956	0.9695	0.9754	0.9748	0.9564	0.9647	0.9563	0.9535	0.9511	0.9569	0.9731	0.9661	0.9732	0.9911	0.9866	0.9867	0.9929
CDADC1|25877|ES	0.3159	0.1712	0.1192	0.2475	0.0644	0.0687	0.1694	0.0746	0.2459	0.1263	0.1316	0.1607	na	0.1923	0.1286	0.2655	0.1876	0.2204	0.2407	0.3099	0.4078	0.105	0.1597	0.1255	0.2924	0.2575	0.1418	0.0996	0.0996	0.1273	0.089	0.2243	0.121	0.3228	0.1972	0.2009	0.1577	0.2021	0.2033	0.166	0.1306	0.1955	0.2576	0.1247	0.1601	0.1494	0.0806	0.1469	0.0577
PTMA|57927|AP	0.0057	0.0048	0.0036	0.0056	0.0069	0.0038	0.0069	0.0057	0.0092	0.0059	0.0076	0.0051	0.0038	0.0054	0.0043	0.0065	0.004	0.0072	0.0061	0.0047	0.0036	0.0037	0.0059	0.0058	0.0072	0.005	0.0033	0.0081	0.005	0.0072	0.0067	0.0065	0.0087	0.0096	0.0086	0.0054	0.0078	0.007	0.0055	0.0071	0.0063	0.0089	0.0064	0.0065	0.0045	0.0083	0.0057	0.0028	0.0052
IQGAP2|72553|ES	1	1	1	1	1	0.9927	0.9923	1	1	1	1	1	1	1	1	1	0.986	1	1	1	1	1	1	1	1	1	1	0.9899	1	1	0.9951	1	1	1	1	1	0.973	1	1	1	1	1	1	1	1	1	1	1	1
LAMA4|77297|AD	0.0747	0.331	0	0.3808	0.3263	na	0.2555	na	0.3857	0.3113	0.3354	0.2344	na	0.2603	na	0.1899	0.2324	0.4178	0.4037	na	na	0.1874	0.4108	0.3442	0.3263	0.1874	0.4253	0.2737	0.3082	0.363	0.3817	0.3544	0.4285	0.5856	0.2598	0.3978	0.3263	0.2982	0.2641	0.2429	0.195	0.3263	0.1679	0.3354	na	0.4467	na	0.2876	na
CD164|77192|ES	1	0.9994	1	1	1	1	0.9991	1	1	1	0.9995	1	1	1	0.9976	1	1	0.9978	0.999	1	0.9969	0.9957	1	1	1	1	0.9986	1	1	0.9987	1	1	1	1	1	1	1	1	1	0.9992	1	1	1	1	0.9986	1	0.9994	0.9986	1
ZNF254|48839|AT	0.9781	0.9936	0.9748	0.9791	1	0.9704	0.9426	0.9768	0.9632	0.9846	0.9888	0.9882	0.9759	1	0.9665	0.9796	0.9735	1	0.9911	0.9687	0.9029	0.9489	0.9606	0.9693	0.9949	0.9892	0.9725	1	0.9766	0.9535	0.954	0.9739	1	1	0.986	1	0.925	0.9522	0.9742	0.9785	0.9567	0.9811	0.9848	0.9783	0.9848	0.9969	0.9941	0.9879	0.8888
DHPS|47834|ES	1	1	1	1	1	0.9984	1	1	1	1	1	1	1	0.9979	1	1	1	1	1	1	1	1	1	1	1	1	1	1	1	1	1	0.9981	1	1	1	1	1	1	1	1	1	1	0.9939	1	1	1	1	1	1
HVCN1|24492|AT	0.0407	0.0208	0.012	0.0242	0	0.0424	0.0184	0.0401	0.0402	0.013	0.032	0.0318	0.0185	0.0394	0	0.0068	0.0267	0.0592	0.0129	0.0465	0.0157	0.0234	0.0244	0.026	0.0264	0.021	0.0154	0.03	0.0127	0.011	0.0273	0.0246	0.0315	0.0161	0.0124	0.0151	0.0514	0.0163	0.0185	0.0383	0.0193	0.026	0.0134	0	0.0414	0	0.0592	0.0542	0
TMEM185A|90319|AT	0.89	0.8922	0.9254	0.9244	0.9556	0.9502	0.9419	0.9531	0.8662	0.9493	0.9123	0.9134	0.9104	0.9507	0.9902	0.8858	0.9236	0.8604	0.908	0.8913	0.809	0.9136	0.9164	0.891	0.9296	0.8925	0.9472	0.923	0.9375	0.9254	0.9599	0.8964	0.9071	0.8632	0.8842	0.9112	0.8893	0.8981	0.9068	0.949	0.9306	0.8997	0.8788	0.9088	0.8303	0.9197	0.9321	0.9224	0.8636
MKNK1|2800|AP	0.3713	0.4005	0.487	0.3875	0.3516	0.6988	0.3629	na	0.4528	0.3137	0.3875	0.4486	0.4084	0.3713	na	0.5005	0.3152	0.4316	0.4543	0.3218	0.5182	0.3453	0.412	0.3038	0.5294	0.2674	0.4212	0.3218	0.3261	0.404	0.2403	0.4477	0.3754	0.2152	0.2713	0.4537	0.4084	0.4197	0.4576	0.404	0.2248	0.2601	0.6728	0.4986	0.3298	0.4387	0.317	0.1427	na
RBM39|59247|ES	0	0.0017	0	0	0.002	0	0	0	0	0	0	0.0008	0.0016	0.001	0	0.0053	0	0	0.0009	0.0039	0	0	0.0037	0	0	0	0.0023	0	0.0033	0	0	0	0	0	0	0	0.0024	0	0.0033	0.0025	0	0	0	0.0054	0.002	0	0.001	0	0
NUCB1|50825|AP	1	1	1	1	1	1	1	1	1	1	1	1	1	1	1	1	1	1	1	1	1	1	1	1	1	1	1	1	1	1	1	1	1	1	1	1	1	1	1	1	1	1	1	1	1	1	1	1	1
CHEK1|19309|AP	0.0271	0.0181	0.0192	0.0609	0.2213	0.0613	0.0521	0.0088	0.0905	0.0571	0.0081	0.0287	0.0288	0.0149	0.0262	0.045	0	0.0232	0.0071	0.0198	0.0084	0.0425	0.0958	0.0136	0.0653	0.0606	0	0.0385	0.0348	0.0342	0.0165	0.0289	0	0.1226	0.0373	0.0199	0.0072	0	0.0493	0.0359	0	0	0	0	0	0.0466	0.0391	0.0208	0
TRAPPC2|88519|ES	0.1194	0.1266	0	0	na	0.0918	na	0	0	0.1158	0	0	na	0.0531	na	0.1183	0.1026	na	0	na	0.1078	0	0	0	0.1052	0.0584	na	0	na	0	0	0	0	na	0	0	0.1535	0	0	0.2945	0	na	na	na	0.7983	0	0	0	na
ZSWIM7|94448|ES	0.7182	0.5781	0.4776	0.6926	0.6528	0.6754	0.6093	0.6734	0.4823	0.613	0.4229	0.5146	0.3471	0.3809	na	0.7114	0.4133	na	0.6234	0.6094	0.4241	0.3468	0.5477	0.2859	0.6154	0.5014	0.5795	0.81	na	0.6327	0.8526	0.5647	0.586	0.4127	0.517	0.7681	0.7175	0.733	0.744	0.5523	0.7628	0.2909	0.6165	0.8742	0.6004	0.4992	0.5985	0.7398	0.4204
CALHM2|13009|AP	1	0.9887	0.96	1	1	0.9794	0.9802	0.9706	0.9851	0.9442	1	0.9753	0.9447	0.9695	0.814	0.9804	0.9338	1	1	1	na	0.9839	0.9717	1	0.9838	1	0.9929	0.9878	1	0.9633	1	0.9918	0.946	0.924	0.9726	0.9755	0.9442	0.9743	0.9937	0.9889	1	1	0.9892	1	0.9702	1	0.9012	0.9786	1
ZNF177|47307|AA	0.541	0.322	0.5769	0.3949	0.6079	0.4687	0.4876	0.6344	0.5866	0.6921	0.6044	0.4529	0.798	0.6507	0.7732	0.6268	0.717	0.3961	0.3515	0.5162	0.5482	0.6844	0.3773	0.5375	0.6104	0.7563	0.5545	0.4953	0.4717	0.5049	0.4749	0.5996	na	1	0.5967	0.5151	0.5044	0.4729	0.6389	0.5489	0.4908	0.8672	0.7126	0.73	0	0.8213	0.5112	0.3213	0.6849
ZNF615|51388|AT	0.0099	0.0354	0.0363	0.0172	0	0.0937	0.0233	0.1235	0.0334	0.0748	0.0237	0.0472	0.0489	0.0139	0	0.0091	0	0.1527	0.0408	0.0206	0	0	0.126	0.0111	0.0298	0.037	0	0.0205	0.0197	0.011	0.019	0.0244	0.0364	0	0.0187	0.0352	0	0.0335	0.0118	0.0545	0.0395	0.0297	0	0.0818	0.0335	0.0486	0	0	0
FAM73A|3536|ES	1	0.9864	1	1	1	0.982	0.9786	0.8274	1	1	0.9682	0.9821	1	0.9865	1	1	1	1	0.9854	0.8896	1	1	1	0.9734	0.9784	0.9759	1	0.9531	0.9757	1	1	0.9847	1	1	1	1	1	1	0.9557	1	1	1	0.777	1	1	0.9776	1	0.7657	na
MRPL43|12853|AA	1	1	1	0.9114	1	1	1	1	1	1	1	0.9595	1	1	0.8184	1	1	1	0.92	1	0.9778	1	1	1	0.9691	0.6831	1	1	1	1	1	1	0.924	1	1	1	1	1	1	1	1	0.9446	1	0.8504	0.9434	1	0.8982	1	0.8247
TUBB6|44668|AT	0.003	0.0051	0.0044	0.0056	0.0012	0.0084	0	0	0	0.0071	0.0013	0.0024	0.003	0.0024	0.0015	0.0013	0.0034	0.0078	0.0106	0.0014	0.0076	0.0017	0.0017	0.0011	0.0042	0.0032	0.002	0.0035	0	0.0027	0	0.0023	0	0.0026	0.0037	0.0033	0	0.0034	0.0044	0.0031	0.0032	0.0061	0.0044	0.0072	0.0031	0.0042	0	0.0029	0.0007
PFKP|10621|AP	0.9577	0.9667	0.9634	0.9261	0.9772	0.9258	0.9372	0.8804	0.9601	0.9393	0.9212	0.9608	0.9327	0.8616	0.9713	0.9047	0.9039	0.9584	0.923	0.9463	0.8111	0.9216	0.9636	0.9565	0.964	0.966	0.8702	0.9578	0.9417	0.9581	0.9223	0.9831	0.9506	0.9559	0.936	0.9668	0.9056	0.9215	0.966	0.8715	0.9493	0.577	0.8858	0.9609	0.8852	0.9834	0.9615	0.9712	0.4851
PTGES3|22477|ES	0.9853	0.9853	0.985	0.9894	0.9857	0.9893	0.9882	0.9906	0.986	0.9889	0.9851	0.9884	0.9897	0.9927	0.9839	0.9892	0.9786	0.9911	0.9906	0.9921	0.9921	0.99	0.9915	0.9923	0.988	0.9886	0.986	0.992	0.9913	0.9944	0.9874	0.9941	0.9901	0.9908	0.9917	0.9904	0.9929	0.993	0.9857	0.9914	0.986	1	0.9858	0.9801	0.992	0.992	0.9919	0.9932	0.9824
RANBP10|37100|AT	0.9197	0.9582	1	0.9321	1	0.9889	0.9485	0.91	1	0.9683	0.968	0.9053	0.9788	0.9571	0.899	0.9517	0.9821	0.9612	0.9777	0.9677	0.9595	0.9504	0.9476	0.9691	0.9677	0.974	0.9729	0.963	0.9286	0.9549	0.9661	0.9779	0.9002	0.9918	0.961	0.9939	0.9513	0.9589	0.9815	0.9395	0.938	0.9571	0.9826	0.981	0.9578	0.9724	0.9845	1	0.9873
TAMM41|63407|ES	0	0.2018	0.0415	0.1567	0.036	0.0084	0.0622	0.291	0.1299	0.0046	0	0	0.0832	0.1298	na	0	0.1373	0.0905	0.1249	0.0243	0	0.0668	0.0622	0.0032	0	0.0421	0.263	0.0502	0.0037	0	0.2329	0.0882	0.0896	0.0303	0.0131	0	0.188	0.0853	0.1335	0	0.3369	0.079	0	0.0989	0.1871	0.0695	0.0306	0.0096	0.0185
CIRBP|46409|AP	0.0014	0.0002	0.0002	0.0007	0.0004	0	0.0024	0	0.0009	0.001	0.0022	0.0009	0.0025	0.0006	0	0.0009	0.0002	0.0005	0	0.0002	0.0005	0.0003	0.0005	0.0003	0.0008	0.0004	0.0007	0.0003	0	0.002	0	0.0008	0.0009	0.0006	0.001	0.0005	0.0002	0.0006	0.0016	0.002	0.0003	0.0008	0.0002	0.0001	0.0012	0.0019	0.0007	0.0004	0.0003
TSHR|28668|AA	0.0153	0.024	0.0068	0.0283	0.0124	0.0085	0.007	0.0125	0.0073	0.0169	0.0146	0.0249	0.0202	0.0184	0.0127	0.0069	0.0089	0.0109	0.0169	0.0136	0.0348	0.0225	0.0172	0.0184	0.0199	0.0212	0.0196	0.0115	0.0054	0.0097	0.0179	0.0164	0.0096	0.0103	0.0166	0.0151	0.0069	0.0123	0.0112	0.0145	0.0211	0.0095	0.0123	0.0109	0.0072	0.0125	0.0146	0.0107	0.008
ZSCAN2|32290|AT	0.0912	0.1513	0.1414	0.1232	0.2482	0.1147	0.1497	0.1072	0.0831	0.1255	0.1875	0.1241	0.0758	0.1866	0.1072	0.0602	0.1018	0.0797	0.0639	0.1685	0.1327	0.2719	0.2017	0.1601	0.1124	0.2259	0.0986	0.1837	0.1862	0.1278	0.1852	0.1342	0.1011	0.1546	0.1417	0.0714	0.0785	0.25	0.1539	0.1887	0.1113	0.0525	0.0861	0.086	0.0977	0.1365	0.1128	0.1136	0.1325
RBM23|26655|ES	1	0.9511	0.965	0.9805	0.9455	0.9831	0.984	1	0.9635	0.977	0.9781	0.969	1	0.9662	1	0.963	0.9922	0.9768	0.9757	0.9852	0.9808	0.9614	0.9695	0.9934	0.9538	0.9581	0.9773	0.9426	0.9666	0.9561	0.9473	0.9576	0.9585	0.9823	0.9558	0.9654	0.9646	0.9839	0.9296	0.9729	0.9874	1	0.9624	1	0.9125	0.9949	0.9773	1	1
PMPCB|81178|ES	1	1	1	1	1	1	1	1	1	1	1	1	0.9687	1	1	1	1	1	1	1	1	1	1	1	1	1	1	1	1	1	1	1	0.9727	1	1	1	0.9947	1	1	1	1	1	1	1	1	1	1	1	1
CMSS1|65805|AT	1	1	1	1	1	1	1	1	1	1	1	1	1	1	1	1	1	1	1	1	1	1	1	1	1	1	1	1	1	1	1	1	1	1	1	1	1	1	1	1	1	1	1	1	1	1	1	1	1
ATP5A1|300060|ES	0.4899	0.3753	0.0815	0.0428	0.054	0.0743	0.0159	na	0.1117	0.0906	0.2735	0.0593	0.1915	0.1768	0	0.322	na	0.2869	0.2652	0.1161	0.582	0.1778	0.1214	0.1257	0.1486	0.129	0.0231	0.0029	0.0808	0.0994	0.0726	0.1758	0.2458	0.1834	0.2814	0.0391	0.3502	0.1605	0.0995	0.3056	0.1676	na	0.1015	0.0238	0.1015	0.0844	0.0285	0.206	na
ZNF846|47400|AT	0.2139	0.2067	0.3185	0.176	0.1598	0.3216	0.2816	0.2594	0	0.1886	0.1646	0.1891	0.1355	0.1244	0.3445	0.2659	0.2995	0.0647	0.112	0.1725	0.1949	0.074	0.2642	0.1645	0.1591	0.1792	0.139	0.2271	0.2362	0.1652	0.1119	0.2617	0.2763	0.2475	0.266	0.1031	0.2283	0.1618	0.2296	0.1335	0.1181	0.0631	0.3999	0.1775	0.2072	0.2221	0.2716	0.1081	0.1811
CALM3|50566|ES	0.9737	0.9729	0.9691	0.9764	0.9689	0.9763	0.9728	0.9722	0.9771	0.975	0.9846	0.973	0.9795	0.9771	0.9817	0.9653	0.9807	0.9825	0.9735	0.9797	0.9717	0.9759	0.9823	0.9733	0.9772	0.9807	0.9815	0.9753	0.9753	0.968	0.9727	0.9762	0.9804	0.9724	0.9769	0.9762	0.9857	0.9776	0.9686	0.9693	0.9722	0.9786	0.976	0.9763	0.9819	0.9809	0.9676	0.9802	0.9815
TTC21B|55811|AT	0.8477	0.8936	1	0.9542	1	1	0.9579	0.952	0.9198	1	0.9373	0.9585	0.9113	0.9131	1	0.9756	0.9333	0.9229	0.8163	1	0.872	1	1	0.9652	0.8949	0.9617	0.966	0.9859	0.9534	0.8839	0.9551	0.9429	0.8842	0.9782	0.9095	0.9661	0.9655	1	0.9867	0.8877	0.9067	0.916	0.962	0.9836	0.9328	0.981	0.9573	0.981	0.9769
NOX4|18230|AT	0.0211	0	0	0	0	0.2173	0	0	0.0326	0	0	0	0.0721	0	0	0.0185	0	0	0	0	0	0	0	0	0.0464	0	0	0	0	0.2204	0	0	0	0.0192	0	0.0203	0	0.096	0	0.0397	0	0	0	0	0.0398	0.0274	0	0.0194	0.0365
ANKRD10|26273|ES	0.6381	0.5957	0.621	0.55	0.4293	0.4153	0.3528	0.7009	0.558	0.6839	0.6835	0.649	0.6638	0.4613	0.679	0.6606	0.6412	0.7437	0.7181	0.6993	0.7884	0.4333	0.5421	0.5106	0.4334	0.5794	0.6061	0.4726	0.5201	0.5848	0.4093	0.6954	0.6743	0.6171	0.8343	0.5968	0.8186	0.4322	0.5864	0.6843	0.5313	0.8866	0.6977	0.5401	0.83	0.5093	0.4962	0.5401	0.6592
SLC35C2|59670|ES	0.996	0.9949	0.992	0.9958	0.9864	1	0.9802	1	0.9896	0.9955	1	0.9947	0.9875	0.996	1	1	1	0.9894	0.9922	0.9935	1	0.9947	0.9837	0.9859	0.9969	0.9932	0.986	0.9642	0.9931	0.9858	0.9901	0.9939	0.9891	0.9844	0.9841	0.9927	0.9854	0.9934	0.986	0.9816	0.9912	0.9425	0.9859	0.9933	0.9826	0.9928	0.9718	0.9846	0.9735
SPI1|15729|AT	0.0118	0.048	0.0315	0.0507	0.0269	0.1482	0.0664	0.0234	0.0516	0.1071	0.052	0.0194	0.0111	0.0757	0.0209	0.0452	0.0104	0.0283	0.1414	0.0409	0.0112	0.0228	0.0295	0.054	0.0222	0.041	0.0058	0.0656	0.0513	0.0428	0.0903	0.0326	0.0408	0.022	0.0262	0.0123	0.0283	0.0214	0.0253	0.027	0.004	0.0283	0.0085	0.025	0.0073	0.0298	0.039	0.0038	0
SNRNP40|1457|AP	0.0427	0.0203	0.002	0.0147	0.0105	0.0216	0.0211	0.0069	0.0022	0.0133	0.0245	0.0192	0.0222	0.0042	0.016	0.0102	0.008	0.0275	0.0266	0.0253	0.0258	0.0305	0.0167	0.0057	0.0054	0.003	0.0089	0.0089	0.0087	0.0267	0.0192	0.0201	0.0099	0.0102	0.014	0.0071	0.0154	0	0.0117	0.0517	0.0208	0.144	0.0426	0	0.0227	0.0123	0.0145	0	0.1128
KIAA1217|10994|AP	0.8519	0.8261	0	0.0146	0.1373	0	0.0684	0.0367	0.8252	0.0395	0.1865	0	0.8257	0.0099	0.9533	0.7223	0	0	0.0096	0.0219	0.0355	0	0.0442	0.0601	0.8755	0.1371	0.7425	0.0241	0.0248	0.8606	0.0576	0.7635	0.8073	0.8744	0.0634	0.8374	0	0.413	0.8636	0.0255	0.7285	0.9189	0.7335	0.3104	0.796	0.8123	0.1641	0.8542	0
PSMG2|44700|AP	0.9526	1	0.9663	0.9281	1	0.924	1	0.9654	0.9799	1	1	1	0.9771	0.9444	1	0.9612	1	1	1	0.9678	1	0.9685	1	0.9849	0.9806	1	1	1	0.9757	0.9643	1	1	0.9775	1	1	0.9831	1	0.9809	1	1	0.9855	1	0.9708	1	1	1	1	1	1
NDRG2|26484|AP	0.0786	0.1597	0.0411	0.0326	0.0297	0.0324	0.0919	0.083	0.1468	0.0679	0.0918	0.101	0.0918	0.0848	0	0.1002	0.0477	0.1551	0.0926	0.1823	0.045	0.1207	0.111	0.0837	0.2537	0.0708	0.1482	0.0617	0.0704	0.1781	0.0211	0.1345	0.1125	0.1673	0.1687	0.1817	0.1378	0.0578	0.1224	0.1334	0.1308	0.1834	0.1205	0.0954	0.1741	0.1878	0.0442	0.105	0.0933
DTX2|80180|ES	0.892	0.8937	0.9069	0.9291	0.8686	0.8924	0.8588	0.8821	0.9235	0.8496	1	0.9733	0.8889	0.8541	1	0.8498	1	0.9151	0.937	0.8034	1	0.8969	0.9735	0.9485	0.8624	0.9224	0.9681	0.8421	0.9616	0.8338	0.9376	0.9277	0.9713	0.8829	0.9473	0.8577	0.9461	0.8632	0.9755	0.8686	0.8547	1	0.9584	1	0.7184	0.8648	0.9125	0.9267	0.5106
MAP2K6|43186|AP	1	1	0.8842	0.8688	0.9502	0.7574	0.8708	1	na	0.816	0.9567	0.831	0.9156	0.8063	na	0.9376	0.6844	0.7365	0.5862	1	1	0.8865	0.846	0.7961	0.8966	0.4002	0.5883	0.8388	0.948	1	0.8886	0.9328	1	0.9328	0.1641	1	0.9575	1	1	0.9156	1	na	1	0.9739	1	1	0.7961	na	na
GMPR2|26922|ES	1	0.9623	1	0.9666	0.8753	0.9428	1	1	0.9435	0.9496	0.9327	1	1	0.9158	1	1	1	0.8748	1	0.9259	1	0.8472	1	0.9714	0.9643	1	1	0.9611	1	0.8961	0.8935	1	0.8704	1	0.9265	1	0.9772	0.9723	0.9127	1	1	1	1	1	1	0.9586	1	0.9037	1
ALS2|56916|AT	0.2326	0.243	0.2934	0.1974	0.1997	0.1911	0.1915	0.2202	0.2085	0.1707	0.2354	0.2345	0.1708	0.1493	0.1166	0.2255	0.2379	0.3143	0.2576	0.2525	0.3283	0.1533	0.2973	0.2492	0.1578	0.1998	0.2274	0.1703	0.2147	0.1934	0.147	0.2207	0.2334	0.2054	0.2717	0.1601	0.2155	0.2191	0.2353	0.1526	0.139	0.2115	0.2262	0.1887	0.2882	0.2834	0.2222	0.1458	0.3202
CELF1|15767|AA	0.9312	0.9833	1	1	0.9393	0.9674	0.9745	1	0.9561	0.9867	0.957	0.991	1	0.9732	1	1	1	1	1	1	na	1	0.9819	1	1	0.9854	0.8627	1	0.9748	0.9713	0.9437	0.9884	0.9866	1	0.9843	0.9158	1	1	1	1	1	na	0.7946	0.978	1	0.9624	0.9797	1	1
SEC13|63364|AD	0.0972	0.1081	0.0791	0.0918	0.1465	0.1418	0.1313	0.1146	0.1082	0.096	0.0943	0.0897	0.0948	0.1471	0.0733	0.0698	0.0747	0.1083	0.0995	0.0583	0.0546	0.0957	0.0626	0.1166	0.1117	0.1615	0.0637	0.1018	0.0778	0.1204	0.1402	0.0915	0.0979	0.0754	0.0941	0.1093	0.1025	0.0554	0.1105	0.0896	0.0529	0.0391	0.0783	0.0918	0.0702	0.1368	0.1182	0.0989	0.0326
NDUFA3|51782|ES	0.0777	0.0625	0.0519	0.04	0.1239	0.0267	0.0489	0.0947	0.0607	0.0664	0.0875	0.0448	0.0471	0.023	0.157	0.0652	0.1666	0.0357	0.0179	0.168	0.0905	0.0492	0.0589	0.0934	0.0313	0.0756	0.0718	0.0942	0.0976	0.0301	0.0235	0.0512	0.0767	0.0108	0.0413	0.051	0.0426	0.0944	0.0629	0.0549	0.0713	0.038	0.0851	0.0483	0.089	0.0657	0.0526	0.0536	0.0563
PCGF3|68407|ES	0.4688	0.3726	0.3307	0.664	0.7619	0.3497	0.1087	0.2639	0.2002	0.5641	0.3272	0.3609	0.6667	0.3872	0.2202	0.4562	0.5565	0.15	0.1834	0.2939	0.468	0.2056	0.3957	0.3035	0.3914	0.6492	0.4484	0.5706	0.5714	0.1942	0.435	0.4025	0.3118	0.4848	0.1614	0.2049	0.2056	0.2848	0.4211	0.5589	0.3855	0.1414	0.545	0.5626	0.7765	0.2996	0.4921	0.3668	0.2735
ITIH5|10717|ES	1	1	1	1	1	1	1	1	1	1	1	1	1	1	1	1	1	1	1	1	1	1	1	1	1	1	1	1	1	1	1	1	1	1	1	1	1	1	1	1	1	1	1	1	1	1	1	1	1
VEZT|23789|ES	0.0341	0.0614	0.041	0.0659	0.0198	0.0288	0.0551	0	0.0555	0.0604	0.0362	0.0471	0.0463	0.0402	0.1317	0.0705	0.0863	0.0355	0.0389	0.0406	0.0705	0.0377	0.1179	0.0468	0.0553	0.0734	0.1082	0.0632	0.154	0.0898	0.0775	0.0959	0.0859	0.0203	0.0526	0.0461	0.1145	0.1145	0.0871	0.1057	0.0816	na	0.0749	0.0761	0.0798	0.0454	0.1216	0.1478	na
CGREF1|52930|AP	0	0	0.0294	0	na	0	0	0	0.0665	0	0.0128	0	0.1793	0.0639	na	0.1104	0	0	0	0	0	0.2145	0.0639	0	0.0544	0	0	0	0	0	0	0	0	0	0.0294	0.0311	na	0	0.0544	0	0.0351	0.0242	0	0.0867	0.0191	0	0	0.0311	0.0435
VEZT|23749|AT	0	0	0	0	0	0	0	0	0	0	0	0	0	0	0	0	0	0	0	0	0	0	0	0	0	0	0	0	0	0	0	0	0	0	0	0	0	0	0	0	0	0	0	0	0	0	0	0	0
GCNT2|75296|AP	0.2886	0.3499	0.2193	0.2035	0	0.3136	0.0769	0.5335	0.2702	0	0.0694	0.0563	na	0	na	0.2149	0	0	0.3713	0.1651	0	0	0	0.1864	0.1489	0	0	0.2911	0.1219	0	0	0	0.5772	0.2245	0.1255	0.2149	0	0.4672	0	0.2167	na	na	0.5284	0.5867	0.4775	0.3668	0.6935	na	0
ACTL6A|67695|AD	0	0	0	0	0	0	0	0	0	0	0	0.0097	0	0	0	0	0	0	0	0	0	0	0	0	0	0	0	0	0	0	0	0	0	0	0	0	0	0	0	0	0	0	0	0	0	0	0	0	0
ALDOA|36038|AP	0.1092	0.1167	0.1887	0.0807	0.0597	0.1634	0.1986	0.3604	0.1454	0.2366	0.3421	0.4011	0.1812	0.2872	0.0725	0.1283	0.2844	0.3685	0.299	0.2311	0.3059	0.2201	0.2281	0.2175	0.1863	0.2084	0.1686	0.0968	0.1526	0.2078	0.2064	0.0993	0.2334	0.2196	0.216	0.1362	0.2692	0.0668	0.1623	0.1812	0.2702	0.2265	0.2306	0.3355	0.1431	0.1334	0.2145	0.1362	0.2054
ZEB2|55514|AP	1	1	1	1	1	0.822	1	1	1	0.9211	1	0.8394	1	1	1	1	1	0.7085	1	1	na	1	0.9211	0.8052	1	0.8483	0.814	0.7232	0.8052	1	0.5082	0.9088	1	1	1	1	1	0.8075	1	0.9127	0.7033	1	1	1	1	1	0.7365	1	1
SPSB3|33131|AP	0.9562	0.8938	1	1	0.5889	0.9063	0.8589	1	0.9439	0.8673	1	0.9366	0.8728	1	1	0.9025	0.9659	0.8337	0.94	0.8534	0.882	0.8775	1	0.945	1	0.8624	1	1	1	1	0.8761	0.9634	0.8337	1	0.7713	1	0.7984	1	0.9537	0.8099	0.9486	0.8657	0.8958	1	0.9661	1	1	0.903	0.5812
LRRC57|30183|RI	0.1692	0.072	0	0.1251	0.083	0.0457	na	na	0.0884	0.1311	0.1125	0.1715	0	0.0122	na	0.1692	na	na	0.1114	0.0157	na	na	0.0899	0	0.1598	0.0782	0.0328	0.0471	0.0178	0.0581	na	0.0636	0.083	0	0.0679	0.0847	na	0.0702	0.0328	0.0328	0.083	na	0.069	0.2458	na	0.0612	0.0221	0.0221	na
PDE6B|100561|ES	0.9605	na	0.9066	0.9173	0.8505	0.9471	0.8516	0.9	0.9233	na	0.9564	0.9004	na	0.9258	0.9075	0.8977	0.8891	0.8256	0.8959	0.8727	0.9382	0.9227	0.9182	0.9559	0.9465	0.9363	0.8895	0.9106	0.9109	na	0.8467	na	0.891	0.7927	0.9536	0.9306	0.9596	0.9058	0.9264	0.9286	0.9484	0.715	0.7795	0.9273	0.9416	na	0.8758	0.9042	0.911
MAP2K3|39813|ES	1	1	1	1	0.989	1	0.9806	1	1	1	1	1	1	1	1	0.9946	1	1	1	1	1	1	1	1	1	1	1	1	1	1	1	1	1	1	1	1	1	1	1	1	1	1	1	1	1	1	1	1	1
MORN1|252|AT	0.1116	0.1611	0.0797	0.0367	0.0885	0.177	0.0657	0.2202	0.1231	0.0388	0.0236	0.1742	0.026	0.0621	0.0291	0.0417	0.0369	0.1053	0.0626	0.1189	0.0239	0.0345	0.1635	0.0435	0.2264	0.1066	0.0652	0.0087	0.1049	0.201	0.0995	0.0265	0.0341	0.1084	0.2025	0.0564	0.0437	0.172	0.0579	0.0375	0.0295	0.1151	0.0074	0.0492	0.0316	0.1607	0.1653	0.0434	0.001
SPATS2L|56737|ES	0.6189	0.5533	0.591	0.6784	0.6405	0.4568	0.558	0.6838	0.5601	0.6509	0.608	0.6269	0.4906	0.5594	0.5708	0.6136	0.619	0.6872	0.7561	0.477	0.6018	0.4861	0.6124	0.5804	0.5966	0.6434	0.6678	0.6879	0.612	0.6052	0.5417	0.604	0.624	0.6149	0.7659	0.6057	0.6817	0.6736	0.5588	0.6767	0.6005	0.6905	0.5863	0.6571	0.5496	0.6451	0.537	0.5501	0.678
MAP4|64546|AP	0	0	0	0	0	0	0	0	0	0	0	0	0	0.02	0	0	0	0	0	0	0	0	0.0428	0.012	0	0	0	0	0	0	0	0.0134	0	0	0	0	0	0	0	0	0	0	0	0	0	0	0	0	0
PRKACA|47959|ES	0.9843	0.9876	0.9801	0.9724	0.9785	0.9794	0.9871	0.9859	0.9756	0.9784	0.9787	0.9824	0.968	0.9815	0.9605	0.9787	0.9869	0.9565	0.9828	0.9696	0.9807	0.9743	0.9824	0.9927	0.9832	0.9799	0.9714	0.9803	0.9613	0.9795	0.9769	0.9859	0.9853	0.9563	0.9865	0.9892	0.9852	0.9938	0.9897	0.9718	0.9858	0.9871	0.9761	0.9912	0.9706	0.9755	0.9842	0.9856	0.9761
SERPINA1|29100|AT	0.0077	0.0018	0	0	0.0012	0	0	0	0.0025	0.009	0.0025	0	0.0018	0	0.002	0.0043	0	0	0.034	0	0	0	0.0027	0.0028	0.0002	0	0.0021	0	0	0.0005	0	0.0024	0.0062	0.0005	0	0.0012	0	0	0.0014	0	0.0012	0.0014	0.0007	0.0015	0.0003	0.0015	0	0.0023	0
MLH3|28470|ES	0.4803	0.542	0.4087	0.4251	0.4676	0.6347	0.2924	0.3568	0.3626	0.2978	0.5062	0.3874	0.5259	0.6157	0.5966	0.4601	0.3929	0.3267	0.404	0.4566	0.4109	0.4714	0.4304	0.4217	0.3996	0.3874	0.4251	0.5562	0.3775	0.4848	0.4112	0.3711	0.3765	0.682	0.4413	0.3666	0.3698	0.5437	0.444	0.4862	0.3914	0.542	0.5307	0.3541	0.5259	0.4071	0.3464	0.402	0.5966
DOK1|54115|ES	0.9724	0.8913	0.9067	0.9261	0.8946	0.7652	0.8627	0.9693	0.9276	0.9737	0.9327	0.9402	0.9557	0.9699	1	0.9063	0.7819	0.95	0.933	0.8417	0.9492	0.9327	0.9571	0.9659	0.9556	0.9424	0.9525	0.8834	0.9239	0.9482	0.8541	0.8887	0.9492	0.855	0.9085	0.9533	0.8764	0.9068	0.92	0.9302	0.9833	0.9249	0.9617	0.855	0.9289	0.8802	0.8949	0.9129	0.8431
VEGFA|76341|ES	0.9898	0.9826	0.9848	0.9889	0.985	0.9871	0.9875	0.9842	1	0.99	0.987	0.9876	0.984	0.9842	0.9649	0.9808	0.9832	0.9792	0.9912	1	0.9897	0.9963	0.9896	0.9879	0.9922	0.9892	0.9813	0.9762	0.9902	0.9905	0.9844	0.9834	0.9902	1	0.9886	1	0.9835	0.9814	0.9925	0.9913	0.9861	0.9903	0.9875	0.9918	0.9793	0.9954	0.9833	0.9824	0.9821
SERF1B|72402|AP	0.1872	0.1542	0.1328	0.1471	0.1283	0.1023	0.2163	0.0923	0.1357	0.1405	0.1618	0.1745	0.221	0.1134	0.0937	0.2006	0.1854	0.1993	0.1392	0.1277	0.1499	0.118	0.1802	0.1418	0.1593	0.1039	0.1219	0.1686	0.0983	0.1435	0.1292	0.1466	0.1512	0.149	0.1509	0.147	0.1659	0.1685	0.1536	0.1757	0.2083	0.1471	0.1414	0.2282	0.1689	0.1709	0.1176	0.1472	0.1368
NUFIP2|40042|ES	1	1	1	1	1	1	0.99	1	1	0.9811	1	1	1	1	1	1	1	1	0.9933	1	1	1	0.9882	0.9939	0.9924	1	1	1	1	1	1	0.9886	1	1	1	1	1	0.9894	1	1	1	1	1	1	0.8947	1	1	1	1
MRPL55|10075|RI	0.7986	0.949	0.4969	0.8283	0.6782	0.557	0.5666	1	0.9289	0.8511	0.8965	0.9101	0.7598	0.8291	0.6656	0.9597	1	na	0.7864	1	0.7906	0.563	0.6986	0.5329	0.8047	0.7603	0.6549	0.8236	1	0.8408	0.8205	0.9404	0.8437	0.7177	0.539	0.7451	0.8183	0.8908	0.7337	1	0.8244	0.7702	0.6709	1	1	1	0.774	0.4593	0.7003
ZNF816|51642|AT	0.0223	0.0407	0.0325	0.0307	0.0099	0.0709	0.1116	0.0879	0.0625	0.0657	0.0742	0.0475	0.039	0.079	0.0858	0.0246	0.0297	0.0929	0.0842	0.0738	0.047	0.0243	0.0605	0.0267	0.044	0.04	0.0453	0.0637	0.0254	0.0356	0.0501	0.0497	0.0452	0.0625	0.025	0.0621	0.0195	0.0496	0.0618	0.0479	0.0381	0.0284	0.0292	0.044	0.0532	0.0359	0.0543	0.0538	0.0305
NAT9|43303|AA	0.0169	0.024	0.0079	0.0073	0	0.0072	0.0246	0.0157	0.0246	0.0169	0.0298	0.0145	0.0192	0.0078	0.0536	0.019	0.0122	0.0269	0.0124	0.011	0.0371	0.047	0.0217	0.0325	0.0412	0.0031	0.0418	0.0076	0.0238	0.0097	0	0.011	0.0246	0.0138	0.0193	0.0215	0.0029	0.0045	0.0106	0.0188	0.0318	0.0246	0.0149	0.0094	0.0305	0.022	0	0	0
TRIP6|81014|ES	0.9534	0.9569	0.9626	0.9218	0.9601	0.9803	0.9307	0.9606	0.957	0.9726	0.9632	0.9197	0.9374	0.9832	0.9183	0.966	0.8813	0.9215	0.975	0.9826	0.922	0.937	0.9928	0.967	0.9608	0.975	0.9469	0.9822	0.9546	0.8961	0.9756	0.9839	0.9224	0.9484	0.9852	0.946	0.9487	0.9795	0.9301	0.9627	0.9668	0.9279	0.953	0.9373	0.9352	0.964	0.9859	0.9832	1
NELL2|21290|AT	0.9992	0.9993	1	1	1	0.9847	1	1	0.9979	0.9339	1	1	1	1	1	0.9993	1	1	1	1	0.9983	1	1	1	0.9989	1	0.999	1	1	0.9993	1	0.997	0.9986	1	1	0.9989	1	1	0.999	1	0.9993	0.9998	0.9993	0.9986	0.9981	1	1	0.999	1
RTKN|54056|AP	0.8526	0.8304	0.8816	0.9276	0.9385	0.8867	0.6388	0.6378	0.9163	0.8662	0.8195	0.8788	0.8742	0.6183	0.9301	0.8681	0.7625	0.8273	0.684	0.9176	0.9437	0.9705	0.6539	0.9247	0.8808	0.9256	0.8067	0.9066	0.8131	0.8676	0.6486	0.8747	0.8767	0.7709	0.7843	0.8523	0.3806	0.8788	0.863	0.8041	0.7881	0.8945	0.9261	0.8597	0.8464	0.894	0.8864	0.9231	0.7887
NDUFB9|85104|AA	1	0.9977	0.9962	0.9981	0.993	0.9978	0.9958	0.997	0.9974	0.997	0.9928	0.9957	0.9985	0.9988	0.9963	0.9988	0.9951	0.9962	0.9971	0.997	1	0.9973	0.9985	0.9967	0.9955	0.999	0.9929	0.9968	0.9975	0.9925	0.9975	0.9979	0.997	0.9958	0.9964	1	0.9956	0.9954	0.9984	0.9927	0.9948	0.9941	1	0.9951	0.9973	0.9949	0.995	0.9953	0.9964
MYCL|1976|AT	0.031	0.0799	0.0957	0.1967	0.2036	0.0993	0.0742	0.0881	0.065	0.0832	0.0699	0.1	0.0627	0.1056	0.0834	0.0462	0.0399	0.0234	0.0447	0.1785	0.025	0.199	0.0505	0.0722	0.0465	0.0935	0.0251	0.1043	0.2785	0.0718	0.0873	0.1178	0.0691	0.0738	0.058	0.0786	0.053	0.066	0.032	0.0674	0.032	0.1024	0.0473	0.0829	0.0843	0.0238	0.0815	0.0665	0.1737
FAM19A2|22822|AP	0	0	0	0	na	0	na	na	0	0	0	0	0	0	na	0	0	0	0	0	0	0	na	0	0	0	0	0	0	0	0	0	0	0	0	0	0	0	0	0	0	0	0	0	0	0	0	na	0
CCT3|8234|ES	0.9961	0.9964	0.9962	0.9893	0.9907	0.9971	0.9934	0.9958	0.989	0.9929	0.997	0.9866	0.9884	0.9938	0.9848	0.9935	0.9959	1	0.9953	0.9927	0.9865	0.9911	0.9968	0.9886	0.9988	0.9943	0.9934	0.9818	0.9926	0.988	0.9967	0.9978	0.996	0.9925	0.9941	0.9972	0.9917	0.9972	0.9987	0.9836	0.9901	1	0.9957	1	1	0.9955	0.9857	0.9933	1
AFMID|43793|ES	0.915	0.9325	0.8668	0.8067	0.8874	0.9163	0.8949	0.8957	0.9689	0.9059	0.928	0.7494	0.847	0.8742	1	0.7667	0.6962	1	0.8205	0.8781	0.9237	0.8955	0.9423	0.8825	0.9006	0.9416	0.7767	0.9583	0.9241	0.7418	0.6387	0.8842	0.8105	0.7237	1	1	0.6038	0.8584	0.9181	0.8304	0.8976	0.6875	0.9132	1	1	1	1	0.9769	0.8889
DNHD1|14151|AT	0.3336	0.3034	0.3928	0.3948	0.7592	0.2641	0.3592	0.1818	0.248	0.0676	0.2152	0.1491	0.0881	0.4252	0.2595	0.1438	0.2782	0.6066	0.3825	0.2981	0.1437	0.4216	0.2649	0.4378	0.2216	0.2886	0.1456	0.4907	0.3801	0.2646	0.3405	0.2131	0.2131	0.3395	0.2552	0.2096	0.373	0.2595	0.2938	0.3421	0.1298	0.0768	0.2214	0.3753	0.2199	0.0552	0.5836	0.1823	0.1832
ZNF397|45142|AP	1	1	1	1	1	1	1	na	1	1	1	1	1	1	1	1	1	na	1	1	1	na	1	1	1	1	1	1	1	1	1	1	1	1	1	1	1	1	1	1	1	1	1	1	1	1	1	1	1
RPS14|74091|AD	0.714	0.7052	0.6959	0.7239	0.6519	0.7616	0.4835	0.686	0.8452	0.5628	0.6815	0.7557	0.7058	0.7239	1	0.6429	0.5777	0.7374	0.819	0.8425	0.6732	0.7279	0.6754	0.6141	0.7437	0.7515	0.6754	0.7724	0.7744	0.8515	0.6628	0.8082	0.6878	0.6471	0.5862	0.8031	0.7251	0.7374	0.9183	0.6964	0.6574	0.8289	0.607	0.6978	0.7738	0.7267	0.7582	0.801	0.8268
ISY1|66701|ES	0.003	0	0	0.0035	0	0.0104	0	0.0284	0.0043	0	0	0	0.006	0	0	0.0064	0.0039	0.0261	0	0.006	0	0	0.0074	0.0121	0.0078	0.0027	0.0038	0	0	0	0	0.0047	0.008	0	0	0.0088	0	0.0184	0.0061	0.0042	0.0041	0.0133	0	0	0.0108	0.003	0.0189	0	0
SMN2|72409|ES	0.6544	0.6799	0.6787	0.8129	0.7108	na	0.5515	0.7939	0.7331	0.8269	0.589	0.696	0.7159	0.6712	0.7019	0.8659	0.7152	0.5906	0.7083	na	0.6544	0.5696	0.756	0.7626	0.6779	0.6387	0.6742	0.727	0.5786	0.7105	0.7487	0.7259	0.6473	0.8268	0.8454	0.715	0.7604	0.8616	0.7093	0.7091	0.7772	0.6583	0.7124	0.6942	0.7717	0.6904	0.7429	0.5283	0.8083
CAMTA2|38640|ES	0.9753	1	1	1	1	1	1	1	1	1	1	1	1	1	1	1	1	1	1	1	1	1	1	1	0.9635	1	0.9482	1	1	0.9723	1	1	1	1	1	1	1	1	1	0.9718	1	1	1	1	1	1	0.9603	1	1
KEAP1|47524|AP	0.2501	0.3807	0.2514	0.5129	0.3827	0.3132	0.174	0.2472	0.2667	0.195	0.2271	0.3007	0.2058	0.6329	0.3018	0.4	0.1429	0.2117	0.2648	0.4432	0.1134	0.3093	0.4645	0.4029	0.2819	0.4265	0.1668	0.1247	0.1007	0.2724	0.174	0.1913	0.1342	0.1829	0.2348	0.295	0.2268	0.1786	0.4148	0.1328	0.1103	0.0272	0.2477	0.0991	0.1921	0.273	0.2126	0.2888	0.4273
MIB2|188|RI	1	1	1	1	na	1	1	1	1	1	1	1	1	1	1	1	1	1	1	1	1	na	1	1	1	1	1	1	1	1	1	1	1	na	1	1	1	1	1	1	1	1	1	1	1	1	1	1	1
TSR1|38389|ES	1	1	1	1	0.9625	1	1	0.8462	1	1	0.9773	0.9854	1	0.9867	1	1	1	1	0.971	1	1	1	0.9261	1	1	1	1	1	0.9795	1	0.9625	0.9806	0.9522	1	0.9436	1	0.9397	1	1	0.9217	1	1	1	0.9207	1	1	0.9561	1	1
NGLY1|63757|ES	1	1	1	1	1	1	1	1	1	1	0.9894	1	1	1	1	1	1	1	1	1	1	1	1	1	1	1	0.9887	1	1	1	1	1	1	1	1	1	1	1	1	1	1	1	1	0.9892	1	1	1	1	1
CPSF7|16217|ES	0.0565	0.0748	0.0494	0.0435	0.0642	0.0552	0.0478	0.0838	0.0673	0.0735	0.1086	0.0581	0.1078	0.0961	0.0642	0.0704	0.078	0.1105	0.0679	0.0687	0.1026	0.087	0.089	0.0808	0.0425	0.1208	0.0173	0.0789	0.1008	0.033	0.1026	0.082	0.0749	0.017	0.0579	0.0755	0.1146	0.088	0.1081	0.172	0.0828	0.1439	0.1006	0.0673	0.1198	0.0401	0.0708	0	0.1165
TNKS|82596|AT	0.9816	0.9711	0.9808	0.9899	0.9781	0.9994	0.9988	0.9661	0.9549	0.9955	0.9811	0.9898	0.9583	0.9907	0.9751	0.9855	0.9988	0.9911	0.994	0.9746	0.9276	0.9929	0.975	0.9878	0.9682	0.9859	0.9552	0.9986	0.981	0.9658	0.9904	0.9899	0.9859	0.9736	0.9226	0.9935	0.9935	0.9681	0.977	0.9817	0.9672	0.9815	0.958	0.974	0.9901	0.9825	0.9943	0.9325	0.9745
MAPK14|75949|RI	1	1	1	1	1	1	1	1	1	1	1	1	1	1	0.8946	1	1	1	1	1	1	1	1	1	1	1	1	1	1	0.974	1	1	1	1	1	0.9728	1	0.9306	1	1	1	1	1	1	1	0.9827	1	1	1
CHMP2B|65660|AD	0.9964	0.9904	1	0.9975	1	1	1	1	0.9974	1	0.9965	1	1	0.9985	1	0.9962	1	1	0.9977	0.9947	1	1	1	0.9981	1	0.998	1	0.9986	0.9955	1	0.994	1	1	0.9942	1	1	1	1	1	1	1	1	1	1	0.9917	1	0.9965	1	0.9855
MPPE1|44653|AA	0.2138	0.3657	0.2761	0.2467	0.2789	0.1919	0.3435	0.2545	0.3128	0.2856	0.2238	0.2532	0.311	0.2963	0.1751	0.2602	0.2605	0.4119	0.242	0.296	0.2877	0.1621	0.2464	0.2092	0.3045	0.3075	0.2499	0.2727	0.2143	0.3946	0.321	0.247	0.3153	0.2529	0.3352	0.1904	0.2486	0.2755	0.2615	0.3168	0.2281	0.6322	0.2956	0.2998	0.4246	0.2711	0.245	0.2019	0.2763
ENPP2|85005|ES	0.1086	0.0326	na	0.1425	na	0.0608	0.1258	na	0.0858	na	0.0276	0.0308	0.0767	0	0.0455	0.0934	na	na	0.1475	0.069	na	na	0.1149	0.2266	0.0371	0.3164	0.0183	0.1283	0.1143	0.0707	0.0632	0.0716	0.0879	0.1118	0.2447	0.1525	0.0632	0.2846	0.0658	0.1011	0.0621	0.0975	na	0.0476	0.2494	0.1719	0.0371	0.1127	0
SLC12A9|81000|AT	0.0065	0.0172	0.0341	0.0195	0.0232	0.0189	0.0236	0.065	0.0586	0.0166	0.0395	0.013	0.0241	0.0223	0.0325	0.0419	0.0319	0.017	0.0257	0.0135	0.0215	0.0494	0.0252	0.026	0.0471	0.0259	0.0425	0.0249	0	0.0772	0.065	0.0403	0.0262	0.0744	0.0489	0.0511	0.0402	0.048	0.0331	0.0228	0.0666	0.0482	0.0231	0.0514	0.0339	0.0223	0.0432	0.0368	0.0686
GLI4|85408|AA	1	0.8943	0.9511	0.9526	0.9673	0.851	1	0.882	0.9448	0.972	0.8631	0.9706	0.8021	0.9794	1	0.8885	0.9133	1	0.8092	0.8354	0.8179	0.8839	0.969	0.8839	0.8839	0.8556	0.9343	0.8173	0.9688	0.792	0.976	0.9204	0.7719	0.9103	1	0.8399	0.8315	0.9763	0.903	0.8901	0.8526	0.8736	0.734	1	0.8798	0.8894	0.9115	0.9686	0.8556
FMNL1|41953|AP	0.5649	0.6069	0.4174	0.748	na	na	0.6339	na	0.6608	0.4259	0.745	0.7877	0.3575	0.6608	na	0.6451	na	na	0.722	na	na	na	0.3937	0.3659	0.5267	0.5649	0.3596	na	na	na	na	0.2706	0.7877	0.3021	0.8964	0.191	na	0.2963	0.5223	0.5358	0.7604	0.5974	0.647	0.5414	0.55	0.6944	0	0.2637	na
CCDC108|57579|AT	0.418	0.6914	0.1558	0.0541	0.2291	0	0	0.2017	0.7925	0.3823	0.2166	0.1217	0.8928	0.1744	0.8604	0.3154	0	0.3891	0.0679	na	1	na	0.06	0	0.3447	0.4947	0.2475	0	0	0.7359	0	0.9043	0.7109	0.8412	0.9434	0.7404	0.051	na	0.6835	0	0.6603	0.7442	0.176	0.1206	0.7804	0.6209	0	0.8203	0.4218
NPHP3|66810|AT	0.0048	0.0144	0.048	0.0236	0	0	0	0.0094	0	0.034	0.0223	0.0224	0.0072	0.0509	0.0206	0.0318	0.0057	0.0315	0.0031	0.0144	0.0053	0.0233	0.0172	0.0308	0.0123	0.0254	0.0049	0	0.0347	0.0115	0	0.0369	0.0198	0.0081	0.0212	0.0112	0.0038	0.0247	0.0304	0.0143	0.0167	0.0127	0.0196	0	0.0241	0.0498	0.0091	0.0453	0.0116
CD82|15478|ES	1	1	0.9957	1	1	1	1	1	1	0.9951	1	1	1	0.9904	1	0.9974	1	1	0.9884	1	1	0.9806	1	0.9956	0.9951	0.9944	0.9913	1	1	1	1	0.9974	0.9924	1	1	0.9979	1	1	1	1	1	1	1	1	1	1	0.9955	1	1
AAK1|53857|AT	0.054	0.0403	0.0413	0.0245	0.046	0.0253	0.0319	0.1901	0.037	0.0401	0.0524	0.0311	0.0685	0.0242	0.0291	0.0538	0.0683	0.0703	0.0385	0.0398	0.0905	0.065	0.0526	0.033	0.0312	0.0342	0.0745	0.0348	0.0518	0.0375	0.0356	0.0416	0.0536	0.0457	0.0253	0.0457	0.0711	0.0737	0.0393	0.0967	0.0955	0.0604	0.1119	0.0472	0.0953	0.0265	0.0425	0.0336	0.3557
ARL16|44148|AP	0.7703	0.7277	0.9124	0.8931	0.8869	0.9153	0.7246	0.7608	0.8154	0.9309	0.8834	0.9513	0.8568	0.9155	0.9631	0.8104	0.8734	0.8568	0.8258	0.8546	0.9052	0.6647	0.9368	0.8804	0.7853	0.8336	0.9155	0.8733	0.8834	0.9082	0.859	0.8678	0.8542	0.684	0.7254	0.8544	0.8343	0.7937	0.7511	0.9008	0.864	0.8369	0.8953	0.7495	0.8454	0.8399	0.9112	0.7765	0.8333
PSME2|26863|AA	1	1	1	1	1	1	0.9936	1	0.9967	1	0.9958	1	1	1	1	1	1	1	0.9976	1	0.9957	1	0.9989	0.9945	0.9972	0.9974	0.9977	0.9965	1	0.9965	0.9971	1	0.9975	0.9956	1	0.9905	0.9976	1	1	1	1	0.9968	0.9937	1	0.9976	1	1	1	1
NCSTN|8463|ES	1	1	1	1	1	1	1	1	1	1	1	1	0.986	1	1	1	1	1	1	1	1	1	1	0.9966	1	1	1	1	0.9967	1	0.996	1	0.9953	0.9938	1	0.997	1	0.9908	0.996	0.9965	1	1	1	1	1	0.9956	1	1	1
SCFD1|27064|ES	1	1	1	1	1	1	1	1	1	1	1	0.9973	1	1	1	1	1	1	1	1	1	1	1	1	1	1	1	1	1	1	1	1	1	1	1	0.9858	0.9939	1	1	1	1	1	1	1	1	1	1	1	1
DCAF4|28232|AT	0.0719	0.0636	0.0366	0.0516	0.0464	0.0544	0.0446	0.0555	0.0647	0.0503	0.0779	0.0601	0.0486	0.0528	0.0467	0.0736	0.0446	0.0605	0.0728	0.0736	0.067	0.0398	0.053	0.0464	0.0596	0.0465	0.0558	0.0519	0.0333	0.0516	0.0267	0.0475	0.0727	0.0723	0.07	0.0448	0.0432	0.0564	0.0558	0.0445	0.0422	0.049	0.0411	0.0516	0.0552	0.0461	0.0416	0.0551	0.0384
ENDOV|44053|AT	0.4299	0.1724	0.3205	0.127	0.648	0.1737	0.2415	0.2393	0.3168	0.2207	0.3402	0.2005	0.4304	0.3199	0.1566	0.4431	0.3558	0.3381	0.2907	0.1311	0.3503	0.2327	0.3318	0.2404	0.3588	0.2557	0.3616	0.2855	0.2618	0.2217	0.3489	0.2547	0.3685	0.2706	0.3613	0.2255	0.3067	0.356	0.2894	0.4853	0.3918	0.2964	0.3422	0.2825	0.3457	0.2724	0.3808	0.5073	0.4208
RPL21|25522|AD	0.9995	0.9993	0.9997	0.9992	0.9994	0.9995	0.9992	0.9987	0.9998	0.9994	0.999	0.9991	0.9992	0.9982	0.9978	0.9992	0.9989	0.9991	0.9991	0.9982	0.9984	0.9994	0.9992	0.9996	0.9993	0.9995	0.9987	0.9993	0.9992	1	0.9995	0.9992	0.9996	0.9996	0.9989	0.9991	0.9993	0.9989	0.9983	0.9994	0.9991	0.9997	1	0.9986	0.9992	0.9997	0.9995	0.9988	0.9997
SUMF2|79790|ES	0.9759	0.9835	0.9884	0.9835	0.9894	0.9896	0.9906	0.9868	0.9857	0.9804	0.9768	0.9823	0.9844	0.9948	0.993	0.9841	0.9858	1	0.9864	0.9914	0.9406	0.9851	0.9928	0.9935	0.9855	0.9868	0.9914	0.9966	0.9922	0.9886	0.9988	0.9843	0.9894	0.98	0.9894	0.9928	0.9958	0.9823	0.9874	0.9769	0.9898	1	0.9844	0.999	0.9759	0.9935	0.9951	0.9919	0.9928
RABEP2|35888|AP	0.3104	0.2239	0.1446	0.1304	0	0.093	0.0557	0.2565	0.237	0.1495	0.1986	0.1223	0.1446	0.0563	0	0.2543	0.3002	0.2382	0.1977	0.2052	0.2404	0	0.1259	0.0579	0.2543	0.1028	0.1553	0.112	0.0636	0.1163	0.1224	0.1603	0.1593	0.093	0.2834	0.1201	0.2974	0.0835	0.1474	0.2121	0.1229	0.5141	0.2382	0.1593	0.0947	0.148	0.1262	0.0809	0.4492
TLE3|31411|AD	0.5992	0.5605	0.6872	0.5541	0.5325	0.6308	0.4861	0.7645	0.6976	0.5356	0.6142	0.6045	0.5359	0.5813	0.5325	0.5001	0.5652	0.6896	0.585	0.6041	0.4104	0.6613	0.4607	0.5835	0.564	0.6566	0.5533	0.6238	0.6018	0.5271	0.4607	0.6161	0.7059	0.4028	0.5775	0.6493	0.5427	0.5518	0.494	0.6216	0.4913	0.5679	0.5487	0.5969	0.6199	0.6018	0.5573	0.5586	0.5775
GNAI2|64970|AP	0.8646	0.8884	0.8986	0.8828	0.8938	0.8702	0.8976	0.8167	0.9118	0.8818	0.8498	0.8603	0.9287	0.8519	0.9134	0.8661	0.8235	0.8205	0.872	0.8351	0.6511	0.8473	0.891	0.9069	0.9001	0.8732	0.866	0.8367	0.917	0.909	0.8557	0.9051	0.8853	0.8158	0.8952	0.9301	0.8496	0.8839	0.9103	0.8719	0.8695	0.3997	0.864	0.8916	0.8745	0.9429	0.9165	0.9139	0.5367
PRELID2|73896|AA	1	0.9414	0.7626	1	0.4842	1	1	1	0.8027	1	1	0.794	0.6921	0.6675	na	1	1	1	1	1	1	0.6887	1	1	0.5819	0.7002	0.6921	0.7198	1	0.3251	1	1	1	0.5408	1	0.9473	1	1	1	1	1	1	1	1	0.5482	0.6584	1	1	0.6704
TBC1D3|40564|ES	0.983	0.9764	0.9114	0.9571	1	0.9609	1	1	1	0.9753	0.9609	0.6316	0.9749	0.9838	0.9067	0.932	0.9769	1	0.9815	1	0.9574	1	0.9517	1	0.9524	1	1	1	0.7083	0.8309	0.9496	0.953	1	0.9548	0.9654	0.9474	0.9622	1	0.9778	0.9014	0.9668	0.9038	0.9809	1	0.9706	1	1	1	0.9791
RPS6KA1|1281|AP	0.1612	0.2369	0.1093	0.0055	0.0379	0.0198	0.1315	0.0262	0.202	0.0251	0.0771	0	0.4121	0.0795	0	0.5559	0.0994	0	0.0562	0.0216	0.0945	0.045	0.494	0.0173	0.0158	0.0043	0.1008	0.0194	0.062	0.1943	0.011	0.1066	0.1366	0.497	0.0069	0.3203	0.0137	0.1452	0.1706	0.0368	0.2318	0.196	0.044	0.0105	0.261	0.0379	0.0738	0.1352	0
ENDOV|44056|AT	0.0356	0.0461	0.0318	0.0206	0.0355	0.0709	0.0962	0.0422	0.029	0.0266	0.1151	0.0527	0.0083	0.0477	0.0229	0.0611	0.0647	0.1303	0.0842	0.0615	0.0325	0.0515	0.0612	0.1264	0.0501	0.0593	0.0326	0.1264	0.0526	0.0291	0.0837	0.0272	0.0559	0.0142	0.0281	0.0263	0.0734	0.0906	0.0452	0.0926	0.0261	0.0791	0.0174	0.0892	0.0351	0.0336	0.0206	0.0096	0.0403
RAB28|265743|ME	0.039	0.0694	0.0343	0.0169	0.0218	0.1508	0.0604	0	0.1052	0	0.0899	0.0584	0	0.0377	0.0594	0.1244	0	0.0663	0.0347	0	0.0683	0	0.0882	0.0465	0	0.014	0.0134	0.0214	0.0117	0.1021	0.0435	0.0259	0.0491	0.1079	0.1192	0	0	0.1006	0.0715	0.0268	0.0491	0.1852	0.018	0	0	0.0222	0.0125	0	0
MSI2|42615|AT	0.0021	0	0	0.0028	0	0.0037	0.0032	0	0.0023	0	0	0.0016	0.0067	0.0047	0	0	0.0031	0	0	0.0035	0.0082	0	0.004	0	0	0	0.0043	0.0021	0.0036	0.003	0.0054	0.0029	0.0019	0.003	0.0082	0.0049	0.0053	0	0.0085	0	0.0035	0	0.0062	0	0.0017	0	0.0068	0.0143	0.0059
EXOSC8|25655|AA	0.9178	0.9586	1	0.8558	0.8311	0.9542	1	0.9086	0.9851	0.963	0.9694	0.9775	1	1	0.9561	0.9534	0.9434	0.9321	0.9808	0.9445	0.938	0.9815	0.9654	1	0.9719	0.9167	0.9903	1	0.9715	0.9749	1	0.9514	0.9055	0.935	0.9894	0.9567	0.9362	0.9866	0.948	0.9749	1	0.9755	0.9687	1	0.9253	0.9847	0.9466	0.9866	1
POU2F1|8863|AA	1	1	1	1	1	1	1	1	1	1	1	1	1	1	1	1	1	1	1	0.9731	1	1	1	0.9621	1	0.9637	1	1	1	1	1	1	1	1	1	1	1	1	1	1	1	1	1	1	1	1	0.97	1	1
SLC25A40|80343|AA	0.1888	0.1486	0.1792	0.0445	0.1302	0.1167	0.1318	na	0.1888	0.0573	0.157	0.1263	na	0.0984	na	0.2184	0.2588	0.1664	0.1191	0.2304	0.1486	0.0322	0.1888	0.1888	0.1226	0.1344	0.2759	0.1017	0.0674	0.449	0.072	0.1401	0.1043	0.0803	0.1226	0.1486	0.1769	0.16	0.1769	0.2588	0.1664	na	na	0.1158	na	0.0759	0.1005	na	na
HYOU1|19088|ES	0	0.0075	0.0161	0.0203	0	0.02	0.0104	0.0436	0.0211	0.0174	0.0359	0.0322	0.0223	0.009	na	0.064	0	0.1144	0.0188	0.0462	0	0.0166	0.0317	0.0098	0.0322	0.0018	0	0.0193	0.0303	0	0	0.0066	0.029	0	0.0091	0.055	0.0181	0.0126	0	0.023	0.0997	0.0997	0	0.072	0.029	0.015	0.0229	na	na
RNMT|44751|AA	0.9671	0.979	0.9163	0.9832	1	0.9183	0.9504	0.8969	0.9471	0.9343	0.9636	0.9513	1	0.9529	0.8456	0.9808	1	0.8715	0.9231	1	0.798	0.9574	0.9292	0.9403	0.9258	0.897	0.8486	0.9249	0.9238	0.8963	0.9755	0.9352	0.9559	0.8868	0.9797	0.9608	0.8507	0.9133	0.9391	1	0.8888	1	1	0.9799	0.9327	0.9387	0.9383	0.9006	1
TAF1D|18320|AA	0.3506	0.1833	0.347	0.287	0.409	0.3543	0.2068	0.2251	0.2833	0.1865	0.2936	0.2997	0.19	0.2805	0.1155	0.2656	0.2484	0.2541	0.1642	0.1677	0.1165	0.4903	0.2808	0.1852	0.1909	0.1913	0.2597	0.4586	0.4337	0.1327	0.2317	0.1635	0.2459	0.191	0.1932	0.2355	0.1633	0.2428	0.3099	0.1833	0.37	0.3468	0.2014	0.1302	0.1246	0.1157	0.3668	0.1441	0.2436
RPA3|78778|RI	1	1	1	0.8942	1	0.9269	1	1	1	1	1	1	0.8332	1	na	1	1	1	1	na	na	1	1	1	1	1	1	0.8433	1	1	1	1	0.8795	na	1	1	1	0.8332	1	1	1	1	1	1	1	1	1	0.8087	na
MYNN|67579|ES	1	1	1	1	1	1	1	1	1	1	1	1	1	1	1	1	0.9821	1	1	1	1	1	1	1	0.9822	1	1	1	1	1	1	1	1	1	1	1	1	1	1	1	1	1	1	1	1	1	1	0.9738	1
PXN|24751|ES	0.1109	0.1193	0.1314	0.1727	0.1179	0.1556	0.1268	0.1892	0.081	0.1778	0.1145	0.1276	0.1371	0.097	0.0811	0.1588	0.0975	0	0.0986	0.2566	0.2063	0.1257	0.1776	0.211	0.083	0.1169	0.1755	0.121	0.1301	0.1294	0.0461	0.0678	0.0843	0.1405	0.0805	0.1199	0.1203	0.166	0.1006	0.1348	0.1364	0.1082	0.1235	0.1138	0.0967	0.1044	0.2399	0.0845	0.2245
DLG2|18102|AT	0.7734	0.9451	0.9258	0.9414	0.9345	0.9212	0.9239	0.9441	0.956	0.9549	1	0.9371	1	0.9479	1	0.9572	0.9352	0.7881	0.8111	1	0.9725	0.9743	0.8767	0.9539	0.9207	0.9155	0.888	0.9239	0.866	0.8853	0.9565	0.9228	0.9294	0.7976	0.8236	1	0.8685	0.8886	0.8291	0.9786	1	1	1	0.9413	0.9319	1	0.9336	1	0.9783
PNPO|42136|AA	1	1	0.9917	1	1	0.9711	0.9909	1	1	1	1	1	1	1	1	1	1	1	1	1	1	1	1	0.9942	1	1	0.982	1	1	1	1	1	0.9838	0.9356	1	1	1	1	1	0.95	1	na	1	1	1	1	1	1	1
EAF1|63577|ES	0.8291	0.9204	0.8523	0.9838	1	0.8605	0.9179	1	0.8756	0.9471	0.9058	0.8663	0.8114	0.959	1	0.8153	0.8622	1	0.8544	0.8795	1	0.9585	1	0.8851	0.967	0.8814	1	0.9655	0.9285	0.9708	0.9174	0.9372	0.963	0.9083	0.9622	0.9274	0.8841	1	0.9624	0.8148	1	1	1	0.9748	1	0.9328	0.8651	1	na
SAP30BP|43481|ES	1	1	0.9929	0.9921	1	1	1	0.9944	0.9918	1	0.9962	1	0.991	0.9968	1	0.9964	1	1	1	1	1	1	1	1	0.9965	1	1	1	1	1	1	0.9977	1	1	1	1	0.9973	0.9959	1	1	1	1	1	1	1	1	0.9959	1	1
ARHGAP19-SLIT1|12686|AT	1	0.829	0.9477	0.7986	na	na	1	0.3959	0.85	0.9618	0.9176	0.8901	0.9493	0.8451	0.9187	1	na	0.9086	1	0.9631	0.9681	na	0.9817	0.9337	0.8161	0.8439	0.9423	na	na	0.9189	na	0.9818	0.9831	na	0.8867	0.9495	na	na	0.9117	na	0.9786	0.9813	0.9708	0.9575	0.9682	0.8804	0.8978	0.9723	0.7862
STXBP2|47127|AA	0.9952	0.9896	0.9931	1	1	0.9953	0.9909	1	0.9917	0.9899	0.9909	0.9916	0.9946	1	1	0.9889	0.994	1	0.9898	0.9948	1	0.9932	0.9952	0.9926	0.9962	0.9935	0.9958	0.9909	0.9951	1	1	0.9975	0.9948	0.9641	0.9967	1	1	1	0.9922	1	0.9908	1	0.9708	0.9888	0.984	0.9937	1	0.9931	1
COPRS|40165|ES	0.0023	0.0039	0.001	0.0034	0	0.0009	0.0024	0.0035	0.0041	0	0	0.0028	0.0036	0.0006	0.0022	0.002	0	0	0.0095	0.0042	0.0028	0	0	0.0028	0.0042	0.0019	0.0038	0	0	0	0	0.0006	0.0048	0	0	0.0024	0.0016	0.0043	0.0029	0	0.0017	0	0	0	0	0.0048	0.0009	0	0
COL23A1|74862|AP	0.0912	0	0.0353	0.021	0.055	0.0117	0	0.0292	0.279	0.0139	0.0265	0	0.1398	0.0674	0	na	0.1515	0.058	0.0364	0.0093	0.1138	0.0634	0	0.0484	0.141	0.0304	0.1142	0.0469	0.0212	na	0.0089	0.0367	0.2025	0	0.1142	0.1001	0.0589	na	0	0.0435	0.0378	na	0.0606	0.0461	0.0192	0.2218	0.0473	0.1621	0.0454
BAHD1|29982|AA	0.4829	0.5279	0.5378	0.4425	0.4841	0.4437	0.4565	0.4666	0.4757	0.4969	0.4171	0.4902	0.4205	0.4719	0.4622	0.5225	0.4027	0.5011	0.3437	0.418	0.4205	0.4694	0.4087	0.4623	0.4473	0.5537	0.4931	0.3669	0.4626	0.5561	0.5212	0.4774	0.442	0.4716	0.4107	0.4871	0.4899	0.2932	0.5269	0.4949	0.5403	0.4848	0.4962	0.4915	0.4398	0.4547	0.4146	0.5051	0.2663
C21orf33|60804|AT	0.025	0.0137	0.0191	0.0142	0.0438	0.0128	0.0124	0.0207	0.0204	0.0122	0.0179	0.0155	0.0545	0.0125	0.0164	0.0332	0.0087	0.0214	0.0099	0.0092	0.0267	0.0132	0.0472	0.0199	0.0195	0.0138	0.0283	0.0189	0.0131	0.0183	0.0115	0.0109	0.0154	0.0253	0.0319	0.0156	0.0146	0.0534	0.0221	0.0127	0.0163	0.0147	0.0226	0.013	0.0145	0.0173	0.0169	0.0233	0.0164
PEF1|1487|AT	0.009	0.0074	0.0015	0.0031	0.0029	0.0049	0.0041	0.0044	0.0054	0.0023	0.0044	0.006	0.005	0.0033	0.0027	0.0072	0.0028	0.0034	0.0068	0.003	0.0051	0.0028	0.004	0.0049	0.0046	0.0022	0.004	0.0053	0.0028	0.0037	0.0027	0.0045	0.0059	0.0054	0.0033	0.0038	0.0043	0.0047	0.004	0.005	0.0035	0.0038	0.003	0.0032	0.0072	0.0026	0.0022	0.0015	0.0022
MRPL27|42377|ES	0	0	0	0	0	0	0	0	0	0	0	0	0	0	0	0	0	0	0	0	0	0	0	0	0	0	0.0021	0	0	0	0	0	0	0	0	0	0	0	0	0	0	0	0	0	0	0	0	0	0
RIC3|14220|AT	0.5116	0.6647	0.8209	0.7363	0.9073	0.8074	0.6899	0.7884	0.6499	0.5791	0.6615	0.5755	0.6669	0.5952	0.7891	0.6455	0.868	0.7027	0.679	0.5219	0.6919	0.6446	0.6127	0.9049	0.7571	0.7635	0.7768	0.6456	0.8207	0.7607	0.6451	0.7178	0.6495	0.4934	0.6538	0.743	0.6727	0.6055	0.7635	0.6992	0.729	0.4498	0.661	0.6937	0.6941	0.8042	0.8585	0.8175	0.6486
CAMK2G|12241|ES	0.545	0.6252	0.518	0.6622	0.6448	0.5488	0.4759	0.5957	0.3616	0.5169	0.561	0.5884	0.4244	0.5424	0.6991	0.3561	0.6077	0.6354	0.5423	0.6683	0.9242	0.6016	0.3334	0.6729	0.4656	0.607	0.559	0.597	0.6597	0.5341	0.5419	0.5587	0.4772	0.4207	0.4207	0.3928	0.5624	0.486	0.5152	0.5647	0.4419	0.31	0.4018	0.6417	0.5823	0.3657	0.4735	0.5398	0.6354
TBX18|76914|AT	0.5906	1	0.5295	1	0.6239	0.5025	0.8337	0.415	0.7314	1	1	0.8161	0.5396	0.7247	na	1	1	1	0.6433	na	1	1	1	1	0.7857	0.9116	1	0.9486	1	1	1	1	0.6386	0.8554	0.8104	0.7438	0.5095	0.7394	0.8554	1	0.8574	0.5069	0.3937	0.9352	0.7957	1	0.6977	0.5556	1
FAM186A|21699|AT	0	0	0	0	na	0.1917	0	0.1121	0	0	0	0	0	0	na	0	0	0	0	0	0	0	0	0	0	0	0	0	0	0	0	0	0	0	0	0	0	0	0	0	0	0	0	0	0	0	0	0	0
WDR37|10612|AP	0.1516	0.1068	0.2448	0.3188	na	0.3159	0.3043	0.397	0.1334	0.0987	0.1994	0.0992	0.1976	0.3708	0.1419	0.32	0.1363	0	0.1977	0.3899	0.0536	0.1909	0.2347	0.265	0.1782	0.322	0.424	0.0991	0.1035	0.2812	0.2448	0.1575	0.2	0.0401	0.1344	0.1606	0.2879	0.2213	0.2836	0.1514	0.232	0.0531	0.3933	0.0805	0.3538	0.1374	0.1823	0.5093	0.4604
RMDN1|84377|ES	0.2307	0.1475	0.0738	0.1195	0.0297	0.1262	0.0602	0.1206	0.1854	0.1285	0.1879	0.1199	0.1046	0.1037	0.0887	0.2012	0.1206	0.1421	0.1818	0.2009	0.4121	0.1001	0.0965	0.073	0.1536	0.1004	0.1498	0.0694	0.0539	0.1356	0.1038	0.0949	0.1778	0.1245	0.1466	0.1446	0.2032	0.107	0.14	0.1992	0.1783	0.36	0.2487	0.0679	0.1894	0.0699	0.0521	0.1334	0.124
WARS|29291|ES	0.0017	0.0077	0.2908	0.0131	0.3716	0.6984	0.3625	0.0203	0.0051	0.8003	0.3917	0.6776	0.2769	0.3867	0.0024	0.32	na	0.5506	0.0254	0	0	0.0168	0.0024	0.0019	0.3622	0.0028	0.405	0	0.0027	0	0.0021	0.678	0.4163	0.0006	0	0.6086	0	0.0104	0.4847	0.0105	0.004	0.0007	0	0	0	0	0.5113	0	0.018
NSFL1C|58509|ES	0.9887	0.9939	0.9887	0.9676	0.981	0.9667	0.9887	0.9846	0.9784	0.9816	0.9804	0.9784	0.97	0.9898	1	0.9894	0.9821	0.9765	1	0.9875	0.9673	1	0.9888	0.9824	0.9848	0.9792	0.9773	0.9664	0.9882	0.9812	0.9765	0.9731	0.9845	0.9946	0.9892	0.9639	0.9656	0.9889	0.9756	0.9895	0.9812	0.9832	0.9959	0.9831	0.9824	0.9857	0.9741	0.9935	0.976
OTUB2|29049|AT	0.1886	0	0	0.0496	0.0328	0	0	0	0	0	0.0844	0.0333	0	0	0	0	0	0	0	0	0	0	0	0	0	0	0	0	0	0	0	0	0	0	0	0	0	0	0	0	0.0523	0	0	0	0	0	0	0	0
C4orf29|70559|ES	0.9462	1	1	1	1	0.9175	1	1	0.9542	1	1	0.978	0.8929	0.9505	1	0.9594	1	1	0.9475	1	1	0.9434	0.9511	1	0.9359	0.9701	1	0.9195	0.9663	1	0.9118	0.9453	0.9688	0.9663	0.9622	0.9142	0.9403	0.8811	1	1	0.9475	1	1	1	1	0.8777	1	1	1
RPS20|83892|ES	1	1	0.9704	1	1	0.9121	1	1	1	1	1	1	1	1	0.9053	0.9546	0.966	1	1	1	1	1	1	0.9576	1	1	0.8514	1	1	1	1	0.9711	1	1	1	1	1	1	1	1	1	1	1	1	1	1	1	0.9724	0.9703
PPP1R26|88107|AP	0	0	0	0	na	0	0	0	0	0	0	0	0	0	0	0	0	0	0	0	0	0	0	0	0	0	0	0.0972	0	0	0	0	0	0	0	0	0	0	0	0	0	0	0	0	0	0	0	0	na
AGBL4|2927|AT	0	0.0782	0	0.0154	0.0622	0.0666	0.0212	0	0.3025	0.0686	0.0439	0.0208	0.2454	0.136	0	0	0	0	0.0367	0	0	0	0.0651	0	0	0	0	0	0.0495	0	0.0369	0.0711	0	na	0	0	0	na	0	0.046	0	0	0	0	0	0	0	0	0.1567
IL33|85816|ES	1	1	1	1	1	1	1	1	1	1	na	1	1	1	1	1	1	1	0.9591	1	na	1	1	0.9725	1	1	1	1	1	1	1	1	1	1	1	1	1	1	1	1	1	na	1	1	1	1	1	1	na
USP25|60221|ES	0.069	0.1202	0.0873	0.0299	0.0942	0.147	0.1731	0.1521	0.1008	0.1063	0	0.1007	0.1137	0.1498	0.1847	0	0.033	0.0942	0.044	0.1375	0.0891	0.0168	0.059	0.1412	0.035	0.0882	0.0949	0.0487	0.0737	0.0294	0.0505	0.1168	0.1202	0.1528	0.0903	0.0655	0.1721	0.0225	0.095	0.1607	0.2265	0	0.1103	0.0395	0.1404	0.1481	0.1352	0.0738	0.1202
ATAD1|12462|AT	0.9816	0.9784	0.9919	1	0.9618	1	0.9772	1	0.9892	1	0.9902	0.9924	1	0.987	1	0.9825	0.9817	1	0.9931	0.9825	0.9812	1	0.9617	0.9852	0.9878	0.9797	0.9628	1	0.9813	1	1	0.9956	1	1	1	1	1	0.9891	0.993	0.9831	1	0.9626	1	1	1	0.9838	0.9924	1	1
ACAA1|64020|ES	0.9976	1	1	0.9968	0.9973	0.9974	1	0.9971	0.9958	0.994	0.996	0.9907	0.9906	0.9906	0.9873	1	0.9979	1	0.9974	0.9938	0.9885	0.9978	0.9946	0.9984	0.9977	0.9967	0.9979	0.993	0.9913	0.9833	0.9939	0.9936	0.9976	0.9967	0.9964	0.9945	0.9963	0.9974	0.995	0.998	0.9948	0.9636	0.9958	0.9975	0.9945	1	0.9915	0.9981	0.993
TSC22D3|89838|AP	0.0013	0.0009	0	0	0	0.0003	0.001	0.0019	0.0011	0.003	0.0009	0.0025	0.0017	0.0015	0.0065	0.0011	0.0008	0.0028	0.0038	0	0.0057	0.0008	0.0006	0	0.0021	0.0009	0.0019	0.0017	0.0015	0.0128	0	0.0005	0.0028	0.0045	0.0011	0.0014	0.0022	0.001	0.0004	0.0025	0.0145	0	0.0023	0.0013	0	0	0	0.0025	0
NUDT5|10766|AT	0.0593	0.0489	0.0447	0.0623	0.0285	0.0522	0.0697	0.0586	0.0532	0.0446	0.0629	0.0881	0.0216	0.053	0.0451	0.069	0.0233	0.0901	0.0476	0.0669	0.0574	0.0453	0.0546	0.0444	0.0559	0.0439	0.0762	0.0622	0.0551	0.0917	0.0553	0.0556	0.0714	0.0445	0.0604	0.0562	0.0623	0.0644	0.0418	0.0478	0.0654	0.0853	0.0585	0.088	0.0504	0.0368	0.0373	0.0208	0.0628
CPT1B|62867|AP	0.0117	0	0	0.0201	0	na	0.0381	0	0.0274	0	0.0326	0	0	0.0181	0.0333	0	0	0	0.0419	0	0	0	0	0	0	0.0395	0	0	0	0.0291	na	0.0262	0.0259	0	0.0126	0.0139	0.0315	0	0	0	0.0231	0	0	0	0	0	0	0	0
ARHGAP28|44554|AP	0.7049	0.9245	0.5729	0.3281	1	0.1299	0.4095	0.3719	0.8895	0.8962	1	0.7895	0.6855	0.4476	1	0.6393	0.5671	0.6855	0.5026	0.8579	1	0.197	0.3869	0.628	0.8408	0.7964	0.6585	0.674	0.4954	0.8688	0.293	0.7476	0.53	0.8318	0.4853	0.4041	0.4364	0.7132	0.7867	0.5933	0.8439	1	0.7746	0.4641	0.6716	0.4765	0.4193	0.3076	0.2034
ARL13B|65678|RI	1	1	1	1	1	1	1	1	1	1	1	1	1	1	1	1	1	1	1	1	1	1	1	1	1	1	1	1	1	0.9487	1	1	1	1	1	0.9799	1	1	1	1	1	1	1	1	1	1	1	1	1
ANAPC10|70750|ES	0	0.028	0	0	0	0	0.0266	0.0295	0	0.0951	0.0242	0	0.0724	0.0344	0.1202	0	0.0198	0	0	0.112	0	0	0	0.033	0.0312	0.028	0	0.0701	0	0	0.0185	0.0937	0.0389	0.0531	0.0665	0.0232	0	0.0506	0.0214	0.0454	0.0518	0	0.0242	0.0985	0.0287	0.0385	0.0173	0.1105	0.1297
YAF2|21164|ES	0.0081	0.0012	0.0053	0	na	0.003	0	0	0	0.0022	0.0029	0	0	0	0	0	0	0	0	0	0	0	0	0.0013	0.0034	0	0	0	0	0.0048	0	0.0005	0	0.0055	0	0	0	0	0	0	0.0095	0	0	0	0	0	0	0	na
NSUN5|270161|ES	0.935	0.965	0.9471	0.909	0.9566	0.9488	0.9332	0.9437	0.9653	0.971	0.9717	0.9709	0.9583	0.9488	0.9457	0.9485	0.9332	0.9053	0.9625	0.9581	0.9706	0.972	0.9766	na	na	0.95	0.9026	0.9222	0.9397	0.9368	0.9601	0.9415	0.9685	0.8872	0.9554	0.922	0.9341	0.9559	0.9543	0.9297	0.9403	0.8813	0.9552	0.936	0.9675	0.9482	na	na	0.903
CD99L2|90358|AT	0.9764	0.9883	0.9766	0.9797	1	0.9737	0.9945	0.9937	0.9868	0.9732	0.9831	0.9792	0.9979	0.9621	1	0.9988	1	0.9964	0.965	0.9936	0.9942	0.9841	0.9987	0.9559	0.9876	0.9413	0.9984	0.9855	0.9873	0.9826	0.9825	0.961	0.9849	0.9817	0.9935	0.9909	0.9956	0.9894	0.9962	0.9896	0.9941	1	1	1	0.9871	0.9889	0.9793	0.9984	1
UBE3D|76844|AD	1	1	1	1	1	1	0.9026	na	1	1	1	1	1	1	na	1	1	1	0.9419	0.88	1	0.9251	1	1	1	0.9633	1	1	1	1	0.9488	1	1	na	1	0.8742	1	1	1	1	1	na	na	0.8946	1	1	1	1	na
MAX|27961|ES	1	1	na	1	na	1	1	na	1	1	1	1	1	1	na	1	1	1	1	1	1	1	1	1	1	1	1	1	1	1	1	1	1	1	1	1	1	1	1	1	1	1	1	na	1	na	na	na	na
BTBD11|24191|AP	0.2553	0.106	0.0478	0.0322	0.0441	0.0123	0.1841	0.1788	0	0	0.122	0.0596	0.1429	0.0282	0	0.2662	0.343	0.3002	0.0539	0	0.2714	0.019	0.0092	0.0558	0.0936	0	0.0737	0.0265	0.0133	0.0763	0.0163	0.0261	0.0961	0.2206	0	0.1101	0.1391	0.1082	0.1421	0.0777	0.1818	0.1406	0.1717	0.22	0.4083	0.1447	0.098	0	0.1521
CHFR|25312|AT	0.0637	0.1286	0.067	0.118	0.0529	0.1645	0.1652	0.0662	0.1196	0.1422	0.1192	0.1178	0.0569	0.1814	0.0804	0.0613	0.0307	0.0419	0.0941	0.0623	0.0143	0.0938	0.0995	0.2121	0.1511	0.1112	0.0343	0.1861	0.1366	0.1172	0.1337	0.0922	0.1389	0.1349	0.1317	0.1389	0.0399	0.1155	0.117	0.0556	0.0701	0.029	0.0339	0.1534	0.0314	0.148	0.1189	0.0575	0.0249
CD47|66014|ES	0.9491	0.9527	0.8826	0.8766	0.8525	0.9601	0.9423	0.9581	0.9679	0.8715	0.9664	0.947	0.9591	0.949	0.9565	0.9685	0.9193	0.966	0.9061	0.9115	na	0.9127	0.9103	0.9514	0.9352	0.9512	na	0.9606	0.9073	na	na	0.9013	0.9545	0.9737	0.9509	0.9643	0.9648	0.8853	0.9759	0.9705	na	na	0.9767	0.9727	0.9743	0.9617	0.9262	0.9795	0.9749
DLGAP4|59282|AP	0.9933	0.9888	0.9985	0.988	0.9953	0.993	0.9945	1	0.9927	0.9895	0.9941	0.9852	0.9965	0.9884	0.9677	0.9869	0.9891	0.984	0.9896	0.9798	0.9885	0.9983	0.9945	0.9931	0.996	0.9879	0.9986	0.9671	0.9879	0.9988	1	0.997	0.9888	0.9926	0.9928	0.9932	0.9908	0.9664	0.9917	0.9934	0.9918	1	0.9884	0.9951	0.9905	0.9955	1	0.9945	1
PAXBP1|60376|AD	0.819	0.5984	0.3787	0.5914	0.6617	0.3177	0.5116	0.8341	0.4345	0.471	0.6669	0.5776	1	0.3238	na	0.6884	0.6263	0.7586	0.6471	0.7336	0.793	0.557	0.5354	0.3787	0.6557	0.6263	0.6143	0.4362	0.2643	0.7487	0.2789	0.5386	0.7433	0.4376	0.6841	0.5884	0.7054	0.6263	0.7657	0.6193	0.6946	1	0.6817	0.7458	0.9378	0.6909	0.3284	0.7154	0.5187
RABGAP1|87502|ES	0.0045	0.0139	0.0047	0.0191	0	0.0099	0.0027	na	0.0122	0.0095	0.0105	0.019	0	0.0024	0.0122	0.0238	0	0	0.0163	0	0.0724	0.0208	0.0229	0.0122	0.0101	0.0386	0.007	0.0022	0.0041	0.0144	0	0.0148	0.0073	0.0307	0.0057	0.003	0.0505	0.0389	0.0083	0	0.0572	0.2598	0	0.0024	0.0253	0.014	0.008	0	na
ETNK2|9467|AP	0.9867	0.991	1	1	1	1	0.9417	1	0.9565	1	1	0.9351	0.9338	0.9384	1	1	1	1	0.9286	1	1	1	1	1	0.9845	1	1	1	1	0.9773	1	0.9923	0.9853	1	1	1	0.8507	1	0.9697	0.9181	0.9733	1	0.9696	1	1	0.9864	1	1	0.8626
MRPL19|54156|AT	0.0805	0.1725	0.1202	0.132	0.0699	0.108	0.1559	0.2432	0.1209	0.1305	0.1315	0.1264	0.1423	0.11	0.1504	0.1137	0.1129	0.1931	0.1692	0.0988	0.2029	0.1288	0.1146	0.1208	0.1459	0.1534	0.1207	0.1204	0.1074	0.1235	0.1029	0.1343	0.1529	0.0841	0.1195	0.1311	0.1949	0.1115	0.132	0.1424	0.1327	0.1495	0.1644	0.1453	0.1038	0.1233	0.132	0.1563	0.0284
CCT8|60306|ES	1	1	1	1	1	1	1	1	1	1	0.9973	1	1	0.9979	1	1	1	1	1	0.9963	1	1	1	1	1	0.9985	1	1	1	1	1	1	1	1	1	1	0.9926	1	1	1	1	1	1	1	0.9921	0.9972	1	1	1
ANGEL1|28557|AP	0.4555	0.6545	0.7791	0.4638	0.5907	0.7075	0.8369	0.3835	0.5143	0.6062	0.467	0.5778	0.4694	0.7434	0.445	0.5334	0.6918	0.5193	0.7089	0.2734	0.3294	0.6908	0.5443	0.7414	0.6929	0.5794	0.6143	0.6618	0.7121	0.663	0.6515	0.5701	0.4756	0.4324	0.5512	0.7479	0.452	0.5237	0.6896	0.3584	0.3391	0.0813	0.4884	0.614	0.2995	0.8754	0.802	0.4716	0.0931
KDM4C|85822|AP	0	0.0114	0.195	0.1238	0	0	0.0574	0.6615	0	0.0345	0	0.2441	0.3744	0.0489	0	0.0891	0.629	0	0.1799	0	0.2737	0	0.1134	0.0224	0.0809	0	0.1098	0	0.0628	0	0	0.0178	0	0.0385	0.1667	0	0	0.0964	0	0	0.1514	0.3814	0	0.1181	0	0.0369	0.1993	0.2157	0.439
TCTN1|93321|ES	0.7896	0.6552	0.6565	0.8969	na	0.6783	0.6334	0.6635	0.6383	0.5641	0.7806	0.6869	0.7561	0.7043	na	0.7277	0.6709	0.1798	0.5581	0.694	0.6903	0.699	0.745	0.5827	0.7561	0.744	0.4677	0.7851	0.7122	0.4	0.8273	0.8651	0.8191	na	0.7783	0.623	0.6367	na	0.6616	0.8483	0.7358	0.541	0.9007	0.6042	0.7774	0.7936	0.5809	0.7778	0.7099
UBBP4|39830|RI	1	1	na	1	0.8646	1	1	1	1	1	0.7999	1	1	1	na	1	0.8755	1	1	na	1	0.9758	1	1	1	1	1	1	0.8162	1	0.7999	1	1	1	1	na	0.8593	0.8418	0.8084	1	1	1	1	1	1	0.8028	1	1	1
PRMT1|51039|AP	0.075	0.045	0.0072	0.0228	0.01	0.0231	0.0248	0.0168	0.0233	0.028	0.0468	0.0337	0.0244	0.0313	0.0114	0.0402	0.012	0.0304	0.0375	0.0431	0.0459	0.022	0.0267	0.0099	0.0255	0.0173	0.0179	0.0221	0.0173	0.0217	0.0193	0.0263	0.0425	0.0253	0.0266	0.0221	0.0305	0.0278	0.0219	0.0244	0.0217	0.0566	0.0212	0.0249	0.0259	0.0263	0.0201	0.0288	0.0973
ABCB5|78909|AT	0	0	0	0	0	0	0	0	0	0	0	0	0	0	0	0.0553	0	0	0	0	0	0	0	0	0	0	0	0	0	0	0	0.0674	0	0	0	0	0	0	0	0.0651	0	0	0	0	0	0	0	0	0
APITD1|613|AT	0.0672	0.0827	0.029	0.0429	0.1109	0.0429	0.0923	0.1027	0.0679	0.0798	0.1166	0.0842	0.0483	0.0856	0.0514	0.0501	0.0862	0.0726	0.1022	0.0685	0.0652	0.0708	0.0873	0.0491	0.0628	0.051	0.0813	0.0707	0.0415	0.0422	0.0315	0.0533	0.0328	0.057	0.0553	0.0511	0.059	0.0802	0.0532	0.1554	0.0542	0.0766	0.0693	0.065	0.0736	0.0573	0.062	0.0542	0.1188
SMARCAD1|69957|AP	0	0	0	0	na	0	0	na	0	0	0	0.0098	0	0	na	0	na	0	0	0	0	0	0	0	0	0	0	0	0	0	0	0	0	0	0	0	0	0	0	0	0	0	na	0	0	0	0	na	na
NFYB|24094|AP	0.6399	0.7398	0.6956	0.6055	0.6986	0.5654	0.7284	0.7679	0.6907	0.8163	0.7831	0.8691	0.7467	0.7174	0.5985	0.6162	0.7249	0.8474	0.8062	0.7488	0.7251	0.5254	0.7534	0.7054	0.7272	0.7512	0.7831	0.8044	0.6944	0.7339	0.8107	0.6433	0.7476	0.8101	0.8816	0.7157	0.8229	0.7968	0.6722	0.7058	0.775	0.9412	0.7983	0.7591	0.6715	0.8327	0.7303	0.6724	0.8704
C17orf80|43220|AT	0.0405	0.0379	0.0198	0.0144	0.0338	0.0137	0.0135	0.0137	0.0258	0.0225	0.0367	0.0375	0.0519	0.0176	0.012	0.0079	0.0238	0.0234	0.0245	0.0274	0.0431	0.0583	0.0143	0.0158	0.0166	0.0461	0.0458	0.0181	0.0114	0.0103	0.0097	0.0244	0.1005	0.0367	0.0509	0.0156	0.034	0.0109	0.0386	0.0169	0.0222	0.0526	0.0344	0.0321	0.0714	0.0658	0.0033	0.0778	0.0263
PXK|65446|ES	1	1	1	1	1	1	1	1	0.9895	1	1	1	1	1	1	1	1	1	1	1	1	1	1	1	1	1	1	1	0.9849	1	1	0.9973	1	1	1	1	1	1	1	1	1	1	1	1	1	1	0.9956	1	1
ERMP1|85802|ES	0.0937	0.0477	0.0373	0.0322	0.0227	0.0427	0.0336	0.0454	0.0414	0.0353	0.0552	0.0082	0.0345	0.0377	0.0666	0.0416	0.0228	0.0246	0.0582	0.0386	0.0188	0.0129	0.0252	0.0347	0.0055	0.0229	0.1283	0.0267	0.0658	0.1446	0.0174	0.0395	0.0413	0.1643	0.0521	0.0394	0.0899	0.049	0.0871	0.0778	0.0237	0	0	0.0243	0.0364	0.0119	0.0394	0	0.0604
NPIPA5|34144|AP	0.4971	0.3561	0.246	0.4971	0.2118	0.3383	0.2848	0.3948	0.3336	0.246	0.2523	0.272	0.4436	0.2592	0.5062	0.4086	0.2543	0.2946	0.4093	0.4492	0.2892	0.3031	0.3128	0.4239	0.3628	0.2292	0.3948	0.3203	0.3612	0.2955	0.3236	0.4175	0.403	0.3795	0.2538	0.39	0.3031	0.2709	0.5735	0.345	0.4557	0.2273	0.3572	0.3229	0.4028	0.4365	0.3179	0.4573	0.1749
DYRK1B|49845|RI	0.7817	0.9565	0.8693	0.9616	na	0.9638	0.8216	0.7865	0.7463	0.9149	0.9511	0.8075	0.7715	0.7543	1	0.8462	0.7543	0.8599	0.8941	0.9325	0.8037	na	0.8911	1	0.9424	0.888	0.8365	1	1	0.7688	1	0.9275	1	0.6304	0.7954	0.9424	1	0.7435	0.9575	0.6892	0.9325	0.888	0.8775	0.9217	0.9021	1	0.9184	0.9379	0.685
RPS15A|34247|AP	0.9997	0.9994	1	1	0.9976	1	1	1	0.9994	1	0.9986	0.999	0.9995	1	1	0.9997	1	1	0.9994	1	0.9994	0.999	1	1	0.9989	0.9997	0.9997	1	1	0.9995	1	0.9998	1	0.9994	1	0.9996	0.9997	0.9988	1	0.9995	1	1	1	1	1	1	1	1	0.9992
KBTBD4|15772|AP	0.8964	0.9326	0.9384	0.9876	0.9103	0.9213	0.9719	0.9556	0.9359	0.9612	0.9177	0.9349	0.9486	0.9568	0.9751	0.9121	0.9506	0.9417	0.9818	0.9269	0.9075	1	0.9375	0.9571	0.8987	0.9826	0.9091	0.9614	0.9621	0.9326	0.9498	0.9326	0.9592	1	0.9326	0.964	0.9884	0.9731	0.9658	0.9417	0.9855	0.8925	0.8925	0.9751	0.9898	0.9722	0.9927	0.9751	na
XRCC4|72698|AA	0.4071	1	1	0	na	1	1	0.4125	1	1	1	0.4684	0.7573	0	na	0	1	1	0.5392	0.714	0.2447	1	0.5098	0	1	1	1	0	na	1	1	1	0.4693	1	0.6673	0.7088	1	1	1	1	1	0.5392	1	1	1	1	0.7239	0.4408	1
C11orf80|17125|ES	0.9784	0.9305	0.9471	1	0.9556	1	1	na	0.9855	1	1	0.9656	1	1	1	1	1	na	0.8947	0.9021	1	1	1	0.9699	1	1	1	0.9717	1	0.9616	1	0.9881	0.9552	0.8752	1	0.9378	1	0.9651	1	1	0.9549	1	1	0.6909	1	1	1	0.9646	na
PAM|72903|ES	0.6929	0.6885	0.7192	0.6616	0.6222	0.7339	0.6849	0.5455	0.6358	0.6054	0.6066	0.6878	0.6265	0.6387	0.6678	0.7092	0.6069	0.6951	0.677	0.6421	0.6859	0.7193	0.6509	0.7305	0.6364	0.6795	0.6662	0.5521	0.6661	0.5842	0.6558	0.7172	0.7148	0.7637	0.6925	0.6923	0.7286	0.5572	0.6631	0.5825	0.6466	0.705	0.7157	0.6129	0.6739	0.6546	0.6531	0.6876	0.6716
SPECC1|39796|ES	0.8935	1	0.8512	0.8847	1	0.8068	0.8073	na	0.9236	0.4888	na	0.8855	0.8953	0.9637	1	0.8104	na	na	0.6197	1	1	0.9395	1	0.8487	0.8787	0.9262	na	0.8832	0.7452	0.898	na	0.892	0.8305	0.9593	0.8494	0.9407	na	0.8562	0.8304	na	na	1	0.748	1	0.8222	0.8914	0.8694	0.9	0.5518
DBF4B|41884|AT	0.4939	0.4623	0.5629	0.5881	0.5366	0.5743	0.6653	0.4392	0.6035	0.5483	0.4974	0.4597	0.5071	0.5688	0.5135	0.524	0.331	0.4127	0.4369	0.3519	0.4766	0.4575	0.6795	0.4731	0.6137	0.5369	0.4685	0.3824	0.4063	0.4505	0.4704	0.6414	0.3994	0.5784	0.5939	0.5468	0.3	0.7851	0.4104	0.4309	0.5116	0.3668	0.4106	0.401	0.4613	0.5656	0.476	0.515	0.3348
BAG2|76592|AP	1	1	1	1	1	1	1	1	1	1	1	1	1	1	1	1	1	1	1	1	1	1	1	1	1	1	1	1	1	1	1	1	1	1	1	1	1	1	1	1	1	1	1	1	1	1	1	1	1
DONSON|60441|AT	0.1578	0.1411	0.1246	0.2154	0.1782	0.2338	0.2264	0.2314	0.2034	0.1628	0.1908	0.1902	0.211	0.1802	0.2582	0.2115	0.209	0.2211	0.2185	0.1965	0.1701	0.1121	0.2442	0.1484	0.1757	0.1838	0.1856	0.187	0.2362	0.1763	0.1694	0.1842	0.1706	0.142	0.1892	0.1649	0.315	0.2869	0.1504	0.2058	0.2006	0.225	0.2081	0.1767	0.1945	0.158	0.162	0.2254	0.1817
CEP57L1|77161|AT	0.2334	0.1839	0.1814	0.1785	0.1274	0.2607	0.197	0.2044	0.2555	0.1067	0.2447	0.2182	0.1503	0.1442	0.3413	0.2588	0.2311	0.2005	0.2424	0.2734	0.1386	0.1737	0.1524	0.1618	0.1614	0.2095	0.2127	0.2079	0.2118	0.1512	0.1818	0.1553	0.174	0.2521	0.1369	0.1829	0.2063	0.1912	0.2313	0.1968	0.1736	0.2763	0.1463	0.2393	0.2212	0.182	0.1705	0.2454	0.1558
FER|72932|AD	1	1	1	1	1	0.9469	1	na	1	1	1	0.9485	na	1	na	1	na	1	0.9583	0.8302	na	na	1	0.9527	1	0.9297	na	1	1	1	0.8635	1	1	1	0.8687	1	1	1	1	0.8302	1	1	na	1	0.92	1	1	0.9434	na
CEP152|30501|AT	0.7569	0.5775	0.7944	0.7141	0.8062	0.6339	0.7447	0.6502	0.5766	0.6416	0.5381	0.5954	0.7033	0.4395	0.6587	0.7097	0.7367	0.7759	0.6881	0.5219	0.8227	0.5864	0.7152	0.594	0.5983	0.7037	0.6812	0.6066	0.55	0.6148	0.6123	0.6701	0.6707	0.6853	0.7016	0.5912	0.6972	0.7452	0.7316	0.7148	0.5783	0.5062	0.6266	0.839	0.6294	0.77	0.6875	0.5869	0.6311
FAM227B|30549|AD	0.4868	0.6456	0.5373	0.3376	0.5285	0.6916	0.5736	0.7234	0.5124	0.1831	0.4204	0.5285	0.6271	0.5803	na	0.5285	0.4658	0.3954	0.5667	0.412	0.5931	0.4066	0.4397	0.4716	0.5179	0.5836	0.5889	0.4777	0.5285	0.3309	0.5522	0.4377	0.3592	0.3592	0.4094	0.4353	0.6045	0.4979	0.5157	0.5187	0.4353	0.6514	0.1893	0.5931	0.3184	0.4642	0.276	0.4567	0.5602
TBC1D10A|61716|AP	0.0101	0	0	0	0	0.0266	0	0	0.0242	0	0.0098	0.0244	0	0	0	0.0058	0	0	0.018	0.0175	0	0.0204	0	0	0.005	0.0051	0	0.0372	0	0	0	0.0041	0.014	0.0126	0	0	0	0.0114	0.0036	0	0	0	0	0	0	0	0	0	0
PCK2|26817|AT	0.0566	0.0651	0.0486	0.0493	0.0599	0.0666	0.0265	0.0336	0.0329	0.0484	0.0577	0.0591	0.034	0.0497	0.0202	0.0629	0.0382	0.0545	0.0398	0.0452	0.0226	0.0408	0.0417	0.0624	0.0478	0.0408	0.0212	0.0561	0.0534	0.0379	0.0403	0.029	0.066	0.0449	0.0438	0.0277	0.0288	0.0402	0.0346	0.034	0.0387	0.0065	0.0239	0.0419	0.0244	0.0344	0.0401	0.0229	0.016
ZNF687|7587|ES	1	1	1	0.9949	1	1	1	1	1	1	1	1	1	1	1	1	1	1	1	1	1	1	1	1	0.9955	1	1	1	1	1	1	1	1	1	1	1	1	1	1	1	1	1	1	1	1	1	1	1	1
SIRT2|49711|ES	0.5419	0.4264	0.3466	0.305	0.3364	0.2648	0.4151	0.4617	0.3868	0.3297	0.5004	0.3916	0.3621	0.3741	0.3284	0.5109	0.3585	0.4478	0.464	0.457	0.5431	0.3532	0.3666	0.3453	0.377	0.3265	0.362	0.3315	0.277	0.385	0.2904	0.2797	0.3744	0.4701	0.3494	0.356	0.4134	0.3683	0.3107	0.4363	0.4157	0.7035	0.4318	0.3256	0.4444	0.2556	0.313	0.4657	0.6722
MLTK|56000|ES	1	0.9947	1	1	na	0.9865	1	1	1	1	1	1	1	1	1	0.9715	1	1	1	1	na	1	1	1	1	1	1	1	1	1	1	0.9786	0.9726	1	1	1	1	1	1	1	1	na	1	0.9598	1	1	1	1	na
TOM1L1|42556|ES	0.8628	0.8622	0.5319	0.7794	0.6805	0.8033	0.8182	1	1	0.9078	0.6503	0.9235	0.87	0.8107	0.7321	0.8306	0.8069	1	0.8204	0.9227	1	0.5851	0.8307	0.9301	1	0.8842	na	0.8915	0.8104	0.9377	1	0.9694	0.9232	1	0.8477	0.6025	0.9346	0.7099	1	0.9467	0.9489	na	1	1	1	0.8904	0.9241	0.7978	na
GORASP2|55914|AT	0	0	0	0	0	0	0	0	0	0	0	0	0	0	0	0	0	0	0	0	0	0	0	0	0	0	0	0	0	0	0	0	0	0	0	0	0	0	0	0	0	0	0	0	0	0	0	0	0
RUVBL2|50859|AD	1	1	1	1	1	1	1	1	1	1	1	1	1	1	1	1	1	1	1	1	1	1	1	1	1	1	1	1	1	1	1	1	1	1	1	1	1	1	1	1	1	1	1	1	1	1	1	1	1
C9orf41|86621|AT	0	0	0	0	0	0	0	0	0	0	0	0	0	0	0	0	0	0	0	0	0	0	0	0	0	0	0	0	0	0	0	0	0	0.0045	0.0015	0	0	0	0	0	0	0	0	0.0055	0	0	0	0	0
ARL5A|55593|AT	0.9957	0.9896	0.9938	0.9938	0.9862	0.995	0.9972	0.9943	0.9954	0.984	0.9854	0.9903	0.9821	0.9844	1	0.9639	0.9844	0.9934	0.988	0.9937	0.9837	1	0.9813	0.9963	0.9868	0.9911	0.9692	0.9959	0.9981	1	0.9855	0.9961	0.9964	0.9671	0.9847	1	0.9895	0.9568	0.9899	0.9908	0.9909	0.9718	0.9885	0.9908	1	0.992	0.9925	1	0.994
EMP2|33987|AP	0.0096	0.0158	0.0852	0.0263	0.0845	0.0379	0.0356	0.1324	0.0085	0.0865	0.026	0.023	0.1143	0.0376	0	0.0746	0.0865	0.0206	0.0368	0	0	0.0226	0.2504	0.1107	0.0301	0.0593	0.0296	0.1413	0.0249	0.0253	0.0316	0.0154	0.0154	0.0366	0.005	0.0119	0.0739	0.3338	0.057	0.1394	0.0348	0.1058	0.0294	0.0139	0.0082	0.0054	0.0606	0.0015	0.1845
RWDD4|71273|ES	1	0.9947	1	1	1	1	1	0.9888	1	0.9853	0.9902	1	1	1	0.9667	1	1	1	0.9872	1	1	1	0.9923	0.9912	0.9922	1	1	0.992	0.993	1	1	1	0.9924	1	1	0.9902	1	1	0.991	0.9937	1	1	1	1	1	1	1	1	0.9912
TMEM107|39117|ES	0.8884	0.9384	1	0.6545	na	0.8667	0.8861	0.8575	0.8752	0.6668	0.7826	0.8335	0.91	1	1	0.7613	1	1	0.7722	0.6584	1	1	0.736	0.9286	0.8912	0.6454	0.9256	0.8133	0.616	0.8484	0.6542	0.6891	1	na	1	1	0.899	0.7914	0.8968	0.8363	0.9141	na	0.7171	0.8868	0.8903	1	1	0.7485	0.8284
ZNF177|47313|ES	1	1	1	0.9283	1	1	1	0.71	1	0.8962	0.8892	0.82	0.6833	1	1	1	na	1	0.9341	1	0.878	1	1	1	0.8967	1	1	1	0.8911	0.8987	1	1	0.7225	1	0.6854	0.6937	1	1	0.934	0.9116	0.9152	na	0.8275	0.8747	0.8667	1	0.8391	1	na
USP3|31037|ES	0.9795	1	0.9816	1	1	1	1	1	1	1	1	1	1	1	1	0.981	1	1	1	1	1	1	1	0.9882	1	1	1	1	1	1	1	1	1	1	0.9846	1	1	1	1	1	1	1	0.9193	1	1	1	0.9758	1	1
SAFB2|46848|AT	0.9262	0.9093	0.9707	0.9489	0.963	0.9033	0.9653	0.9611	0.9409	0.9444	0.9315	0.9154	0.9796	0.9501	0.9678	0.9306	0.9695	0.9306	0.9344	0.9475	0.9473	0.9672	0.9471	0.9393	0.9502	0.9462	0.9639	0.9342	0.9514	0.959	0.9233	0.9499	0.8865	0.922	0.9591	0.9592	0.9429	0.9266	0.9356	0.9656	0.9502	0.9409	0.9629	0.9514	0.9732	0.9506	0.9551	0.9898	0.9843
EARS2|35595|AT	0.0064	0.0132	0	0	0	0	0	0	0	0.0042	0	0.0083	0	0	0	0.0126	0	0	0.0029	0.0069	0.0096	0	0	0	0	0	0	0	0	0	0	0.003	0	0	0	0	0	0	0.0049	0	0	0	0	0.0311	0.0045	0	0.003	0	0
ARHGEF3|65359|AP	0	0	0	0	0	0	0	0	0	0	0	0	0	0	0	0	0	0	0	na	0	0	0	0	0	0	0	0	0	0	0	0	0	0	0	0	0	0	0	0	0	0	0	0	0	0	0	0	0
ADAM19|74386|AT	1	1	1	1	1	0.9551	1	1	0.9683	1	0.8766	1	0.9801	1	1	0.9619	0.9626	1	1	1	0.9205	1	0.9819	0.9407	1	0.9564	0.9119	1	1	1	1	1	1	0.9917	0.9778	0.984	0.9042	0.9833	1	0.97	0.9643	1	0.9099	0.966	0.9647	1	1	1	0.9534
CREM|11250|ES	0	0.3474	0.0611	0.2746	na	0.0647	na	na	0	0	0.0425	0.0842	na	0	na	0	0.1478	na	0.0123	0.1647	na	0	0.0653	0.0475	0	0	0.2102	0	0	na	0	0	0	0	0	0	na	0	0.1364	0.218	0.0627	0	0	na	na	0.2619	0	0.2236	0.1174
SCARF1|38357|ES	1	1	1	1	1	1	1	1	1	1	1	1	1	1	1	1	1	1	1	1	1	1	1	1	1	1	1	1	1	1	1	1	1	1	1	1	1	1	1	1	1	1	1	1	1	1	1	1	1
PACS1|16985|AP	0.0624	0.0341	0.0165	0.0572	0	0.0717	0.075	0.1387	0.0609	0.043	0.2289	0.0606	0.1132	0.0513	0.0346	0.1331	0.1731	0	0.0889	0.0567	0.162	0.1153	0.0606	0.0213	0.1414	0.0624	0.0803	0.0846	0.0778	0.093	0.1102	0.0308	0.0818	0.0224	0.162	0.0767	0.2779	0.1332	0.0279	0.1555	0.0896	0.4668	0.3149	0.022	0.028	0.0145	0.085	0.0542	0.488
MAP3K13|67991|AT	0.0021	0.0018	0.0016	0.0019	0	0	0	0	0	0	0.0017	0.0027	0	0	0	0.0047	0.0042	0	0.003	0.0024	0.0075	0	0	0	0	0.0018	0.002	0.0037	0	0	0	0	0	0	0.0022	0.002	0	0	0.0019	0	0	0.0057	0.0044	0.0103	0.0065	0	0	0	0.0027
PYROXD1|20693|AP	0.1798	0.0552	0.0719	0.1223	0.1142	0.1085	0.0473	0.2121	0.0837	0.0299	0.0703	0.0417	0.1321	0.117	0.0777	0.0852	0.0719	0.0623	0.0859	0.0695	0.1655	0.0656	0.0552	0.0522	0.1266	0.059	0.0437	0.0614	0.0232	0.0426	0.0623	0.032	0.0795	0.026	0.0681	0.0194	0.1424	0.1037	0.0513	0.066	0.0574	0.6303	0.3015	0.1028	0.0542	0.0563	0.0135	0.0496	0.163
HDAC7|21370|ES	0.0527	0.0547	0.0367	0.0956	0.1514	0.1099	0.0695	0.0716	0.0579	0.0617	0.0641	0.0994	0.0637	0.1816	0.0477	0.0884	0.1001	0.1025	0.0751	0.07	0.0735	0.1289	0.0875	0.1158	0.0849	0.0886	0.0429	0.1279	0.057	0.0376	0.1247	0.0869	0.0718	0.0402	0.1218	0.0397	0.1347	0.0906	0.0868	0.0675	0.0532	0.0815	0.0992	0.0911	0.0768	0.0236	0.1014	0.0297	0.0828
RFESD|72814|ES	0.4677	0.8346	0.7801	0.5748	0.3212	0.5578	0.4264	0.5867	0.296	0.7029	0.3212	0.6543	na	0.8324	0.8688	0.612	0.2211	0.3212	0.6543	0.6804	0.7395	0.6235	0.612	0.6149	0.7029	0.5946	0.6943	0.7615	0.5867	0.6059	0.5867	0.5419	0.6426	0.8255	0.5867	0.4701	0.6022	0.8255	0.8098	0.5473	0.5867	na	0.6804	1	0.8554	0.8428	0.5279	0.4151	0.7546
CSAD|21957|ES	1	1	1	0.9727	1	1	1	0.9751	1	0.9033	1	0.9609	0.9425	1	1	1	1	1	1	0.9741	1	1	1	0.92	1	0.9709	1	1	1	1	1	1	1	1	0.9425	1	1	0.9724	0.9804	0.9786	1	0.9517	1	1	0.9885	1	1	1	1
FIP1L1|69310|AT	0.8753	0.9449	0.9431	0.9854	0.9909	1	0.8195	0.9599	0.8522	0.9801	0.9826	0.9593	0.9457	0.9175	1	0.7756	0.9786	1	0.9737	0.9941	0.9752	0.9913	0.9626	0.9895	0.732	0.9376	0.9071	1	1	0.7858	1	0.9818	0.8672	0.7773	0.856	0.7976	0.9698	0.8982	0.933	0.9907	0.9399	0.9596	0.9954	0.775	0.9189	0.8903	0.953	0.8758	1
CXorf23|88652|AD	0.2085	0.6074	0.2391	0.241	0.3346	0.2391	0.1803	na	0.3491	0.186	0.2832	0.5136	0.3346	0.3613	0.456	0.5759	na	0.157	0.2888	0.2869	0.43	0.2009	0	0.2812	0.43	0.4497	0.3482	0.2175	0.2131	0.5399	0.3807	0.3393	0.3527	0.4235	0.4261	0.4916	0.2232	0.1005	0.3982	0.42	0.1644	0.4681	0.1436	0	0.6143	0.3471	0.3849	0.3137	0.4459
OBSCN|10202|ES	1	1	1	1	1	1	1	na	1	1	1	1	na	1	1	1	na	1	1	1	1	na	1	1	1	1	1	1	0.9135	1	1	1	1	1	1	1	1	1	1	1	1	na	1	1	1	1	1	na	na
METTL13|8996|ES	0.9863	0.9946	1	1	1	0.9857	1	1	0.9905	1	1	0.9904	0.9562	1	1	0.9895	1	1	1	1	1	0.9791	1	1	1	1	1	1	1	1	1	0.9939	1	1	0.9678	0.9895	1	1	1	1	1	1	1	1	1	1	0.9897	1	1
TK2|36723|RI	0.9228	0.9462	1	1	0.7706	0.6172	0.7185	1	1	1	1	0.803	0.8287	1	1	1	1	1	0.9212	1	1	1	1	1	1	0.8789	0.816	0.565	1	1	1	0.8726	1	1	1	1	0.9307	0.945	1	0.9177	1	1	1	1	0.8936	1	1	1	1
RIOK1|75274|AA	0.0948	0.0509	0.1146	0.1429	0	0.0683	0.0255	0.0498	0.1176	0.1014	0.084	0.1058	0	0.078	0	0.0561	0.084	0.0683	0.1252	0	na	0.0625	0.0381	0.0717	0.1549	0.1153	0	0.0991	0.0576	0.1504	0.0717	0.1176	0.0372	0.4063	0.0625	0.0753	0.0323	0.0683	0.0728	0.1549	0.0337	0.1964	0.3438	0.0255	0.0264	0.1667	0.1226	0.1549	0.1732
CHD4|19898|AA	1	1	1	1	1	1	1	1	1	1	1	0.9978	1	1	1	1	1	1	1	1	1	1	1	1	1	1	1	1	1	1	1	1	1	1	1	1	1	1	1	1	1	1	1	1	1	1	1	1	1
KLHDC3|76211|AP	0.012	0.0208	0.005	0.0077	0	0.0154	0.0083	0.0094	0.0052	0.0055	0.0236	0.0176	0.0111	0.0109	0	0.0438	0.006	0	0.008	0.0225	0.0212	0.0104	0.0209	0.0078	0.0342	0.0037	0.0082	0.014	0.0069	0.0123	0.0169	0.0274	0.0395	0.0217	0.03	0.0117	0.0076	0.0112	0.0271	0.0295	0.0203	0.0654	0.0044	0.0314	0.0253	0.0149	0.0026	0.0202	0.0128
PLIN3|46827|AA	0.9749	0.9877	0.9565	0.9644	0.9831	0.9306	0.977	0.9767	0.9786	0.9608	0.9795	0.9856	0.9774	0.9748	0.9371	0.9572	0.9764	0.9682	0.9712	0.9696	0.9634	0.9432	0.9724	0.9487	0.9701	0.9717	0.9575	1	0.9652	0.9813	0.965	0.9634	0.9712	0.9826	0.9617	0.9705	0.9791	0.965	0.9517	1	0.9906	1	0.9661	0.9707	0.9872	0.9749	0.9646	0.9739	0.9531
FAU|16773|AD	0.8483	0.9398	0.3848	0.4546	1	0.8284	0.7689	1	0.6498	0.7653	0.8907	0.679	0.4048	0.7071	0.4925	0.879	0.9045	na	0.9394	0.5928	0.7613	0.7808	0.7424	0.7908	0.753	0.5752	0.4654	0.8242	1	0.6929	0.7566	0.7097	0.9053	0.5602	1	0.3987	0.7106	0.8361	0.7024	0.7221	0.6996	1	0.4855	0.8308	0.7377	0.7187	0.1546	0.5634	0.6125
ZNF181|48996|AP	0.3138	0.2871	0.217	0.4225	na	0.4813	0.5494	0.5425	0.2336	0.6401	0.4415	0.4265	na	0.3279	0.2759	0.217	0.454	0.2336	0.3474	0.4655	0.4093	na	0.4655	0.2462	0.264	0.5232	0.5494	0.0801	0	0.289	0.2095	0.4325	0.1415	0	0.4466	0.413	0.2398	0.4206	0.3951	0.2382	0.217	0	0.3034	0.1788	0.4206	0.6465	0.5494	na	0.753
MS4A6A|16065|AD	0.9638	0.9767	1	0.925	1	0.924	1	0.7411	0.9855	1	0.9455	0.945	1	1	1	0.9753	0.8994	1	0.8111	0.923	na	0.8429	0.963	0.967	0.949	1	0.98	1	1	0.9488	1	0.949	0.9804	0.9754	1	0.9514	0.9148	0.9758	0.8757	0.9092	1	1	0.9702	1	0.9725	1	0.9439	1	1
MEMO1|53145|ES	0.9858	0.9914	0.9773	0.9903	1	0.9896	0.9866	1	1	1	1	1	1	0.9596	1	0.9674	1	0.9716	0.9641	0.9689	1	1	0.979	0.9738	0.9743	1	0.9727	0.9776	1	0.9677	1	0.9935	0.987	1	0.9794	0.9874	1	0.9909	0.9888	0.9906	1	1	0.979	0.9847	0.9836	0.9867	0.9886	0.9576	1
TUBGCP2|13534|ES	0.0449	0.0422	0.0078	0.0154	0.0076	0.0147	0.0276	0.0546	0.0326	0.0404	0.0336	0.0621	0.0432	0.0218	0.0292	0.0545	0.0292	0.0444	0.0634	0.0337	0.1601	0.0075	0.0273	0.0109	0.0234	0.0134	0.0171	0.016	0.0098	0.0409	0.031	0.0271	0.0496	0.0786	0.0348	0.0241	0.0601	0.0267	0.037	0.0428	0.0398	0	0.0335	0.0089	0.0252	0.0085	0.0076	0.017	na
HACL1|63585|ES	1	1	0.9901	1	1	1	1	1	1	0.9876	1	1	1	1	1	0.9904	1	1	0.9958	1	1	1	1	0.9959	1	1	1	0.9945	0.9931	0.9808	1	1	1	1	0.9951	1	1	1	1	1	0.9881	1	0.986	1	1	0.9933	1	1	1
PTPRB|23387|ES	1	1	0.9507	1	1	0.9827	0.9784	1	0.9679	1	1	1	1	0.9912	1	0.9785	1	0.9677	1	1	na	0.9764	1	0.9811	0.9818	0.9675	1	1	0.9848	1	1	1	0.9589	1	0.9754	1	1	0.9888	1	0.9846	1	1	1	1	1	0.9672	1	0.9311	1
CRHBP|72561|AT	0	0	0	0	0	0	0	0.0143	0	0	0.0619	0.018	0	0	na	0	0	0	0	0	0	0	0	0	0.0318	0	0	0.0365	0	0	0	0	0.0371	0	0	0	0.0084	0	0.0301	0	0	0	0.0505	0	0	0	0	0	0
TTC3|60550|AT	0.9963	0.9962	0.9982	0.9947	0.9971	0.9948	0.9964	0.9992	0.9942	0.9983	0.9956	0.9945	0.996	0.9935	0.9966	0.9974	0.9986	0.9993	0.9948	0.9956	0.9982	0.9957	0.9977	0.9951	0.9962	0.9984	0.9986	0.9989	0.9962	0.9979	0.9946	0.9952	0.9947	0.9962	0.9989	0.9941	0.9975	0.9974	0.9959	0.998	0.9991	0.9958	0.9992	0.9964	0.9965	0.9953	0.9964	0.9969	0.998
PSMD1|57923|ES	0.9972	1	0.9953	0.9885	0.9938	0.9839	0.9963	0.9945	0.9883	0.9923	0.9883	0.9932	0.9898	0.9887	0.9933	0.9936	0.9822	0.994	1	0.9901	0.9917	1	0.9947	0.9924	0.9941	0.995	0.9916	0.9935	0.987	1	0.9905	0.9912	0.9938	0.9937	0.9977	0.9935	0.9829	0.9899	0.9885	0.9898	0.9943	0.9929	0.9907	0.9817	0.9911	0.9897	0.9928	0.9919	0.9952
LRRFIP2|63976|ES	0.0009	0	0.0006	0	0	0.0014	0.0001	0	0	0.0009	0	0	0.0011	0	0	0.0003	0	0.0014	0	0.0006	0	0.0003	0.0005	0.0001	0.0006	0.0011	0.0002	0.0003	0.0004	0	0.0009	0.0003	0.0001	0	0	0.0001	0	0	0	0	0.0001	0.0002	0	0	0	0.0001	0.0007	0	0
SPACA7|26301|AP	0	0	0	0	na	0	0	0	0	0	0	0	0	0.0427	0	0	0	na	0	0	0	0	0	0	0	0	0	0	0	0	0	0	0	0	0	0	0	0	0	0	0	0	0	na	0	0	0	0	0
ZNF606|52379|AT	0.626	0.6431	0.7223	0.6444	0.8188	0.6557	0.5895	0.5056	0.5941	0.6882	0.6651	0.614	0.658	0.5071	0.6687	0.5846	0.6593	0.7125	0.6879	0.656	0.6259	0.6134	0.47	0.7241	0.7348	0.7294	0.6602	0.7376	0.6439	0.6834	0.6943	0.7044	0.7139	0.7282	0.7501	0.7564	0.5034	0.6679	0.6776	0.6816	0.75	0.6094	0.7105	0.7604	0.7041	0.7992	0.7638	0.7502	0.6919
SELP|8929|AT	0.0429	0.1035	0.0913	0.0207	0	0	0.1296	0	0.0145	0.0176	0.0497	0	0.0699	0.0454	0.1368	0.077	na	0.0591	0.1208	0	0	0	0.1257	0.0513	0.0538	0.0497	0.0474	0.0862	0.0273	0.0338	0	0.0275	0.0405	0.1145	0.0253	0.1272	0	0.1103	0.057	0	0.061	0.0923	0	0.027	0.0709	0.0511	0	0.0264	0
ATF7IP2|33978|ES	1	0.9315	1	1	na	1	1	1	1	1	1	1	na	1	na	1	1	1	1	1	1	na	1	1	1	0.9007	1	1	1	na	1	1	0.9059	1	1	1	1	0.8788	1	1	1	1	na	1	1	1	0.8557	1	1
TPRA1|66607|AP	0.3778	0.5008	0.3046	0.5834	0	0.7093	0.421	0.2685	0.4503	0.4186	0.3847	0.5167	0.5967	0.4534	0.4852	0.4974	0.3773	0.1545	0.4999	0.6729	0.0526	0	0.4338	0.4071	0.176	0.5196	0.409	0.2469	0.5405	0.3032	0.5002	0.3057	0.2272	0.3825	0.2658	0.4362	0.3279	0.5226	0.3711	0.1565	0.3905	0	0.4209	0.1856	0.6437	0.4226	0.3333	0.6188	0.5308
TRNT1|62974|AT	0.1247	0.1661	0.1669	0.0855	0.134	0.1614	0.1677	0.1791	0.2018	0.0802	0.1478	0.1868	0.1453	0.1065	0.1305	0.1239	0.1667	0.1354	0.1656	0.0826	0.1249	0.1626	0.1697	0.1685	0.115	0.1662	0.1886	0.1742	0.2015	0.1738	0.0938	0.1709	0.1905	0.2566	0.1677	0.1157	0.2263	0.1607	0.1678	0.1694	0.1362	0.1998	0.1511	0.1457	0.1217	0.1463	0.1534	0.2389	0.1902
TEX261|53912|ES	0.9918	0.9855	0.9962	0.9872	0.9774	0.9737	0.9862	0.969	0.9699	0.9863	0.9796	0.9791	0.9862	1	0.971	0.9533	0.9936	0.9881	0.9696	0.9388	0.9389	0.9878	0.9937	0.9862	0.9791	0.9847	0.9933	0.968	0.9754	0.9652	0.9599	0.9873	0.9799	1	0.9883	0.9825	0.9841	0.959	0.984	0.9835	1	1	0.971	0.9751	1	0.9899	0.988	0.9837	0.9091
NCOA4|11539|AD	0.9707	0.9718	0.9701	0.9849	0.9607	0.9707	0.9798	0.9779	0.9778	0.9738	0.9864	0.9847	0.9717	0.9858	0.9559	0.9724	0.9823	0.9929	0.9718	0.9812	1	0.9789	0.9649	0.9783	0.963	0.9829	0.9907	0.9787	0.982	0.9686	0.9837	0.983	0.9855	0.9827	0.9857	0.9856	0.9881	0.9876	0.978	0.9784	0.9764	1	0.9742	0.9899	0.9628	0.9826	0.9819	0.9839	0.9708
CCAR2|83034|AP	0	0	0	0	0	0	0	0	0	0	0	0	0	0	0	0	0	0	0	0	0	0	0	0	0	0	0	0	0	0	0	0	0	0	0	0	0	0	0	0	0	0	0	0	0	0	0	0	0
ARFGAP1|60110|AA	0.9815	0.9896	0.9893	0.9915	1	0.9866	1	0.9528	0.9898	1	0.9737	0.9927	0.9873	1	1	1	0.971	0.9705	0.9795	1	1	0.9797	0.9568	1	0.9785	0.9897	1	1	1	0.99	0.9896	0.9947	0.9717	0.9786	1	0.9911	0.9618	0.9849	0.9701	0.9719	1	1	0.9636	1	1	0.9724	0.9898	0.9609	0.9598
ITGA7|22219|ES	0.3468	0.3751	0.2778	0.3059	na	0.1163	0.1795	0.3607	0.3607	0.2957	0.3713	0.2025	0.5851	0.2915	na	0.2755	0.6286	0.2973	0.3047	0.608	0.6677	0.3229	0	0.3782	0.2419	0.2409	0.1947	0.5789	0.1746	0.1786	0.2025	0.3185	0.2495	na	0.3143	0.2661	0.4968	0.3782	0.2753	0.3767	0.6025	0.8839	0.2898	0.2138	0.4436	0.3969	na	na	na
FARSA|47889|AD	0.9924	1	1	0.9928	1	0.9937	0.995	0.9943	0.9948	0.9954	0.9903	0.9971	1	0.9971	0.9786	0.9847	0.9922	1	0.9922	0.9939	1	1	0.9946	0.9966	1	1	0.991	1	1	1	0.9957	0.9971	0.9904	1	0.996	0.985	1	1	1	1	0.9862	1	0.9942	1	0.9945	0.9945	0.9893	1	0.983
TJP3|46725|AP	0.189	0.4996	0.1633	0.2226	0.385	0.1363	0.17	0.0222	0.4661	0.4998	0.3773	0.2503	0.2066	0.2215	0.399	0.3232	0.1749	0.1784	0.1944	0.6316	0.4153	0.1688	0.0464	0.2809	0.1456	0.4297	0.4467	0.4892	0.1527	0.2761	0.0729	0.5768	0.3523	0.4942	0.2814	0.3484	0.0367	0.1551	0.3917	0.5216	0.3251	0.8083	0.4141	0.2357	0.4345	0.2687	0.2711	0.5512	0.0232
G2E3|27054|AP	1	0.9678	1	1	na	0.9872	1	0.9104	0.9849	1	0.9959	1	na	1	na	0.9894	na	na	1	1	1	0.976	0.966	1	0.9919	0.9827	na	1	1	1	1	1	0.9872	0.8486	0.9644	1	na	0.9799	1	1	0.9889	na	na	1	na	1	1	na	na
TG|319464|ES	0.0713	0.3099	0.7195	0.2424	na	0.2625	0.0309	0.2335	na	0.2378	0.3041	0.3121	0.2632	0.4977	0.2098	0.3862	0.3455	0.1841	0.388	0.4443	0.2369	0.6391	0.1399	0.4085	0.2674	0.3624	0.157	0.3815	0.4958	0.2756	0.5436	0.3025	0.3543	na	na	0.2505	0.2955	0.3058	0.2519	0.1648	0.194	0.0433	0.0933	0.5052	0.1695	0.2465	0.5033	0.0682	0.0101
C19orf82|47382|ES	0.372	0.4369	0.3172	0.4039	0	0.2923	0.4451	0.2965	0.2407	0.3104	0	0.4722	0.3541	0	0.6151	0	0.6187	0.2965	0.5265	0	0.7312	0.6016	0.4764	0.5231	0.4472	0.4286	0.5401	0.2368	0.3285	0.5324	0.3124	0.4839	0	0.2673	0.2317	0.2374	0.3904	0.5311	0.5138	0.432	0.2119	0.6089	0.292	0.368	0.4572	0.3508	0	0.3025	0
ASH1L|8083|AP	0.3771	0.3202	0.3771	0.1591	na	0.1634	0	0.6687	0.3417	0.4189	0	0.1605	0	0	na	0.2745	0.3771	0	0.3019	0	0	0.2745	0	0.3705	0.4181	0	0.3178	0.2324	0.3771	0.1591	0.6794	0.3112	0.3234	na	0.1374	0.2777	0	0	0.2809	0.2417	0.3354	na	na	0	0.3935	0.4467	0.4523	0	na
C19orf54|49998|AD	0.9081	0.8707	0.8358	0.8495	na	0.8537	0.9446	0.7924	0.7822	0.97	0.9211	0.8435	0.8316	0.8215	0.8778	0.7822	0.9182	0.7586	0.9485	1	0.9508	0.8778	0.9151	0.847	1	0.9425	0.9349	0.8178	0.9081	0.8358	1	0.8744	1	1	1	0.9263	0.8998	0.9263	0.8707	0.9151	0.6423	na	1	1	0.8682	0.8899	1	0.8778	0.8778
NDRG2|26499|ES	1	1	1	1	1	1	1	1	1	1	1	1	1	1	1	1	1	1	1	1	1	1	1	1	1	1	1	1	1	1	1	1	1	1	1	1	1	1	1	1	1	1	1	1	1	1	1	1	1
UBE2D4|79375|ES	0.2889	0.6452	0.7117	0.7949	0.5311	0.6294	0.7989	0.4335	0.8982	0.8177	0.8695	0.8253	0.7508	0.4638	0.7404	0.5915	0.829	na	0.5915	0.7235	0.8132	0.7621	0.6468	0.623	0.7591	0.7649	0.7136	0.4451	0.8642	0.4653	0.6008	0.8797	0.6792	na	0.1525	0.682	0.833	0.53	0.7202	0.681	0.6347	0.2682	0.7717	0.4787	0.6476	0.7147	0.4382	1	0.8307
SSH2|40062|AT	0.4754	0.6417	0.6404	0.6484	0.7761	0.5926	0.5578	0.7987	0.5818	0.6671	0.5883	0.5806	0.6226	0.5442	0.7192	0.499	0.4419	0.6919	0.5296	0.7045	0.6523	0.7629	0.5736	0.5831	0.4129	0.6301	0.742	0.7134	0.6968	0.5787	0.7402	0.7125	0.504	0.4949	0.5615	0.5784	0.7807	0.632	0.6196	0.7187	0.665	0.7247	0.7056	0.606	0.6711	0.4862	0.6377	0.8095	0.8596
IL1RAP|68107|AT	0.9128	0.8834	0.7089	0.7152	0.7391	0.5715	0.8478	0.5624	0.9227	0.7462	0.6513	0.6837	0.757	0.6593	0.8872	0.8829	0.6282	0.7218	0.7294	0.6	0.7146	0.7239	0.7993	0.8852	0.8971	0.9243	0.9173	0.7445	0.6589	0.9088	0.697	0.8454	0.9217	0.9082	0.8552	0.8757	0.6245	0.7515	0.887	0.7945	0.8893	0.8868	0.8466	0.8562	0.8977	0.9532	0.7132	0.8859	0.7922
MSRA|82605|ES	1	1	0.9942	0.9942	1	1	0.9912	1	1	1	1	0.9949	1	1	1	1	1	1	0.9929	1	1	1	0.9741	1	1	1	0.9889	1	1	1	1	1	1	0.9885	1	1	1	1	1	1	0.9959	0.9875	1	1	1	1	1	0.9906	1
GSN|87430|ES	0.0888	0.2009	0.0521	0.1049	0.1161	0.053	0.2171	0.1739	0.0866	0.1315	0.0997	0.2322	0.0845	0.1434	0.1515	0.1721	0.1689	0.1383	0.1145	0.1463	0.1083	0.1074	0.0906	0.1641	0.1831	0.1707	0.108	0.0686	0.1366	0.0992	0.0824	0.1259	0.1029	0.0871	0.1991	0.1459	0.1765	0.1462	0.1206	0.1999	0.0699	0.1428	0.2406	0.0968	0.1445	0.0811	0.1122	0.0588	0.0257
ITPA|58579|AD	0.9906	0.9957	0.9765	0.9858	1	0.9942	1	0.9893	0.9911	0.9818	1	0.9851	0.9783	1	1	1	0.9871	0.9906	0.9874	0.9952	0.9864	0.9941	0.9945	1	0.9921	0.9821	0.986	0.9872	0.9967	0.9911	1	0.995	0.9964	0.9887	0.9901	0.9891	0.9898	0.9891	0.992	0.9874	0.9934	1	0.9603	0.9956	0.9901	0.9973	1	0.9946	1
QRICH1|64821|ES	0.1726	0.1183	0	0.2313	0.1654	0	0.0472	0.3729	0.0605	0.1581	0.222	0.1921	0.1735	0.209	0.1986	0.0298	0	0	0.0581	0.0902	0.0599	0.1654	0.1697	0.0603	0	0.1063	0.028	0	0.0877	0.1017	0.1921	0.0913	0.1946	0.1752	0.0986	0	0	0.0976	0.1232	0	0.2839	0.5978	0.2379	0.0967	0	0.1642	0.2858	0.1207	0.1654
BAG1|86098|ES	0.0387	0.015	0.0147	0.0263	0.0192	0.0159	0.0197	0.0086	0.027	0.0118	0.0092	0.0165	0.0257	0.0352	0.0238	0.0152	0.0143	0.0141	0.0205	0.0326	0.0388	0.0111	0.0299	0.019	0.0206	0.0227	0.0135	0.0073	0.0098	0.008	0.0185	0.0304	0.0271	0.0362	0.0067	0.0202	0.0153	0.0305	0.0165	0.0228	0.0083	0.0441	0.018	0.022	0.0331	0.0344	0.0124	0.0253	0.0147
EMP1|20543|ES	0.998	0.9988	1	1	0.9905	1	0.9947	1	1	1	1	1	0.9901	0.9949	0.9944	0.9929	1	1	0.9918	0.9843	1	0.969	0.9925	0.9953	1	1	1	0.987	0.9954	0.9962	1	0.9915	0.9956	1	0.9941	0.998	1	0.9889	0.993	1	1	1	1	0.9962	0.9928	0.9966	0.992	1	1
MASTL|11063|ES	0.9732	0.9303	0.9335	0.9558	1	0.8547	0.8745	1	1	0.9637	0.8327	0.9561	0.7874	0.9492	0.8547	0.9703	0.9476	1	0.9179	0.9274	0.8591	1	0.9414	0.9329	0.884	0.9635	0.9577	1	0.9669	0.8692	0.8905	0.9249	0.9044	1	0.885	1	0.9108	0.9644	0.9678	0.9515	0.9539	1	0.9127	0.9241	0.9539	1	0.9376	0.92	1
GRAMD1A|49012|ES	0.003	0	0	0	0	0.0027	0	0	0.004	0	0.0034	0.0034	0	0	0	0.0022	0	0.0074	0	0.0041	0.006	0	0	0	0.0069	0.0072	0.002	0	0.0028	0	0	0.0022	0.005	0.0043	0.0023	0.0095	0	0.0034	0.0051	0.0047	0.0201	0.0113	0	0	0.0023	0.0038	0	0	0.0197
ARSA|62895|ES	0.3326	0.5785	0.6536	0.2738	na	0.4384	0.2766	0.8	0.2149	na	0.2047	0.7737	0.7814	0.2173	na	0.4688	0.6274	na	0.4579	na	na	na	0.6994	0.5185	0.7551	0	0.643	na	0.5417	0.7132	na	0.1341	0.7206	na	0.7961	0.4483	0.3413	0.8601	0.6777	na	0.2924	na	0.6293	1	0.426	0.506	0.4596	na	na
OCIAD2|69257|ES	0.9847	0.9887	0.9877	0.9874	0.9791	0.9897	0.9951	0.982	0.9888	0.9663	0.9689	0.9814	0.9818	0.9802	0.9918	0.9743	0.9887	0.9972	0.9888	0.983	0.9825	0.9702	0.9936	0.9869	0.975	0.989	0.9758	0.98	0.9862	0.9824	0.9605	0.9824	0.9951	0.9879	1	0.983	0.9809	0.9947	0.976	0.9947	0.9832	0.992	0.9768	0.9911	0.9875	0.9847	0.9889	0.9822	0.9894
SPATA7|28688|RI	1	1	0.9916	1	1	1	0.9845	1	1	1	1	1	1	1	1	1	1	1	1	1	1	1	1	1	1	1	1	1	1	1	1	0.9938	1	1	1	1	1	1	1	1	1	1	1	1	1	1	1	0.989	1
CYP3A5|80708|AT	0.1225	0	0	0.3744	0.1768	0	0.1343	0	0.3584	0.3584	0.0826	0	0.2368	0.2451	na	0.157	0	0	0.0492	0.6769	0	0	0	0	0	0	0	0	0.1126	0	0.1411	0	0.2075	0	0	0	0	0	0	0.072	0.0852	0	0.5827	0	0.2101	0	0.0572	0	0
ZNF451|76579|AT	0.006	0	0	0	0	0	0	0	0	0	0	0	0	0	0	0	0	0	0.0039	0	0	0	0.007	0	0	0	0	0.0072	0	0	0	0	0	0	0.0046	0	0	0.0068	0	0.0031	0.0039	0.0122	0	0	0	0.0094	0	0.0089	0
ATG16L2|17649|AT	0.7928	0.7581	0.7708	0.7346	0.7341	0.6189	0.739	0.8611	0.7377	0.7193	0.7688	0.7622	0.8499	0.7527	0.7847	0.7763	0.8015	0.8289	0.7402	0.7733	0.8923	0.723	0.7	0.7012	0.6787	0.6926	0.8402	0.6701	0.7293	0.792	0.7816	0.7558	0.7024	0.7258	0.7985	0.7528	0.8595	0.746	0.7342	0.7876	0.7908	0.8655	0.8724	0.6447	0.874	0.6271	0.6661	0.812	0.9319
RBM6|64944|ES	1	0.9065	1	1	1	1	1	1	1	1	1	1	1	0.8437	na	0.7235	1	1	1	1	0.849	1	1	1	1	1	1	0.7797	1	1	0.7588	1	1	1	1	1	1	1	1	0.5943	0.8517	1	0.4808	0.6386	1	1	na	1	na
MANBAL|59338|ES	0	0.0033	0.0026	0.0098	0.0069	0	0.0023	0	0	0	0.0051	0.0019	0	0.0025	0	0.0037	0.0126	0	0.0025	0.0035	0	0.0035	0.0116	0	0	0	0.0024	0.0053	0	0	0.0023	0	0	0	0.0022	0.005	0.0016	0	0	0.0019	0	0	0	0	0.0038	0	0	0	0.0039
MCM7|80881|AP	0.4523	0.2137	0.4124	0.5648	0.7032	0.507	0.3284	0.3722	0.5152	0.6287	0.3446	0.5004	0.4068	0.6044	0.5754	0.3146	0.2566	0.3545	0.59	0.6653	0.3038	0.5943	0.4474	0.3942	0.3257	0.3426	0.3001	0.4386	0.3557	0.2583	0.4511	0.3992	0.3247	0.4034	0.3245	0.3435	0.2817	0.2646	0.3179	0.5514	0.3262	0.4277	0.3082	0.2872	0.3325	0.2843	0.4806	0.6348	0.3368
ARHGEF39|86273|RI	1	1	1	1	1	1	1	1	1	1	0.8381	1	1	1	1	1	1	1	0.7661	1	1	1	1	1	1	1	1	1	1	0.5375	1	1	1	1	1	1	1	1	1	1	1	1	1	1	1	1	1	1	1
ACBD4|41948|RI	0.2367	0.1974	0.2167	0.3016	0.34	0.348	0.2414	0.2056	0.1469	0.2376	0.2237	0.2667	0.1649	0.3433	0.1429	0.2376	0.1715	0.2353	0.2479	0.1253	0.1189	0.2348	0.2534	0.1123	0.2092	0.163	0.1153	0.0631	0.231	0.1377	0.489	0.175	0.1348	0.1168	0.1447	0.1628	0.363	0.2559	0.0801	0.257	0.1375	0.2165	0.1194	0.175	0.125	0.1192	0.1538	0.1736	0.1879
FAM102B|3941|AT	0.8408	0.9208	0.8681	0.7124	0.6472	0.5823	0.8919	0.8331	0.902	0.8576	0.896	0.7309	0.9146	0.6617	0.8912	0.9002	0.756	0.7882	0.791	0.9031	0.9166	0.6015	0.9528	0.8431	0.9404	0.925	0.966	0.7521	0.8726	0.9804	0.8121	0.9124	0.9351	0.8957	0.9519	0.9013	0.6973	0.8038	0.8714	0.6657	0.9537	0.8986	0.9599	0.9216	0.8706	0.9616	0.7352	0.8881	0.6529
WDR75|56504|AA	0.0367	0.0249	0.0077	0.0341	0.0165	0.0203	0.0177	0.0403	0.0299	0.0337	0.0703	0.0341	0.0612	0.0175	0.0246	0.0802	0.0236	0.0377	0.0318	0.0396	0.0744	0.0131	0.0299	0.0083	0.0138	0.0165	0.0311	0.0182	0.0246	0.0449	0.0377	0.0234	0.0318	0.0158	0.024	0.0073	0.0495	0.0317	0.024	0.0564	0.0525	0.0916	0.0438	0.0054	0.0781	0.012	0.0119	0.0409	na
NF2|61660|ES	1	1	1	1	0.9642	0.9878	1	1	1	1	1	1	1	0.9914	1	1	1	1	1	1	1	1	1	1	1	0.9886	1	1	1	1	1	1	1	1	1	1	1	1	0.9752	1	1	1	1	1	1	1	1	1	1
NXN|38280|AP	0	0	0	0	0	0	0	0	0	0	0	0	0	0	0	0	0	na	0	0	0	0	0	0	0	0	0	0	0	0	0	0	0	0	0	0	0	0	0	0	0	0	0	0	0	0	0	0	0
C19orf57|47944|ES	1	1	1	1	1	1	1	1	1	1	1	1	1	1	1	1	1	1	1	1	1	1	1	1	1	1	1	1	1	1	1	1	1	1	1	0.8411	1	1	1	1	1	1	1	1	1	0.8611	1	1	1
PFKM|21414|AP	0.8112	0.7822	0.9272	0.979	0.9795	0.9506	0.8765	0.9298	0.8795	0.9648	0.9458	0.9389	0.9406	0.9488	0.9353	0.9533	0.9207	0.9084	0.9284	0.9576	1	0.954	0.9196	0.9451	0.9391	0.9492	0.9402	0.9717	0.9617	0.9563	0.9496	0.9363	0.9357	0.9201	0.953	0.9325	0.9153	0.9096	0.9226	0.9747	0.9141	0.6683	0.8998	0.9467	0.915	0.8735	0.9397	0.8596	0.8011
MTSS1L|37410|ES	0.138	0.3858	0.2743	0.3055	0.4162	0.3884	0.5258	na	0.4359	0.1473	0.331	0.4558	0.4137	0.4402	0.2951	0.2873	0.4757	0.3414	0.1536	0.4614	0.2322	0.4049	0.2269	0.3798	0.3501	0.1536	0.4321	0.509	0.3525	0.3692	0.4205	0.3858	0.2764	0.5212	0.2505	0.4829	0.3121	0.239	0.2743	0.3245	0.4464	na	0.0703	0.3769	0.3121	0.2829	0.2322	0.3431	na
PDZRN3|65632|AT	1	1	1	1	na	1	1	1	1	1	1	1	1	1	1	1	1	1	1	1	1	1	1	1	1	1	1	1	1	1	1	1	1	1	1	1	1	1	1	1	1	1	1	1	1	1	1	1	1
ZNF799|47798|AP	0.2206	0.1788	0.1618	0.3357	0.1751	0.359	0.1908	0.4432	0.2613	0.1629	0.3113	0.1563	0.1171	0.4869	na	0.2415	0.3033	0.3066	0.2515	0.4931	0.5348	0.3709	0.1055	0.2544	0.2613	0.2364	0.1853	0.2245	0.1503	0.1055	0.3205	0.2312	0.166	0.096	0.1055	0.2097	0.2233	0.2922	0.4144	0.096	0.1171	0.3535	0.2097	0.1296	0.5859	0.1729	0.2613	0.2613	na
DCUN1D4|69273|ES	1	1	1	1	1	1	1	1	0.9802	1	1	0.9873	1	0.9541	0.8994	1	1	1	1	1	1	1	1	1	0.9755	1	1	1	1	0.9212	1	1	1	1	1	1	1	0.9784	0.9687	1	1	1	1	1	1	1	1	1	na
TMEM237|56847|AP	0.66	0.7527	0.6676	0.5068	0.426	0.6835	0.748	0.8386	0.6291	0.5096	0.5975	0.5613	0.7084	0.3547	0.4589	0.8207	0.6255	0.1983	0.7399	0.5212	1	0.331	0.7121	0.7696	0.7714	0.7169	0.4756	0.7015	0.5174	0.7153	0.452	0.6751	0.7121	0.5626	0.6845	0.8386	0.3081	0.4711	0.6721	0.6255	0.6683	0.3888	0.553	0.6278	0.8204	0.7121	0.7608	0.8032	0.331
SP140L|57887|AT	0.1456	0.2906	0.126	0.168	0.1089	0.1655	0.1406	0.1675	0.1902	0.1401	0.2096	0.2305	0.0764	0.247	0.1494	0.1088	0.1638	0.225	0.1636	0.1485	0.1401	0.2278	0.0885	0.1824	0.1677	0.1925	0.1192	0.2202	0.0979	0.1139	0.151	0.1419	0.1517	0.0841	0.2444	0.102	0.1863	0.0696	0.1295	0.1164	0.1373	0.1402	0.1277	0.0919	0.124	0.0826	0.1882	0.0939	0.168
ARL15|138393|ME	0	0	0	0	0.0228	0	0.0049	0	0	0	0	0	0	0	0.0809	0	0	0	0	0	0	0	0	0	0.0045	0	0	0	0	0	0	0	0	0	0.0043	0	0	0	0.0114	0	0	0	0	0	0	0.0049	0	0.0128	0
UBR2|76179|AP	0	0	0	0	0	0	0.0226	0	0	0	0	0	0	0	0	0	0.0997	0	0	0	0	0	0	0	0	0	0	0.0167	0	0	0	0	0	0	0	0	0	0	0.015	0	0	0	0	0.063	0	0	0	0	0
ATE1|13323|ES	0.9495	0.9904	0.9753	0.9547	1	0.9817	1	1	1	0.9711	1	0.9908	1	0.9683	1	1	1	1	0.9869	0.966	1	1	0.9809	1	1	0.965	1	1	1	1	1	1	1	0.9728	1	1	1	0.9793	1	0.9814	0.9631	na	1	1	1	0.9472	1	1	1
USP8|30586|AD	0	0.0446	0	0.0234	0	0	0.0274	0	0	0	0	0.0115	0	0	na	0	0	0	0	0	0	0	0	0	0.0195	0	0	0	0	0	0	0	0	0	0	0	0	0	0	0	0.1444	na	0	0	0	0	0	0	na
RNF144B|75486|AP	0.0034	0	0	0	0	0.0051	0.0036	0.0074	0	0	0	0.0066	0	0.0081	0	0	0.0102	0	0.0066	0	0.0197	0	0.0149	0	0	0.0006	0.0023	0.0042	0	0	0.0166	0	0	0	0.0051	0	0.0057	0.0016	0.0044	0.0059	0	0	0	0	0	0.0055	0	0	0
ZBTB8OS|1611|AT	0.8096	0.7737	0.8772	0.8167	0.8838	0.7338	0.7653	0.8565	0.7398	0.7838	0.8518	0.7823	0.8223	0.8166	0.8295	0.845	0.8599	0.8526	0.8002	0.8008	0.9318	0.82	0.8763	0.7148	0.726	0.8156	0.8462	0.8691	0.7891	0.8502	0.8469	0.8082	0.7719	0.9147	0.7896	0.7693	0.8784	0.7772	0.8064	0.8789	0.7579	0.9155	0.8717	0.7965	0.8451	0.7621	0.8327	0.735	0.944
EMCN|70089|ES	0.9841	0.9799	0.9851	0.9875	0.9322	0.9919	0.9687	0.9467	0.9708	0.9861	0.9929	0.9854	0.9822	0.9777	1	0.9814	1	0.9914	0.9659	1	na	0.9858	0.9697	0.9941	0.9625	0.9758	0.9958	0.9876	0.9919	0.9885	0.9822	0.9641	0.9838	0.9826	0.9879	0.9877	0.9854	0.9572	0.9894	0.9893	0.976	0.9879	0.9751	0.9868	0.9656	0.9551	0.9887	0.9735	1
PKP4|55675|AP	0.1016	0.0534	0.0569	0.144	0.1383	0.0616	0.1538	0.1094	0.0517	0.0703	0.1019	0.0492	0.0479	0.1663	0.0308	0.069	0.0227	0.0476	0.0439	0.1679	0.0506	0.0175	0.0722	0.0473	0.0672	0.0578	0.0864	0.0606	0.0518	0.1049	0.0671	0.0501	0.055	0.0237	0.0759	0.0693	0.1042	0.0811	0.0972	0.1028	0.0676	0	0.1	0.05	0.0755	0.0629	0.031	0.0704	0.069
CD99L2|90359|ES	1	1	1	1	1	1	1	1	1	1	1	0.9868	1	0.9908	1	1	1	1	1	1	1	1	1	1	1	1	1	1	1	1	1	1	1	1	1	1	1	1	1	1	1	1	1	1	1	1	1	1	1
RAPGEF3|21349|AP	0.749	0.8429	0.8548	0.8895	0.928	0.8824	0.8524	0.824	0.7449	0.8351	0.8094	0.8758	0.8718	0.7898	0.9382	0.8898	0.7182	0.7746	0.9096	0.9116	0.7232	0.9165	0.8692	0.8001	0.7569	0.922	0.737	0.7676	0.8786	0.833	0.9661	0.9228	0.7847	0.6384	0.7902	0.782	0.8441	0.8727	0.8674	0.9398	0.8033	0.7511	0.9265	0.8367	0.9062	0.8289	0.7917	0.8802	1
RBPMS|83290|AT	0.349	0.4179	0.3225	0.367	0.2327	0.2088	0.3861	0.3781	0.2974	0.34	0.3273	0.3658	0.2421	0.3485	0.2665	0.3798	0.4704	0.3228	0.3641	0.2817	0.2321	0.2227	0.2191	0.2985	0.3557	0.277	0.3798	0.3402	0.2938	0.2833	0.2412	0.353	0.3781	0.2074	0.3194	0.2851	0.3934	0.3216	0.4067	0.3538	0.3719	0.1484	0.2974	0.3943	0.3456	0.397	0.383	0.1968	0.1593
PKN2|3698|AT	0.1074	0.0992	0.0978	0.0908	0.0619	0.1166	0.075	0.1186	0.1205	0.1026	0.1222	0.1111	0.0731	0.1416	0.2053	0.1222	0.1123	0.0848	0.1193	0.0919	0.0948	0.0821	0.1072	0.1069	0.1164	0.1188	0.0627	0.0883	0.0534	0.0994	0.0798	0.0819	0.115	0.081	0.0847	0.0728	0.1144	0.1121	0.1019	0.0949	0.065	0.1728	0.0841	0.0596	0.0963	0.05	0.0902	0.094	0.0687
ITGB4|43489|ES	0.0281	0.2282	0.5254	0.5529	0.5984	0.1147	0.7277	0.6268	0.1787	0.5148	0.2248	0.506	0.1546	0.6872	0.1752	0.2747	0.3017	0.3692	0.1644	0.1996	0.0308	0.5773	0.8804	0.6268	0.2254	0.4131	0.193	0.7725	0.8449	0.1409	0.3653	0.3718	0.1576	0.1672	0.1576	0.2627	0.4962	0.6813	0.3829	0.5108	0.1224	0.3102	0.2412	0.1364	0.2276	0.0292	0.2848	0.0588	0.3513
SEC31A|69720|AP	0.6701	0.452	0.5434	0.6544	0.8149	0.5252	0.5838	0.6715	0.3787	0.6414	0.6175	0.5458	0.6481	0.3977	0.6357	0.4117	0.4688	0.7164	0.4929	0.8222	0.8679	0.4641	0.6388	0.4171	0.5318	0.6115	0.5855	0.5004	0.637	0.5449	0.719	0.6668	0.6244	0.4433	0.6345	0.5581	0.734	0.668	0.6302	0.7737	0.7161	0.6499	0.8031	0.5699	0.8493	0.5163	0.223	0.6627	0.7684
CAMK2G|12246|ES	0.9619	0.9387	0.8974	0.9391	1	0.9899	0.8904	0.887	0.9037	0.8589	0.8662	0.8634	0.6878	0.8657	0.9181	1	0.8626	0.737	0.8284	1	0.9456	0.925	0.7161	0.9369	0.9025	0.9142	0.9162	0.9337	0.8561	0.9152	0.9024	0.8862	0.925	0.8916	0.7238	0.8104	0.972	0.7816	0.9246	0.8767	0.8112	0.7424	0.6577	0.9799	0.9308	0.8921	0.7802	0.7433	0.8793
NUDCD1|84885|ES	0.0178	0	0.0155	0.0337	na	0.0166	0.0192	na	0.0316	0.0217	0	0.015	na	0	na	0.0178	0	na	0	na	na	0	0	0.0426	0.0498	0	0	0	0	0	0	0	0	0	0.0316	0.0166	0	0	0.0134	0	0.0316	na	0.0466	0	0.1401	0	0.0251	0.0264	na
CARHSP1|33954|AP	0.9553	0.9562	0.9475	0.986	0.9635	0.9489	0.9477	0.9164	0.9793	0.9248	0.9578	0.937	0.9856	0.9515	0.9827	0.9376	0.9618	0.9659	0.9852	0.9683	0.9783	0.9446	0.9759	0.96	0.9497	0.9759	0.9827	0.9755	0.9251	0.9307	0.9589	0.9542	0.935	0.9738	0.9589	0.9605	0.9689	0.9768	0.9321	0.9719	0.9755	0.9348	0.9821	0.9448	0.9636	0.9246	0.9888	0.9624	1
CTNS|38478|ES	1	1	1	1	1	1	0.9669	1	0.9685	1	1	1	0.944	1	1	1	1	1	1	1	1	1	1	1	1	1	1	1	1	1	1	1	1	1	1	1	1	0.9669	1	1	1	1	1	1	1	1	1	1	1
RANGAP1|62414|AP	0.1363	0.1376	0.0932	0.1675	0.1539	0.1415	0.0649	0.0943	0.1385	0.0711	0.1055	0.1169	0.0857	0.0973	0.17	0.1195	0.0739	0.0776	0.13	0.0541	0.0565	0.1431	0.0875	0.1139	0.115	0.1127	0.1113	0.151	0.1106	0.136	0.142	0.0998	0.1018	0.1032	0.1076	0.0958	0.0543	0.0725	0.1031	0.0567	0.1049	0.0257	0.0951	0.0799	0.1381	0.1182	0.0754	0.1055	0.0941
SETD3|29216|AT	0.0028	0.004	0.0014	0.003	0.0019	0.0053	0.0033	0.0036	0.0022	0.0035	0.0043	0.0051	0.002	0.0053	0.0012	0.004	0.0012	0.0031	0.003	0.0027	0.002	0.0009	0.0026	0.0055	0.0052	0.002	0.0016	0.006	0.0029	0.0016	0.0022	0.0023	0.0018	0.0046	0.0023	0.005	0.0016	0.0059	0.0017	0.0028	0.0025	0.0014	0.0002	0.0026	0.0006	0.0005	0.0016	0.0008	0.0006
PSME3|41143|AP	0.2583	0.1627	0.1673	0.1642	0.184	0.1397	0.1355	0.2932	0.1497	0.1608	0.2591	0.1801	0.1702	0.1802	0.1723	0.2635	0.2956	0.2312	0.2725	0.3013	0.4263	0.1832	0.1814	0.1338	0.1614	0.182	0.238	0.1548	0.1448	0.1714	0.1651	0.123	0.2259	0.2585	0.1852	0.1491	0.2576	0.2086	0.1661	0.3565	0.2223	0.5837	0.2638	0.1987	0.2355	0.1008	0.1541	0.1764	0.5875
MOB3A|46572|AP	0.0376	0.0282	0.0697	0	0	0	0.0755	0.0603	0.0393	0	0	0.025	0	0	na	0	0	0	0	0.1138	0.1462	0	0	0	0	0	0.0269	0.0502	0	0.0825	0	0.0231	0	0	0.0212	0	0	0	0.0311	0.0441	0	0	0.2382	0	0	0.0441	0	0	na
PLXDC1|40623|ES	0.4997	0.2304	0.1071	0.2523	0.1684	0.3506	0.175	0.7392	0.2012	0.2836	0.3125	0.3676	0.3686	0.3247	0.1525	0.1767	0.4097	0.2369	0.2488	0.23	0.4196	0.2307	0.2882	0.1808	0.1367	0.4029	0.1159	0.369	0.3779	0.1879	0.6965	0.4743	0.2384	0.1836	0.185	0.265	0.592	0.1889	0.1684	0.081	0.1171	0.6656	0.2978	0.5553	0.1874	0.2126	0.4029	0.0512	0.8071
ASGR1|38840|AT	0.8839	0.9585	0.9783	0.8296	1	0.8975	0.9173	0.8326	0.9344	0.895	0.8611	0.8991	0.8643	0.8719	1	0.8237	0.934	0.8848	0.9279	0.8786	0.878	0.9595	0.9303	0.9185	0.8398	0.9195	0.9728	1	0.945	0.9575	1	0.9109	0.8958	1	0.9433	0.9537	0.8798	0.8776	0.8893	0.9589	0.949	0.8514	1	0.9746	0.8634	0.7766	0.9183	1	0.9467
ENAH|9992|AA	0.2787	0.2667	0.1968	0.1654	0.1414	0.1223	0.2188	0.1543	0.2231	0.2087	0.1641	0.2455	0.1635	0.2025	0.1609	0.3094	0.2218	0.178	0.1857	0.1141	1	0.3132	0.1226	0.1519	0.1933	0.1483	0.2241	0.1319	0.122	0.1841	0.2013	0.1361	0.1702	0.3132	0.1663	0.1758	0.2387	0.1657	0.2127	0.2331	0.228	0.477	0.6061	0.146	0.136	0.0911	0.1273	0.1613	0.1223
SLIT3|74469|AT	0.9962	0.9987	1	0.9948	1	0.9977	1	0.9909	1	1	0.9977	1	1	1	0.9854	0.9931	1	1	0.9935	1	0.9757	0.9952	0.9931	0.9867	0.9966	1	0.9958	1	1	0.9988	1	0.9965	0.9882	1	1	1	0.9899	1	0.9982	1	0.9991	0.9935	0.9972	1	1	1	1	1	1
DLG1|68277|AP	0	0	0.1692	0.1621	na	0	0.1314	0	0	0.1756	0.1584	0.285	na	0.098	0	0.7762	0	0	0.2605	0.3569	0	0	0.0944	0.101	0.0703	0.0902	0.107	0	0	0.2438	0.3423	0.1182	0.0926	0.5898	0.0417	0	0	0.315	0.1585	0.3759	0	0.2102	na	0	0	0.2431	0.0891	0	na
LGALS9|39857|ES	0.9631	0.9393	0.9646	0.9479	1	0.9712	0.9706	1	0.8121	0.9834	1	0.9658	0.9921	0.9856	0.7015	0.908	0.9346	0.8853	0.9525	0.9502	na	1	0.8659	1	0.9731	0.9429	0.9632	1	0.9493	0.9846	0.8697	1	1	0.9059	1	1	0.9108	0.9948	0.9585	0.9054	0.9788	0.9877	0.9267	0.9128	0.9695	1	0.9191	0.9702	0.804
PDZD9|35526|ES	1	1	1	1	1	1	1	1	1	1	1	1	1	1	1	1	1	1	1	1	1	1	1	1	1	1	1	1	1	1	1	1	1	1	1	1	1	1	1	1	1	1	1	1	1	1	1	1	1
ATXN7L1|81304|AP	0	0	0	0	0	0.0372	0	0	0	0.0589	0	0.0334	0	0	0	0.068	0	0	0	0	na	0	0	0	0	0.0764	0	0.0665	0.074	0.1169	0	0.0511	0.0818	0	0	0	0	0.0479	0.0621	0	0.1199	0	0	0	na	0	0	0.0695	0
MTHFSD|37920|ES	0.1558	0.3553	0.1107	0.3386	0.1322	0.0394	0.1591	0.2105	0.2286	0.1758	0.2105	0.2534	0.0708	0.493	na	0.2241	0.1176	0.2759	0.257	0.1509	0.2424	0.0678	0.2451	0.1356	0.1636	0.2589	0.4923	0.1463	0.0678	0.1509	0.1509	0.2308	0.5161	0.2286	0.1215	0.0884	0.6191	0.1916	0.1458	0.2308	0.2451	0.3478	0.2735	0.0602	0.1322	0.093	0.0394	0.5333	na
PIP5K1A|7577|ES	0.9854	0.9699	1	0.9759	0.9726	0.9906	0.9663	0.9736	0.9577	0.9911	0.9935	0.9532	0.9684	0.9823	0.9756	0.988	0.9821	0.9772	0.9668	1	0.9823	1	0.982	0.9841	0.9765	0.9799	0.99	0.9546	0.9898	0.9805	0.9883	0.9824	0.9818	0.9705	0.9683	1	1	0.9811	0.9885	0.9658	0.9767	1	0.9795	0.9824	0.9918	0.9576	0.9922	1	0.9483
CTBP1|68462|AT	0.0016	0.0025	0.0004	0.0028	0.0005	0.0024	0.0023	0.0025	0.0027	0.0017	0.0036	0.0056	0.0028	0.0026	0	0.0031	0.0005	0.0007	0.0023	0.001	0.0009	0.0017	0.0034	0.0011	0.0026	0.0012	0.0018	0.0013	0.0019	0.0019	0.0036	0.001	0.0035	0.0012	0.002	0.0015	0.0023	0.003	0.0022	0.002	0.0012	0.0013	0.0008	0.0014	0.0019	0.0014	0.0018	0.0003	0.0006
PLCL2|63653|AT	0	0	0.0304	0	0	0	0.0472	0	0	0	0.0307	0	0	0	0	0.0137	0	0	0.0274	0.0742	0	0	0.0183	0	0.0406	0	0	0.0446	0	0	0	0	0	0.0174	0	0	0	0	0.0267	0.0137	0	0	0	0	0	0.144	0	0	0
SLC37A4|19074|ES	0	0.0108	0	0	0	0	0	0.0118	0	0.0156	0.0165	0.008	0.0101	0	0	0.0093	0	0	0.011	0	0	0	0	0.0074	0	0.0071	0	0	0	0	0	0.0037	0.019	0	0	0	0.0088	0	0.0067	0.0061	0	0	0	0.0075	0	0	0	0.0068	0
FMR1|90266|AT	0.9959	0.9965	1	0.9978	1	0.9966	1	1	1	0.998	0.9907	0.9955	0.9975	0.9982	1	1	1	0.9965	0.9988	1	1	1	0.9979	0.9954	0.9984	1	1	0.9978	1	1	0.9966	0.9979	0.9962	0.9931	0.9987	0.9987	1	0.9946	0.9977	0.9987	1	1	0.9974	1	1	0.9941	0.9976	1	1
TBC1D10A|61719|ES	0.1037	0.0588	0.0585	0.0122	0.0689	0.0359	0.0332	0.0826	0.067	0.0681	0.0676	0.0423	0.0797	0.102	0.023	0.0864	0.0213	0.1109	0.0311	0.0298	0.0771	0.0481	0.0742	0.0214	0.0657	0.0556	0.0514	0.0296	0.051	0.0802	0.0836	0.0323	0.1054	0.0699	0.0401	0.0248	0.117	0.0986	0.0665	0.0896	0.0745	0.1857	0.0403	0.0418	0.0481	0.0467	0.0204	0.0195	0.0942
C21orf49|60378|AT	0.6625	0.4564	0.727	0.5596	0.9087	0.64	0.6125	0.8274	0.7376	0.6676	0.7036	0.6413	0.6832	0.737	0.6173	0.5685	0.6715	0.8105	0.7148	0.6069	0.6423	0.6892	0.5817	0.7552	0.7332	0.848	0.8614	0.8405	0.8025	0.7364	0.6598	0.7309	0.7575	0.8393	0.6488	0.7507	0.7993	0.8138	0.5945	0.7569	0.6359	0.94	0.6793	0.8751	0.5798	0.5602	0.7765	0.5786	0.9071
BSDC1|1594|ES	1	1	1	1	1	1	1	1	0.9776	1	1	1	1	1	1	1	1	1	1	1	1	1	1	1	1	1	1	1	1	1	1	1	1	1	1	1	1	1	1	1	1	1	1	1	1	1	1	1	1
FER|72928|AP	0.7739	0.5302	0.1841	0.1932	na	0.4445	0.3794	0.0773	0.6471	0.4945	0.3818	0.5947	0.3284	0.102	na	0.456	0	na	0.7579	na	0	0.2057	0.7458	0.3918	0.6512	0.4745	0.3947	0.4014	0.8149	0.4745	0.4113	0.4372	0.4445	0.4232	0.5239	0.772	0.1775	0.6617	0.7458	0.2954	0.155	0.2566	0	0.155	0.2459	0.6876	0.557	na	na
MYT1|60198|AT	0.2515	0.3136	0.2897	0.287	0.5827	0.2547	0.2531	0.3779	0.5332	0.189	0.3972	0.4864	0.4493	0.4591	0.3318	0.3487	0.406	0.3839	0.3801	0.2873	0.2482	0.6831	0.4677	0.3085	0.2165	0.5459	0.5632	0.1746	0.1645	0.6145	0.7406	0.3008	0	0	0.3153	0.246	0.4642	0.2826	0.1161	0.3112	0.2024	0	0.5332	0.3755	0.5566	0.7741	0.2981	na	0.4198
CCDC82|18407|AP	0.1171	0.0964	0.0104	0.074	0.0529	0.0075	0.0671	0.1124	0.075	0.0597	0.0798	0.054	0	0	0	0.1206	0.0201	0.071	0.1061	0.1396	0.0631	0.081	0.091	0.029	0.1001	0.0552	0.0455	0.0491	0	0.0279	0.0484	0.0779	0.094	0.1093	0.0095	0.0777	0.0676	0.0485	0.0341	0.1527	0.0462	0	0	0.0715	0.193	0.0153	0.0278	0	na
RAB3GAP1|55428|AT	0.0434	0.0844	0.0244	0.0739	0.0774	0.0536	0.052	0.064	0.0474	0.0287	0.0566	0.0415	0.0492	0.0515	0.0328	0.0607	0.0364	0.0428	0.0852	0.0502	0.0466	0.0479	0.0671	0.0613	0.0562	0.0368	0.0113	0.0445	0.0521	0.0504	0.0754	0.0693	0.0964	0.055	0.0424	0.044	0.0578	0.1049	0.0481	0.0538	0.0502	0.0359	0.031	0.0371	0.0469	0.0293	0.0368	0.0082	0.0438
SEC24C|12201|ES	1	1	1	1	1	1	1	1	1	1	1	1	1	1	1	1	0.8764	1	1	1	1	1	1	1	1	1	1	1	1	1	1	1	1	1	1	1	1	1	1	1	1	1	1	1	1	1	1	1	na
DAP3|8119|AT	0.9951	0.9947	0.9986	0.9968	0.9978	0.9957	0.9954	0.9927	0.9925	0.9964	0.9943	0.9915	0.9924	0.9915	1	0.991	0.9977	0.9964	0.9932	0.9957	0.9931	0.9959	0.9944	0.9933	0.9929	0.9966	0.9946	0.996	0.9948	0.9951	0.9921	0.9972	0.9991	0.9943	0.9949	0.991	0.9934	0.9957	0.9891	0.9977	0.9976	0.9903	0.9961	0.9944	0.9948	0.9979	0.9939	1	0.9981
SETD3|29213|AT	0.9682	0.9735	0.9666	0.9757	0.9675	0.972	0.9663	0.9552	0.9682	0.9653	0.9737	0.9724	0.9672	0.9776	0.9799	0.9665	0.986	0.975	0.986	0.9744	0.9685	0.9723	0.9596	0.9603	0.9731	0.978	0.9729	0.9663	0.9673	0.9862	0.9811	0.9711	0.9754	0.9651	0.9712	0.9806	0.9826	0.9228	0.969	0.9808	0.9786	0.9695	0.9816	0.9842	0.9819	0.9893	0.9693	0.9748	0.96
PDS5A|69081|AT	0.9297	0.9399	0.8969	0.934	0.9285	0.9046	0.9506	0.9053	0.9283	0.9311	0.9274	0.9046	0.9283	0.9642	0.9142	0.953	0.9355	0.9135	0.9477	0.9187	0.9153	0.9002	0.9279	0.9057	0.9404	0.9114	0.937	0.9067	0.8839	0.9186	0.9427	0.8982	0.9183	0.967	0.9202	0.9361	0.93	0.913	0.9091	0.9245	0.9584	0.9694	0.8964	0.917	0.9168	0.9451	0.9132	0.9353	0.9019
BOD1L1|68795|AT	1	1	1	1	1	1	1	1	1	1	1	1	1	1	1	1	1	1	1	1	1	1	1	1	1	1	1	1	1	1	1	1	1	1	1	1	1	1	1	1	1	1	1	1	1	1	1	1	1
ARPP19|30672|ES	1	0.9777	1	1	1	1	1	0.8356	1	0.9004	1	0.9697	1	1	na	1	na	1	1	1	na	1	1	1	1	1	1	0.9557	0.9163	1	1	1	1	1	1	0.9261	na	1	1	1	1	1	0.8251	1	1	1	1	1	na
YBEY|60919|AD	na	0	0	0.0819	0.0784	na	na	0	na	0	0	0.135	0.1048	0	0.118	0.1048	0.2378	na	0.0856	0.118	0	na	0.0856	0.0587	0	0	0	0.0897	0.0942	0.2378	0	0.0942	0.1646	na	0.0627	0	0.1048	0	0.047	0.047	0.1998	0.3733	0.0494	0	na	0.2378	0	0	0.1805
CPSF3L|140|ES	0.0503	0.0866	0.0317	0.1779	0	0.0113	0.0281	0.0245	0.0348	0.0744	0.0734	0.0066	0.0303	0.0576	0.0221	0.0359	0	0.0758	0.0115	0.1014	0.1237	0.0065	0.0422	0.0287	0.0219	0.0768	0	0.0695	0.0653	0.0447	0.0171	0.1205	0.0326	0.0347	0.0172	0.058	0	0.0662	0.0527	0.0159	0.0601	0.01	0.0548	0	0.0388	0.0797	0.0412	0.057	0
MUTYH|2608|ES	0.8753	0.9423	0.905	1	na	na	1	na	1	1	0.756	0.8826	0.7651	0.9279	1	0.8643	1	1	1	0.8782	na	na	0.8822	1	1	1	na	1	1	na	1	0.8872	1	1	1	na	0.8992	1	1	1	1	1	1	1	1	na	1	1	na
DNASE1L1|90579|ES	1	1	0.9731	0.9747	1	0.9687	0.9476	1	1	0.9601	0.9402	0.9595	0.9006	0.9895	1	1	1	1	0.956	1	0.9657	0.9624	0.9087	0.9781	0.9696	1	0.9584	0.9742	0.9783	1	0.8892	0.9294	1	na	0.9447	1	0.9464	1	0.9756	0.9139	1	na	1	0.9771	1	0.9408	0.9457	1	1
COASY|41067|AA	0.9131	0.9701	0.988	0.9196	0.8802	0.9208	0.9516	0.9796	0.9541	0.9381	0.9757	0.9957	0.9362	0.9846	1	0.9594	0.9762	0.9831	0.9503	0.9823	0.9427	1	0.9586	0.9683	0.9293	1	0.9622	0.9533	0.9856	0.9522	0.9371	0.9823	0.9167	1	0.9657	1	0.9779	0.9833	0.9791	1	1	1	0.9808	0.9874	0.966	0.9448	0.9868	1	1
SMG8|42767|AT	0.9958	0.9961	0.9957	0.9855	0.9941	1	0.9964	0.9943	1	0.9951	0.9915	0.9848	1	0.9897	0.9885	0.9961	0.9847	0.9911	0.9931	0.9921	0.9955	0.9915	0.9958	0.9916	1	1	1	0.995	0.9892	0.9964	1	1	0.996	0.9919	1	0.9883	0.9897	1	1	0.9971	1	1	0.9963	0.992	1	0.9914	1	0.9936	1
TBCE|10350|ES	0.7697	0.9125	0.7982	0.8455	na	0.8652	0.7769	0.9073	na	0.9021	0.8931	0.9201	na	0.9125	0.8091	0.7969	0.7715	0.8027	0.8027	0.9248	na	0.8471	0.9313	0.905	0.8715	0.7987	0.8285	0.8929	0.9035	0.6849	0.8322	0.9317	0.886	na	0.9167	na	0.8938	0.8979	0.8027	0.7972	0.8939	na	0.9205	0.8004	0.8406	na	0.9043	na	na
DOK4|36567|AP	0.932	0.8183	0.774	0.7821	na	0.8726	0.3948	na	0.4946	0.4946	0.2955	0.4746	0.7821	0.109	na	0.6771	0.6955	na	na	na	na	na	0.4114	0.4391	0.6199	na	0.4946	na	0.246	0.3948	na	0.7099	0.6314	na	0.3286	0.7881	0.2185	0.5737	0.7179	0.3451	0.6619	0.4492	0.4946	0.5502	0.9271	1	na	0.915	na
ASGR1|38839|AT	0.1161	0.0415	0.0217	0.1704	0	0.1025	0.0827	0.1674	0.0656	0.105	0.1389	0.1009	0.1357	0.1281	0	0.1763	0.066	0.1152	0.0721	0.1214	0.122	0.0405	0.0697	0.0815	0.1602	0.0805	0.0272	0	0.055	0.0425	0	0.0891	0.1042	0	0.0567	0.0463	0.1202	0.1224	0.1107	0.0411	0.051	0.1486	0	0.0254	0.1366	0.2234	0.0817	0	0.0533
DCAF17|55933|ES	1	1	0.9591	0.9033	1	0.9223	0.9437	0.9185	0.9427	0.9214	0.8609	0.9477	1	0.9013	1	0.895	1	1	0.9079	0.9042	1	1	1	0.9514	1	0.9798	1	0.9127	0.9127	1	0.9334	0.9095	0.9241	1	1	1	0.9142	1	1	0.9666	1	1	1	0.8279	1	0.9669	0.9411	1	0.8297
IFT81|24411|AD	0.5008	0.6694	0.5852	0.566	0.8623	0.681	0.4843	0.5868	0.8258	0.6693	0.7105	0.3883	0.7928	0.599	0.5917	0.5752	0.5382	0.3333	0.473	0.7307	0.262	0.5907	0.3475	0.4697	0.4015	0.4429	0.5141	0.6048	0.5714	0.713	0.4488	0.5848	0.4227	0.2799	0.5348	0.3215	0.3742	0.5594	0.4651	0.314	0.3925	0.0945	0.2247	0.2581	0.4153	0.2992	0.5046	0.425	0.367
FBXO36|57858|ES	0.3267	0.3438	0.1774	0.1378	0.2566	0.2566	0.2182	0.3452	0.2848	0.3135	0.2772	0.3393	0.5189	0.4208	na	0.3723	0.2355	0.5016	0.0898	0.3651	0.618	0.3014	0.1588	0.2444	0.3929	0.2721	0.5799	0.324	0.1774	0.3348	0.4516	0.1732	0.1704	0.7753	0.3839	0.2355	0.5557	0.2403	0.248	0.5721	0.4448	0.2355	0.3014	0.4148	0.5189	0.156	0.2912	0.4016	0.5863
DPYD|3838|ES	0	0.0144	0	0	na	na	0	na	0	0	0	0	0	0	0	0	0	na	0	na	na	na	0	0	0	0	0	na	0	0	na	0	0	0	0	0	na	0.016	0	0	0.0149	na	0.0303	0	0	0	0	0	na
ZBTB1|27892|AT	0.7964	0.7938	0.8569	0.8006	0.7613	0.836	0.7934	0.8639	0.7936	0.8099	0.8316	0.8473	0.8325	0.7851	0.8449	0.766	0.826	0.8726	0.7996	0.8472	0.8095	0.767	0.839	0.8153	0.7581	0.8184	0.7683	0.7795	0.7724	0.748	0.7423	0.8254	0.8506	0.7767	0.8333	0.808	0.8116	0.7487	0.8361	0.7414	0.7235	0.6479	0.7504	0.8648	0.8239	0.8547	0.8517	0.817	0.8471
C1orf109|1820|AD	na	0.9205	0.8828	0.8929	na	0.8999	0.9216	0.8532	0.805	0.7972	0.8544	0.8904	na	0.8913	0.9202	0.8653	0.9628	na	0.9384	0.8123	0.9128	0.9038	0.9222	0.8589	0.9289	na	0.8741	0.9758	0.8804	0.9457	0.8594	0.8548	0.7259	na	0.9615	0.8907	0.925	0.7808	0.9738	na	0.9561	na	0.9551	0.8499	0.9148	0.7473	0.9336	0.684	na
ZNF211|52319|AD	1	1	1	1	0.689	1	1	na	1	1	1	0.9439	1	1	na	1	1	na	1	na	1	na	1	1	1	1	1	1	1	na	1	1	0.7786	na	1	1	1	0.8769	1	1	1	1	1	1	1	1	1	1	1
IST1|37518|ES	0.7097	0.5389	0.3423	0.7722	0.7406	0.5578	0.4308	1	0.7473	0.5347	0.6804	0.5775	0.5419	0.5043	0.7681	0.8148	0.5637	1	0.7875	0.5867	0.707	0.5108	0.6612	0.4373	0.4792	0.6426	0.5157	0.7743	0.5429	0.3621	0.6679	0.4529	0.6957	0.5867	0.5419	0.3831	0.931	0.8554	0.6039	0.6235	0.6804	0.6543	0.5062	0.5784	0.6395	0.5685	0.3423	0.3474	1
CAPN10|58267|AT	0.0329	0.0314	0.0112	0.0083	0.0062	0.0226	0.0221	0.0238	0.0204	0.0189	0.0379	0.0111	0.0136	0.0202	0.0151	0.0218	0.0131	0.0069	0.0233	0.0198	0.0108	0.0021	0.0072	0.0069	0.0145	0.0118	0.0096	0.0166	0.0068	0.0012	0.008	0.0298	0.0249	0.0083	0.01	0.014	0.0035	0.0355	0.0146	0.0098	0.0058	0.0176	0.0079	0.0405	0.0157	0.0224	0.0015	0	0
GABARAPL1|20395|ES	0.0024	0.0075	0.0007	0.0036	0.0005	0.0017	0.0073	0.001	0.0084	0.0051	0	0.0032	0.005	0.0018	0.0028	0	0	0	0.0018	0.0072	0	0.013	0.0027	0.0035	0.003	0.0056	0.0026	0	0.0012	0	0	0	0	0.0102	0.0023	0	0.0031	0.0074	0	0.0078	0	0.0022	0	0	0.0037	0.0029	0.0005	0.0003	0
ARHGDIB|20564|AP	0.9658	0.9541	0.9921	1	1	0.9681	0.9967	1	0.9691	1	0.9879	0.9988	0.9768	1	0.9211	0.9805	1	0.9968	0.9987	0.9763	0.9971	1	1	0.9951	0.9644	0.9929	1	1	1	0.9888	1	0.9458	0.9748	0.9893	0.9858	0.95	1	0.9972	0.9801	1	0.9898	0.9903	0.9786	0.9793	0.9621	0.962	0.9955	0.9735	1
PIAS3|7291|AT	0.993	0.9599	1	1	0.9658	0.9857	1	0.9898	0.9823	0.9906	0.9938	0.9952	1	0.9923	0.9859	0.9846	1	0.9633	0.9948	1	1	1	0.9909	0.993	0.9895	1	0.9911	0.9901	1	0.9891	0.9769	0.9943	0.9885	0.9935	0.989	0.9898	0.978	0.9918	0.995	0.986	0.9898	1	1	0.9805	0.9939	0.9945	1	0.99	0.9946
ST3GAL4|19395|AP	0	0.0782	0	0.0253	0.0336	0.0106	0.0445	0.0786	0.0601	0.0604	0.0452	0.0435	0	0.0121	0.0323	0	0	na	0	0	0	0	0.0717	0	0.0463	0.0101	0	0.0297	0.0047	0	0.0099	0.0355	0	0	0.0436	0.0312	0	0.2481	0	0	0	na	0	0.0585	0	0.048	0.0061	0.0144	na
SET|87777|AP	0.004	0.0047	0.0033	0	0	0	0	0	0	0.0039	0	0.0027	0	0	0.0083	0.0121	0.0058	0.013	0	0.0046	0	0	0.0046	0	0.0111	0.0023	0	0	0	0	0	0.0013	0	0	0.0117	0.0066	0	0	0.0032	0.0039	0	0	0	0.0078	0.0062	0.0086	0	0.0028	0
ARVCF|96084|ES	0.7509	0.8151	0.8639	0.8494	0.7961	0.8923	0.8591	0.8612	0.8154	0.8498	0.908	0.9332	0.8022	0.8842	0.7906	0.724	0.8418	0.9381	0.9132	0.9376	0.951	0.8756	0.8639	0.8949	0.8797	0.7785	0.9103	0.9429	0.8855	0.7897	0.9332	0.8681	0.8671	0.8616	0.8665	0.8834	0.8638	0.6249	0.8019	0.8141	0.8422	0.8531	0.7955	0.8457	0.8387	0.7386	0.8652	0.7966	0.927
FAM174B|32551|AP	0.9899	0.9779	0.9412	0.9846	1	0.9533	0.9437	0.9338	0.987	1	0.9319	0.9926	1	1	1	0.9145	0.9433	1	0.9397	0.959	0.9834	1	0.9384	0.9906	0.9339	0.9685	0.951	0.9579	0.9605	1	0.9643	0.9699	0.9631	0.8446	0.9282	0.9015	0.912	0.9122	0.9155	0.97	1	1	1	0.9825	0.9331	1	0.9536	0.9757	0.8664
ABHD17A|46560|AA	1	1	0.9978	0.9949	1	0.9984	0.9941	0.9934	0.9837	1	0.9974	0.9816	0.9976	0.9982	1	0.9961	1	1	0.9979	1	0.9975	1	1	0.9978	1	1	0.9987	0.9969	1	0.998	1	0.9971	0.9968	1	0.9963	1	1	1	0.9984	1	1	0.9978	0.9983	0.9965	1	1	0.9981	1	1
TEX9|30760|ES	0.9806	0.8165	1	1	1	1	0.9779	1	1	1	0.9375	0.9587	0.7419	1	1	1	1	1	0.8555	1	0.9786	0.902	1	0.986	1	0.9872	1	0.9729	0.9404	1	1	0.9767	0.9844	1	1	0.9697	0.9132	1	1	0.9685	0.9579	1	0.9791	0.9816	1	0.987	1	0.5913	1
LRRC4C|15443|AP	0.7033	na	0.447	0	na	0.884	0.4024	0	0.4691	0	0.1252	0	0	0.3884	0.6558	0.1267	0.6942	0.7235	0	0.8355	0.8567	0.925	na	0.7686	0.3673	na	0	na	na	0	na	0	0.1747	0	0	0.291	0.8355	0.1317	0	0	na	na	0.9581	0.0608	0.4205	0	na	na	na
IYD|78139|AT	0.8662	0.8879	0.9477	0.9219	0.9528	0.9388	0.939	0.9032	0.8707	0.8607	0.8552	0.9195	0.8242	0.924	0.8951	0.8818	0.9192	0.9013	0.9323	0.9328	0.8855	0.9266	0.9327	0.9232	0.838	0.9416	0.8152	0.9134	0.9602	0.8782	0.9553	0.8799	0.8138	0.9084	0.8453	0.9174	0.9266	0.939	0.8981	0.959	0.8786	0.7406	0.84	0.9183	0.8511	0.8997	0.9352	0.899	0.9257
PHLDB3|50197|AT	0.0763	0.0726	0.0267	0.033	0.1524	0.0415	0.0668	0.0561	0.0472	0.1452	0.0901	0.1181	0.0306	0.1232	0.0366	0.0654	0.0453	0.0581	0.0745	0.1201	0.0414	0.0699	0.0986	0.0612	0.0583	0.0555	0.0185	0.1077	0.0783	0.0221	0.0866	0.0525	0.0661	0.0397	0.0357	0.0404	0.0729	0.0401	0.046	0.1898	0.0466	0.0812	0.0244	0.0563	0.0616	0.0362	0.0557	0.013	0.0261
CENPK|72212|AT	0.7806	0.391	0.8284	0.7703	0.9097	0.626	0.7624	0.333	0.8311	0.7742	0.5996	0.6631	0.6663	0.8284	0.801	0.7305	0.7428	0.714	0.6716	0.818	0.6354	0.7102	0.7497	0.5189	0.6842	0.6797	0.6559	0.4061	0.585	0.573	0.7712	0.8542	0.6064	0.8994	0.8118	0.7285	0.6747	0.692	0.7547	0.8316	0.6068	0.5044	0.6961	0.6161	0.7551	0.7802	0.3815	0.7526	0.5475
GNAS|59996|AP	0	0.0517	0.2573	0.037	na	0.1074	0.0048	0.1863	0.039	0.0508	0.0661	0.0368	0.0387	0.0871	na	0.0679	0.1863	na	0.1231	0.0264	0.2268	0.0878	0.1176	0.0862	0.3327	0.0928	0.0284	0.0454	0.055	0.0401	0.1419	0.0585	0.2556	na	0.1526	0.0618	0.0499	0.0569	0.1045	0.0454	na	na	0.3744	0.9461	0.0065	0.0149	0.1314	0.0031	0
MLXIPL|79988|AA	1	1	1	0.9444	1	0.9495	na	na	1	1	1	na	1	1	1	0.951	na	na	1	1	1	1	na	1	1	1	1	na	na	1	1	0.9687	0.9745	1	1	0.979	1	na	1	na	1	na	1	1	0.9831	1	na	1	na
SH3BP1|62141|ES	0.9438	0.899	1	1	na	na	na	na	0.9236	1	na	na	1	1	na	0.9641	na	na	1	na	na	na	0.9592	na	1	1	0.9741	na	na	0.9438	na	1	0.9392	0.9273	1	0.7818	na	1	1	na	1	na	1	1	0.9097	1	na	0.9568	na
NDUFA7|47215|AT	0.2046	0.1172	0.1263	0.1598	0.1174	0.0726	0.1578	0.1149	0.1357	0.1242	0.1097	0.0918	0.1239	0.2328	0.0888	0.137	0.0372	0.1223	0.1239	0.1259	0.0469	0.0562	0.2077	0.0757	0.1311	0.0741	0.0813	0.1339	0.1001	0.0999	0.0823	0.1053	0.1664	0.1926	0.2947	0.0802	0.082	0.1036	0.0737	0.1392	0.13	0.3023	0.0748	0.0535	0.1133	0.1266	0.0666	0.0891	0.0756
LSMD1|39058|AP	0.2615	0.1789	0.1894	0.1756	0.1259	0.0713	0.2356	0.0646	0.1934	0.1309	0.1158	0.1328	0.2273	0.1144	0.1174	0.2106	0.3388	0.1449	0.1442	0.2293	0.0813	0.0621	0.1285	0.1484	0.218	0.0777	0.095	0.234	0.1508	0.0887	0.088	0.2022	0.3054	0.1803	0.1324	0.1583	0.1017	0.0928	0.2217	0.2295	0.1973	0.0915	0.2096	0.214	0.2406	0.2622	0.1091	0.2364	0.2113
ZNF791|47814|ES	0.0687	0	0.0895	0.0181	na	0.0051	0.0394	0.0219	0	0	0.0266	0	0	0	na	0.0895	0	na	0.0498	0.2694	0.0161	0	0	0.0309	0	0	0	0	0.0151	0	0.0562	0.0222	0	0.0537	0.0313	0	0.0351	0.0167	0.024	0	0.0084	0	na	0.0081	0.1019	0.0364	0.0131	0.0579	na
VPS8|67971|AT	0.9781	0.9727	0.9861	0.9857	0.9914	0.9819	0.9836	0.987	0.9695	0.9808	0.9816	0.9761	0.9844	0.9738	0.9923	0.9774	0.9811	0.9647	0.984	0.9821	0.9712	0.9874	0.9793	0.9868	0.9834	0.989	0.9853	0.9892	0.992	0.9841	0.983	0.9805	0.9827	0.9871	0.9896	0.9877	0.991	0.991	0.9779	0.9826	0.9899	0.985	0.995	0.9799	0.9854	0.9748	0.9889	0.9944	0.9939
FUK|37393|ES	0.8917	1	1	1	1	1	1	1	1	1	0.9779	1	1	1	1	1	1	1	1	0.9631	1	0.984	1	0.9908	1	0.9857	1	1	1	0.9678	1	1	1	1	1	1	1	1	1	1	1	1	1	1	1	1	1	1	na
EOGT|65559|AP	1	1	1	1	na	1	1	na	1	1	1	1	1	1	na	1	na	na	1	1	1	1	1	1	1	1	1	1	1	1	1	1	1	1	1	1	na	1	1	1	1	1	1	1	1	1	1	1	na
SLC3A1|53417|AP	0	0	0	0.0135	0	0	0	0	0	0	0.0043	0	0	0	0	0	0	0	0	0	0	0.0538	0	0	0.0134	0	0	0.0174	0	0	0	0	0.011	0	0.0033	0.0126	0	0	0	0	0	0	0.0258	0	0	0	0	0	0
RFC4|68064|AD	0.726	0.8754	0.8155	0.7552	0.6796	0.762	0.7894	0.7475	0.8041	0.8236	0.9297	0.8467	0.7342	0.7771	0.8369	0.7998	0.7088	1	0.5722	0.8908	0.7978	0.8162	0.5879	0.6122	0.7131	0.8781	0.58	0.7668	1	0.7475	0.8031	0.8439	0.7955	0.7367	0.6513	0.8512	0.7923	0.7945	0.7768	0.7492	0.8994	0.6846	0.8795	0.4285	0.8303	0.8018	0.7803	0.7978	0.7803
CIRBP|46410|AP	0	0	0	0	0	0	0	0	0	0	0	0	0	0	0	0	0	0	0	0	0	0	0	0	0	0	0	0	0	0	0	0	0	0	0	0	0	0	0	0	0	0	0	0	0	0	0	0	0
PAM|72886|ES	0.8404	0.8501	0.8278	0.766	0.6748	0.7299	0.8005	0.715	0.7777	0.7362	0.7061	0.7922	0.7946	0.7532	0.8405	0.8419	0.8038	0.814	0.8002	0.7022	0.8183	0.8893	0.7813	0.8041	0.8199	0.8015	0.8446	0.691	0.7731	0.7652	0.6916	0.8004	0.8127	0.8635	0.8181	0.7911	0.8145	0.7174	0.797	0.6671	0.7924	0.8024	0.7809	0.859	0.8233	0.8422	0.7371	0.8035	0.7949
UBE2K|69075|ES	0.9897	0.9955	0.9883	0.9901	0.9951	1	0.9907	0.9852	0.9837	0.9941	0.9872	0.9927	0.9944	0.9931	0.9901	0.9938	0.9916	0.966	0.9918	0.9782	1	0.9885	0.9874	0.9903	0.9864	0.9939	0.9735	0.9805	0.9744	0.9798	0.9891	0.97	0.9737	0.997	0.9883	0.9889	0.9953	0.9739	0.9968	0.9863	0.9857	0.9958	0.9896	0.9842	0.9916	0.9972	0.9893	0.9742	0.9779
CHCHD5|55024|RI	0.0136	0.0204	0.0158	0.0247	0.012	0.0119	0.0242	0.025	0.0036	0.0259	0.0188	0.0298	0.0226	0.035	0.0079	0.0225	0.0138	0.0135	0.0237	0.0123	0.0598	0.0074	0.0211	0.0252	0.0411	0.0141	0.0175	0.0092	0.0132	0.0226	0.0388	0.011	0.0185	0.002	0.0228	0.0085	0.0214	0.0256	0.0143	0.0221	0.0195	0.0309	0.02	0.019	0.0252	0.0276	0.0155	0.0078	0.0152
WDR45B|44413|ES	0.0238	0.0329	0.0067	0.0139	0.0109	0.0152	0.0139	0.0084	0.0488	0.0234	0.0233	0.0276	0	0.0105	0.0372	0.0102	0.0182	0	0.0085	0.0161	0	0	0.007	0.0168	0.0033	0.0041	0.0166	0.0132	0.0084	0.0099	0.013	0.0132	0.0224	0.004	0.0106	0.0282	0.0357	0.0075	0.0153	0.0172	0.0223	0.0581	0.0463	0.0203	0.0233	0.0161	0.0146	0.0081	0
MARK3|29447|ES	0.7293	0.4611	0.5898	0.4865	0.8378	0.4123	0.7394	0.3894	0.525	0.4379	0.2359	0.2814	0.4959	0.4408	na	0.6915	0.35	0.3147	0.3309	0.5002	0.4551	0.2404	0.4446	0.4713	0.6682	0.5217	0.5616	0.4984	0.6201	0.8596	0.2274	0.5308	0.4374	0.1616	0.6141	0.651	0.306	0.8142	0.679	0.7483	0.3441	0.4615	0.3264	0.6879	0.4048	0.4379	0.4723	0.2945	0.3864
CCDC137|44146|RI	1	1	1	1	1	1	0.986	1	1	1	1	1	1	1	1	1	1	1	0.9886	1	1	1	1	1	1	1	0.9911	1	1	1	1	1	1	1	1	1	1	1	1	1	1	1	1	1	1	1	1	1	0.9329
LITAF|34020|ES	0.0175	0.0157	0.0192	0.0157	0.0171	0.0153	0.0171	0.0061	0.0182	0.0199	0.0208	0.0082	0.0078	0.0101	0.023	0.0088	0.0106	0.0143	0.0224	0.0221	0.0182	0.0123	0.0073	0.0102	0.0076	0.0215	0.017	0.0141	0.0147	0.0115	0.0155	0.018	0.013	0	0.0041	0.006	0.0086	0.0169	0.0093	0.0061	0.0124	0.1088	0.005	0.0143	0.0115	0.0142	0.0069	0.0131	0.0197
COL16A1|1490|AT	0	0.0023	0.0018	0.0048	0	0	0	0.0041	0.0016	0	0.0043	0	0.004	0.0058	0	0.0009	0.0007	0.0065	0	0	0	0.0177	0	0.0013	0.0023	0.0091	0.0048	0	0	0	0.0045	0.0019	0	0	0	0.0008	0.0019	0.0075	0.0032	0.0054	0.0008	0	0.0037	0	0.0009	0.0018	0	0	0
UBE3B|24308|AT	0.0375	0.047	0.0346	0.0521	0.029	0.0715	0.0351	0.045	0.0473	0.0333	0.0461	0.0624	0.0428	0.0555	0.0236	0.0429	0.0265	0.0204	0.0507	0.0278	0.0177	0.0446	0.0427	0.0413	0.0319	0.0336	0.0349	0.0549	0.0371	0.0336	0.0433	0.0552	0.0515	0.0263	0.0296	0.0342	0.0347	0.0645	0.036	0.0444	0.0269	0.0378	0.0397	0.0439	0.0328	0.0439	0.0303	0.0197	0.0108
BNIP3L|83129|ES	1	1	1	1	1	1	1	1	1	1	1	1	1	1	1	1	1	1	1	1	1	0.9947	1	1	1	1	1	1	1	1	1	1	1	1	1	1	1	1	1	1	1	1	1	1	1	1	1	1	1
LRTOMT|17547|AA	0.851	0.9741	0.9711	0.9255	0.9307	0.9705	1	0.851	0.9404	0.9132	1	0.8758	0.9438	0.8955	1	1	1	1	0.9081	1	0.9195	1	1	0.9603	1	0.9458	0.9613	0.8137	0.7839	0.9079	0.9632	0.8704	0.9392	1	1	0.9216	0.9699	0.9236	1	0.9261	0.7933	1	0.9195	0.8607	0.7016	0.9149	0.9255	0.9039	0.8246
ETV7|75972|AT	0.0424	0.2014	0.1945	0	na	0	0.3123	0.2639	0.126	0.4815	0	0	0.135	0	0	0.3909	0.1455	0.2364	0.1035	0.0758	0	0	0.1404	0	0.1243	0.1367	0.1629	0	0.2589	0.1669	0	0.2619	0.2494	0.3264	0.2076	0.2776	0	0.1051	0.1185	0.3824	0.261	0.321	0.2589	0	0.426	0.2255	0	0.149	0
RFC1|69057|ES	0	0	0	0.0074	0	0	0.0304	na	0	0	0	0.0105	na	0	0	0	0	0	0	0.0421	na	0	0	0	0	0	0	0	0	0	0	0	0	0	0	0	0	0	0	0	0	0	0	0	0	0	0	0	na
AAMP|57457|AP	0.0116	0.0093	0.0122	0.0419	0.0291	0.0223	0.0084	0	0.0164	0.0141	0.0063	0.0106	0.0241	0.0133	0.022	0.0197	0.0205	0.01	0.0202	0.0193	0.0084	0.0133	0.0083	0.0158	0.0032	0.0108	0.0065	0.0145	0.0164	0.0082	0.01	0.0099	0.0174	0.0102	0.023	0.0064	0.0197	0.0085	0.0154	0.0109	0.0018	0.0045	0.0014	0.0108	0.0037	0.0084	0.0128	0.0112	0.0119
SUN1|78522|AD	1	0.9781	0.9575	0.9845	0.9659	0.9694	0.9866	0.9314	0.9185	0.9726	0.9778	0.9888	1	0.982	0.9799	0.9708	0.9881	1	0.9794	1	0.9799	0.9562	0.9436	0.9718	0.9707	0.9758	0.9842	0.9714	0.9741	0.9487	0.9709	0.9618	0.9418	0.9318	0.9562	0.9577	0.9736	0.9905	0.9444	0.962	0.9672	0.9659	1	0.9629	0.981	0.966	0.9714	0.9727	1
METTL23|43648|AD	0.5294	0.6374	0.4009	0.5192	0.2143	0.8093	0.5501	0.4037	0.6311	0.9238	0.3793	0.3922	0.5011	0.4454	0.3203	0.4527	0.5004	0.5867	0.359	0.33	0.3062	0.2394	0.3356	0.6472	0.509	0.2728	0.5879	0.3907	0.714	0.218	0.3693	0.6562	na	0.1645	0.5119	0.5001	0.5239	0.5553	0.4869	0.8236	0.6236	0.0353	0.394	0.1911	0.6513	0.4707	0.5893	0.5825	0.8612
AP3M2|83559|ES	1	0.989	0.978	1	1	1	1	1	0.9755	0.9855	1	0.99	1	1	1	1	1	1	1	1	1	1	1	1	1	1	1	1	1	1	0.9738	1	0.9836	0.9734	1	1	1	1	1	0.9866	1	1	0.9665	1	1	1	1	1	1
MAP3K12|22061|AP	0.3863	0.537	0.1682	0.1584	0.2198	0.0903	0.3873	0.2072	0.5242	0.5697	0.4411	0.2741	0.7068	0.1065	0.4663	0.6547	0	0.1271	0.2099	0.3302	0	0.0541	0.4475	0.2752	0.693	0.2882	0.6341	0.205	0.2973	0.3402	0.1477	0.4179	0.5057	0.4453	0.4468	0.4437	0.183	0.6168	0.5012	0.4223	0.5012	0.117	0.0828	0.168	0.3837	0.4234	0.3107	0.2198	na
ZKSCAN5|80657|ES	0.8919	0.8363	0.7133	0.63	1	0.7916	0.6035	na	0.6627	0.5635	0.8049	0.6932	na	0.7164	1	1	0.5304	0.541	0.7631	1	0.7237	0.7466	0.8073	0.8845	0.7441	0.8166	0.8507	0.8589	0.7857	1	0.843	0.7021	0.541	1	0.7507	0.8919	0.6511	0.8698	0.8919	0.6627	0.7795	na	0.6627	1	0.8698	0.773	0.7756	na	0.6627
PPP3CB|12151|AP	0.0833	0	0	0	0	0	0	0	0	0	0	0	0	0	0	0	0	0	0	0	0	0	0	0	0	0	0	0	0	0	0	0	0	0	0	0	0	0	0	0	0	0	0	0	0	0	0	na	na
ATP9B|46232|AT	0.3046	0.1849	0.3597	0.2686	0.3941	0.2038	0.2848	0.4093	0.2621	0.197	0.2377	0.1966	0.3935	0.2077	0.3573	0.326	0.4081	0.3079	0.2213	0.2624	0.3706	0.2528	0.3035	0.2297	0.2581	0.2792	0.3881	0.2362	0.3268	0.3531	0.2286	0.264	0.2057	0.2806	0.2416	0.3226	0.2988	0.1892	0.255	0.3381	0.3721	0.2807	0.4302	0.2823	0.4177	0.2206	0.279	0.4815	0.6727
DHFRL1|65704|RI	0.9548	0.9853	1	1	1	1	0.9705	0.9549	1	1	1	1	1	0.9767	1	1	1	1	0.9717	0.9595	1	0.9212	0.9707	0.9807	0.9825	1	1	0.9741	1	1	1	1	1	1	0.9855	1	0.9435	1	1	1	1	1	1	1	1	0.9635	1	1	1
C17orf80|43221|ES	0.6321	0.5629	0.7835	0.7102	0.5326	0.679	0.7963	0.7293	0.6291	0.6164	0.635	0.6313	0.7874	0.7201	0.6738	0.5986	0.5427	0.6918	0.6517	0.5342	0.3995	0.6678	0.7333	0.7487	0.5628	0.6182	0.5433	0.7341	0.7756	0.6535	0.7807	0.707	0.7357	0.8899	0.4731	0.6452	0.5066	0.6561	0.6197	0.6042	0.5386	0.5025	0.5739	0.6191	0.5525	0.6689	0.6827	0.4068	0.428
C19orf53|47934|AP	0.9138	0.9692	0.9898	0.989	0.9743	0.9926	0.9898	0.997	0.9347	0.9864	0.9688	0.9595	0.9395	0.9944	0.9735	0.9512	0.9957	0.9722	0.988	0.987	0.9699	0.995	0.9863	0.995	0.941	0.9811	0.9873	0.9865	0.9903	0.8938	0.9948	0.9797	0.9575	0.9367	0.9508	0.9601	0.9817	0.9864	0.968	0.9818	0.953	0.9385	0.9772	0.9672	0.9591	0.9336	0.9903	0.9475	0.9985
MDM1|22930|ES	1	1	1	1	1	1	1	na	1	1	1	1	na	1	1	1	1	na	1	1	na	1	1	1	1	1	1	1	1	1	1	1	1	1	1	1	1	1	1	1	1	na	na	1	na	1	1	1	na
UGGT1|55260|ES	1	1	1	1	1	1	1	na	1	1	1	1	1	1	1	1	1	1	1	1	1	1	1	0.9897	1	1	1	1	1	1	1	1	1	1	1	1	1	1	1	1	1	na	1	1	1	1	1	1	na
RPS3A|70823|ES	0.082	0.0589	0.0227	0.0577	0	0.0539	0.0453	0.0677	0.0977	0.1686	0.1761	0.0751	0.0544	0.1167	0	0.1321	0.0587	0.0509	0.0756	0.0355	0.051	0.1222	0.0493	0.0536	0.0959	0.1076	0.1044	0.0235	0.0899	0.0209	0.1289	0.1489	0.0897	0.0721	0.042	0.148	0.0451	0.0239	0.0669	0.0658	0.079	0	0.058	0.0442	0.1168	0.0288	0.0851	0.0353	0
KPNA1|66437|AP	1	1	1	1	1	1	1	1	1	1	1	0.9878	1	1	0.9545	1	1	1	1	1	1	1	1	1	1	0.9884	1	1	1	1	1	1	0.9811	1	1	1	1	1	1	1	1	1	1	1	1	1	1	1	1
KATNA1|78086|ES	0.9908	0.9934	0.9921	1	1	1	0.9722	0.9744	0.9699	1	0.9817	0.9925	0.9896	0.9663	0.9768	1	1	1	0.9927	1	0.992	0.9846	0.9813	1	0.9921	1	1	1	0.9777	0.9888	1	0.9946	0.9911	0.9891	0.9561	0.9848	1	1	1	0.9804	0.979	1	0.9938	1	0.9788	0.9912	0.9838	1	0.9699
ARIH2|64787|ES	0.8742	0.7699	0.8565	0.7242	0.7963	0.7632	0.7212	0.754	0.8371	0.7835	0.8164	0.7847	0.7091	0.7254	0.9496	0.7816	0.8878	0.8034	0.8452	0.8294	0.9252	0.8157	0.7675	0.8396	0.8049	0.8125	0.7982	0.8043	0.6679	0.7902	0.7611	0.8473	0.776	0.6519	0.7763	0.785	0.9319	0.6568	0.7388	0.6727	0.7263	0.8119	0.8534	0.887	0.8578	0.6455	0.7012	0.8474	0.8636
RPS3A|70826|ES	0	0	0	0	0	0	0	0	0	0	0	0	0	0	0	0	0	0	0	0	0	0	0	0	0	0	0	0	0	0	0	0	0	0	0	0	0	0	0	0	0	0	0	0	0	0	0	0	0
FAM21A|11554|AP	0	0	0	0	na	0	0	0	0	0	0	0	0	0	0	0	0	na	0	0	na	0	0	0	0	0	0	0	0	0	0	0.0335	0	0	0	0	0	0	0	0	0	na	0	0	0	0	0	0	0
TAB2|78065|AP	0	0	0.058	0	0	0	0	na	0	0	0	0	0.0846	0	0	0	0	0	0	0	0	0.0538	0.0219	0	0	0	0	0	0.0213	0	0	0	0	0	0	0	0	0	0	0	0	na	na	0	0	0	0	na	na
RIN1|17018|AA	0.8636	1	na	0.8721	na	na	na	1	1	0.7958	1	1	1	na	0.5937	0.9479	na	na	1	na	na	na	1	1	1	1	0.7888	na	na	1	na	1	1	na	na	1	1	0.7958	1	1	1	na	1	0.5937	0.947	1	na	0.9735	1
IL32|33444|ES	0.0023	0	0	0	0	0	0	0	0	na	0	na	0.0059	0	na	0.0087	0	na	0	0	0	0	0	0	0	0	0	0.0169	0	0	0	0	0	0	0	0	0	0	0	0	0	0	0	0	0	0	0	0	0
TAF1C|37818|ES	1	1	1	1	1	1	1	1	1	1	1	1	1	1	1	1	1	1	1	1	1	1	1	1	1	1	1	1	1	1	1	1	1	1	1	1	1	1	1	1	1	1	1	1	1	1	1	1	1
VAMP7|90684|ES	0.9851	0.9692	1	0.9857	1	0.9819	0.9884	1	0.9854	0.9562	0.9813	0.9658	1	0.9534	1	0.986	0.9781	0.9299	1	0.9765	1	0.9901	0.9877	0.9942	1	0.9802	0.9177	0.9715	0.9509	0.9764	0.9916	0.9796	0.957	1	0.981	0.9197	0.9033	0.9864	0.9635	0.9637	0.9657	1	1	0.9789	0.921	0.9936	0.9624	1	1
SYNCRIP|76935|ES	0.9045	0.8959	0.8969	0.887	0.9287	0.8931	0.9083	0.9005	0.8998	0.9006	0.8996	0.8965	0.9076	0.9279	0.8586	0.8907	0.9542	0.907	0.9187	0.8882	0.9703	na	0.879	0.8855	0.9088	0.894	0.8422	0.9002	0.8937	0.9216	0.8773	0.8932	0.8482	0.9043	0.8877	0.8593	0.8755	0.8926	0.8886	0.9081	0.9023	na	0.9154	0.8798	0.8739	0.9042	0.8543	0.8755	0.7917
FAM135A|76635|AT	0.1626	0.1573	0.0585	0.0574	0.0283	0.0927	0.0995	0.1466	0.1045	0.1344	0.1609	0.191	0.0818	0.1204	0.0504	0.0856	0.1048	0.1274	0.16	0.1126	0.0757	0.1097	0.0929	0.1123	0.0985	0.099	0.0901	0.2491	0.0585	0.1136	0.0485	0.0732	0.1347	0.1738	0.0799	0.1117	0.0891	0.1333	0.0818	0.0758	0.093	0.1481	0.0699	0.0682	0.0812	0.1057	0.0909	0.1132	0.073
TBRG1|19227|ES	0.9518	0.6022	0.7612	0.9439	1	0.6419	0.9027	0.8529	0.6212	0.8821	0.8284	0.7126	0.6941	0.9342	na	0.8599	0.7902	0.6554	0.8621	0.7833	0.6577	0.928	0.9481	0.8193	0.7296	0.8289	0.9697	0.8945	0.9343	na	0.8815	0.9664	0.6229	1	0.7794	0.7405	0.7998	0.8664	0.5216	0.8986	0.8108	0.8018	0.706	0.787	0.5883	0.6513	0.8823	0.7733	1
RPL27A|14251|AP	0.0139	0.0286	0.0074	0.0097	0.0154	0.0119	0.0192	0.0179	0.0142	0.0097	0.0134	0.007	0.0085	0.1034	0.0031	0.0142	0.0041	0.0043	0.0044	0.0059	0.0022	0.0071	0.0077	0.0066	0.007	0.0054	0.0041	0.0162	0.008	0.0055	0.0039	0.0054	0.0096	0.0049	0.0064	0.0053	0.0118	0.0104	0.0056	0.0105	0.0068	0.0056	0.0121	0.0066	0.01	0.009	0.0033	0.0026	0.0063
BDNF|14762|AP	0	0	0	0	na	0	0	0	0	0	0	0.0486	0	0	na	0	0	na	0	0	0.2749	na	0	0	0.0232	0	0	0.2975	0.0651	0	0.269	0	0	0	0	0	na	0	0	0.0705	0	0	0	0	0	0	0	0	0
ATF4|62313|RI	0.0652	0.0638	0.0042	0.0115	0.0049	0.0065	0.013	0.0425	0.0421	0.013	0.0854	0.0283	0.0179	0.0095	0.0112	0.0644	0.0202	0.0227	0.0256	0.0302	0.043	0.0123	0.0207	0.0041	0.0217	0.008	0.0232	0.0202	0.0112	0.0251	0.0076	0.0136	0.0374	0.0213	0.0317	0.0205	0.0568	0.0256	0.0269	0.0256	0.0313	0.0755	0.0534	0.025	0.0656	0.0299	0.0044	0.0145	0.0428
RRAS2|14463|AT	0.0066	0	0	0	0	0	0	0	0	0	0	0	0	0	0	0	0	0	0	0	0	0	0	0	0	0	0	0	0	0	0	0	0	0	0	0	0	0	0	0	0	0	0	0	0	0	0	0	0
RHOT1|40184|ES	0.0138	0.0392	0.0125	0.0169	0.02	0.0087	0.0249	0.0333	0.0252	0.0231	0.0326	0.0216	0.0176	0.0579	0.0153	0.0751	0.0215	0.0362	0.0493	0.0059	0.0331	0.0106	0.0186	0.0105	0.0221	0.0335	0.0208	0.02	0.0039	0.0319	0.0123	0.0244	0.0635	0.021	0.0339	0.0657	0.0272	0.0113	0.0209	0.0594	0.0158	0.0341	0.0261	0.0107	0.0676	0.0308	0.014	0.0286	0.0384
NEIL2|82633|ES	0.7638	1	1	0.929	0.878	1	0.927	1	0.8999	0.9032	1	0.8995	0.5845	0.946	1	1	0.7764	0.5577	0.8974	0.8414	1	1	1	1	1	1	0.8134	1	1	1	1	1	0.9047	1	1	0.9289	1	0.9273	1	1	0.926	1	1	1	1	0.92	1	1	0.6998
RPL26L1|74569|AP	0.8132	0.7821	0.8361	0.8634	0.8212	0.8749	0.8937	0.8906	0.8536	0.829	0.834	0.8597	0.9037	0.8616	0.8156	0.8283	0.9091	0.8215	0.8918	0.8788	0.755	0.8704	0.8632	0.8494	0.8194	0.8146	0.837	0.914	0.8607	0.8504	0.8698	0.8295	0.8847	0.9268	0.8203	0.8564	0.9188	0.8638	0.8963	0.8659	0.901	0.8621	0.8621	0.8733	0.7961	0.8519	0.9002	0.8772	0.7923
ANKS3|33839|AD	0.0712	0.1378	0.1257	0.0327	na	na	0	0.0875	na	0.0457	0	0.0973	0.0759	0.0512	0	0	0.0157	0	0.1828	na	na	0.0483	na	0.0177	0	0	0.1046	0.0875	0.0671	0.0875	0.0634	0.0211	0	na	0.0497	0.0095	0	0	0.1321	0	0.1437	na	na	0.0095	0	0	0	0	na
DDX19B|37343|AT	0.0359	0.099	0	0.0054	0.0443	0.1064	0.0802	0.08	0.0865	0.0465	0.1265	0.0952	0.0685	0.0822	0	0.1823	0.0162	0.0515	0.103	0.1133	0.0591	0.0329	0.1163	0.0692	0.0582	0.0285	0.0857	0.1192	0.0936	0.0992	0.1307	0.1024	0.0699	0.1167	0.0768	0.0637	0.0655	0.0573	0.1266	0.1111	0.0696	0.0981	0.1002	0	0.0357	0.0565	0.0145	0.0582	0.0557
MORN2|53299|AA	0	0	0.0099	0.0089	0.0054	0.0041	0	0.005	0	0.0195	0.004	0.0095	0.0082	0	0	0.0073	0.0085	0.0159	0.0053	0.0075	0	0	0.0225	0.0206	0	0.0073	0	0.0039	0.0036	0	0.0037	0	0	0	0.0203	0	0.0157	0.0175	0.0039	0.006	0.0058	0	0.0092	0.0108	0	0	0.0025	0.0038	0.0057
MEST|81803|AP	0.9271	0.8833	0.9785	0.9306	0.8625	0.9803	0.8256	0.9285	0.9019	0.9673	0.8385	0.9591	0.6698	0.9219	1	0.5514	1	1	0.9481	0.979	1	1	0.8903	0.9619	0.8709	0.9614	0.9743	1	0.8696	0.4703	0.9771	0.9108	0.9105	0.844	0.9636	0.9735	0.9447	0.9434	0.9443	0.9206	0.9846	1	0.8903	0.9173	0.9431	0.9669	0.9446	0.6374	0.9614
SLC16A1|4265|AT	0.3112	0.5724	0.2113	0.2254	0.0884	0.2139	0.277	0.4969	0.347	0.2973	0.5506	0.598	0.3718	0.3175	0.2318	0.3425	0.4772	0.4709	0.5426	0.2185	0.6034	0.2714	0.4894	0.2357	0.3703	0.1366	0.4762	0.3398	0.2653	0.3845	0.2667	0.1876	0.2778	0.2402	0.4223	0.3374	0.3063	0.4086	0.267	0.2798	0.373	0.5501	0.3721	0.4064	0.4339	0.2063	0.3283	0.3789	0.3958
FADS2|16294|AT	0.0127	0	0.0159	0.0161	0	0.0074	0.0172	0.0032	0	0.0074	0.0296	0.0062	0.0098	0.016	0	0.0123	0.0103	0.0716	0.0072	0.0196	0.0493	0.0128	0.004	0.0207	0.0182	0.096	0.0304	0.0395	0.0308	0.0945	0.0069	0.0332	0.063	0.0497	0.0274	0	0.0048	0.0113	0.0139	0.0065	0.0073	0.0112	0.0198	0.0206	0.0163	0	0.0093	0.0416	0.0194
KCNJ2|43195|AP	0.7656	0.5383	1	0.7207	na	0.6825	0.7866	1	0.2948	0.9229	0.9281	0.6482	0.6414	0.9567	na	0.5844	0.8658	na	0.7467	1	1	0.6825	0.6482	0.4611	0.4606	0.8217	0.7414	0.7866	0.4795	0.4238	0.6886	0.6364	0.4406	0.2693	0.4537	0.5275	1	0.4243	0.5683	0.6209	0.627	0.9545	0.8284	0.5239	0.7158	0.5901	na	0.8744	1
MPHOSPH6|37768|AT	0.0631	0.0619	0.0654	0.0934	0.0662	0.0911	0.0898	0.1123	0.1123	0.0731	0.0976	0.0366	0.0722	0.0527	0.0553	0.0262	0.025	0.1177	0.073	0.0744	0.0501	0.051	0.0237	0.0353	0.0931	0.0869	0.0272	0.0898	0.0533	0.1855	0.1168	0.0328	0.1345	0.0301	0.0354	0.085	0.0165	0.0956	0.1025	0.0802	0.1041	0.133	0.0873	0.059	0.0041	0.0742	0.1098	0.193	0.0592
DBT|3874|AT	1	0.9904	0.9835	0.9932	1	1	1	1	1	1	0.9895	1	1	0.9938	1	0.9336	1	1	1	0.9828	0.9887	1	1	1	1	1	1	1	1	0.9677	1	0.9923	1	0.9799	1	0.9329	1	1	0.9767	0.9872	1	1	1	1	1	1	0.9691	1	1
CYB561A3|16164|AA	0.623	0.7455	0.6459	0.6414	0.5943	0.8599	0.7056	0.2817	0.6556	0.5859	0.6651	0.5898	0.8421	0.6286	0.4834	0.9034	0.558	0.5493	0.5484	0.7839	0.5409	0.5765	0.8205	0.5252	0.7162	0.3738	0.683	0.5424	0.6282	0.7768	0.648	0.6313	0.6822	0.8172	0.6564	0.7367	0.6602	0.5848	0.7854	0.6194	0.6708	0.4441	0.5858	0.5908	0.6275	0.5704	0.5946	0.5711	0.4492
MAP7D1|1758|AA	0.0879	0.0859	0.1191	0.1241	0.0863	0.0949	0.1357	0.1173	0.0808	0.112	0.1161	0.0904	0.08	0.1018	0.0498	0.0853	0.1285	0.0739	0.0952	0.104	0.0548	0.1321	0.0731	0.1189	0.0843	0.0934	0.0808	0.0643	0.1142	0.0865	0.0803	0.0828	0.0739	0.0803	0.0942	0.0764	0.1044	0.0915	0.0845	0.1231	0.0839	0.0466	0.0725	0.0729	0.0737	0.1043	0.0908	0.0946	0.0891
IFNLR1|1096|ES	1	0.9418	1	1	na	0.9664	0.7369	1	1	1	0.9378	0.8986	1	0.9095	na	1	1	0.9095	0.9523	1	1	0.8108	0.8577	1	0.9748	1	1	1	1	1	1	1	0.8571	1	1	1	1	1	0.9666	1	0.8917	1	0.9494	0.937	0.9453	0.8172	1	1	1
TMCO4|915|RI	1	0.9959	1	0.995	1	0.997	0.9946	0.9869	1	1	1	1	1	0.9954	1	1	0.9965	0.9917	0.9955	0.9947	0.9918	0.9936	0.9896	0.9962	1	0.9969	1	1	1	1	0.9964	1	1	1	1	1	0.9928	1	0.9813	0.991	0.9916	1	0.9951	0.9863	0.9955	1	0.9938	0.9939	0.986
PTPRF|2190|ES	0.1319	0.1456	0.0669	0.1255	0.1131	0.0563	0	0.1327	0.115	0.0249	0.073	0.0737	0.08	0.0873	0.1211	0.0764	0.053	0.0518	0.0271	0	0.0496	0.0276	0.0301	0.1644	0.0684	0.0588	0.0518	0.0841	0.1283	0.079	0.1175	0.1099	0.1007	0.0953	0.0679	0.0724	0.0336	0.2032	0.0979	0.103	0.0541	na	0.0443	0.0507	0.1758	0.1779	0.0336	0.1345	na
VDAC2|12272|AP	0.0081	0	0	0.0019	0	0.0016	0.005	0	0.0034	0	0	0.0019	0.0052	0.0065	0	0	0	0	0	0	0	0	0.0118	0	0.0032	0.0068	0	0.0054	0.0028	0.0049	0.0027	0	0	0	0.0074	0	0.0093	0	0	0	0	0	0	0.0101	0	0	0.0048	0	0.0538
PIGQ|32904|ES	0.8759	0.755	0.9206	0.8841	0.9399	0.9204	0.8016	0.9566	0.9149	0.8134	0.9634	0.8709	0.9319	0.9559	0.6208	0.7828	0.8272	0.9764	0.959	0.9046	0.8151	0.8908	0.5709	0.7142	0.9289	0.8932	0.9592	0.7909	0.9506	0.7455	0.5839	0.7931	0.9688	0.724	0.7019	0.5986	0.971	0.7701	0.8264	0.9531	0.8412	0.9402	0.938	0.7869	0.9726	0.824	0.9368	0.8459	0.9477
SMNDC1|13083|AP	1	0.9959	1	0.9897	1	0.9946	0.9915	0.9877	0.986	0.9939	0.9887	0.9884	1	0.9954	1	1	0.9482	1	1	1	1	1	0.9865	0.9916	1	0.9949	1	0.98	0.9945	1	0.994	1	0.9882	0.9854	1	0.9909	0.9857	1	0.9765	1	0.9885	1	1	1	0.9835	0.9873	0.9915	0.9836	1
MARK2|16534|AP	0.0955	0	0	0	0	0	0.064	0	0.0706	0.0449	0	0.1048	0	0	0	0	0	0	0	0	0	0.1406	0	0.039	0.0603	0.0559	0	0	0.0945	0	0	0.0377	0	0	0	0	0	0	0	0.1072	0	0	0	0.1041	0.201	0.0521	0	0	0
GPR137|16624|ES	0.9809	0.9903	1	0.9942	1	0.972	0.9797	0.9825	0.9841	0.9907	0.995	0.9891	0.9803	1	0.9895	0.9736	0.9781	1	0.9928	0.9731	0.9869	0.9883	0.9922	0.996	0.9936	0.979	0.9925	0.9904	0.9839	1	0.911	0.985	0.991	1	1	1	0.9908	1	0.9824	0.9925	0.987	0.9913	0.9875	0.9938	0.9752	0.9825	0.993	0.9899	0.9852
EXOG|64050|RI	1	1	1	1	1	1	1	1	1	1	1	1	1	1	1	1	1	1	1	1	1	1	1	1	1	1	1	1	1	1	1	1	1	1	1	1	1	1	1	1	1	1	1	1	1	1	1	1	1
ATG16L1|58040|AD	1	0.9481	1	1	1	1	0.9215	na	1	0.9514	1	0.9835	1	0.9411	1	1	1	na	0.9814	1	na	1	0.9556	1	0.9607	1	0.9362	1	0.9072	1	1	0.9521	1	1	0.9172	1	na	0.9648	0.9796	0.9607	1	na	na	1	1	0.9768	0.9716	1	na
NPHP3|66809|AT	0	0.032	0	0.0261	0.0138	0	0	0.0104	0	0.0301	0.0123	0.0248	0.008	0.0063	0	0.0088	0	0	0.0406	0.008	0.0019	0.0258	0.038	0	0.0339	0.0321	0.0054	0.0163	0.0192	0.0191	0	0.0111	0.0351	0.0358	0.0375	0.0124	0	0	0.0135	0.0127	0.0046	0	0.0324	0.0376	0.0067	0.0207	0	0	0.0043
MID1|88464|AP	0.402	0.0995	0.088	0.1259	0.5025	0.0556	0.0643	0.1167	0.0592	0.6967	0.1792	0.0799	na	0.1529	na	0.1604	na	0.109	0.1578	na	0.237	0.1073	0.0509	0.0655	0.1904	0.2246	0.2541	0.0429	0.1548	0	0.1487	0.0461	0.0349	0	0.2713	0.1267	0.0548	0.3116	0.0355	0.1885	na	0.3279	0.1284	0.1668	0.5103	na	0.0326	0.0811	0.4214
CD164|77187|ES	0.9901	0.9882	0.9686	0.9683	0.9806	0.987	0.9398	0.9564	0.9915	0.978	0.9754	0.9414	0.9539	0.9678	0.9728	0.9729	0.9684	0.9872	0.9705	0.9804	0.9703	0.9583	0.9153	0.9794	0.9691	0.9809	0.9676	0.9782	0.9803	0.9695	0.9633	0.9877	0.9838	0.9701	0.9826	0.9887	0.9489	0.9656	0.9741	0.9729	0.9748	0.9382	0.9968	0.9611	0.9766	0.97	0.975	0.98	0.9509
RSRC2|24970|ES	0.0484	0.1078	0.0839	0.0761	0.0671	0.0836	0.0831	0.1463	0.0618	0.0737	0.0576	0.0738	0.1015	0.0875	0.0219	0.1502	0.0734	0.0598	0.1401	0.0689	0.1032	0.0762	0.0786	0.0773	0.0896	0.0819	0.0119	0.0654	0.0693	0.0347	0.1263	0.0672	0.0712	0.1156	0.0757	0.0795	0.1017	0.1186	0.0735	0.1208	0.047	0.0495	0.0747	0.093	0.0835	0.0632	0.0617	0.0106	0.2113
C10orf128|11503|AT	0.026	0.0247	0.0245	0.025	0.0372	0	0	0	0.0385	0.059	0	0	0.0216	0.0204	0	0.058	0.2656	0	0.0289	0	0	0	0.0102	0	0.0887	0.0277	0.0157	0.0179	0.0706	0.0694	0	0	0.0404	0.0422	0	0	0	0.082	0.0141	0.0135	0	0	0.0982	0	0.0462	0.0474	0	0.0173	0
MAGED2|89247|AP	0.4724	0.5334	0.4778	0.4257	0.4678	0.3264	0.5087	0.5932	0.4513	0.4218	0.5329	0.6071	0.5056	0.5605	0.4756	0.4897	0.5552	0.5167	0.5551	0.5927	0.4363	0.5013	0.3833	0.5269	0.4571	0.5051	0.4221	0.4025	0.4295	0.4603	0.5024	0.5145	0.5434	0.454	0.5146	0.404	0.6324	0.5238	0.4895	0.7048	0.4884	0.4694	0.4242	0.5152	0.4231	0.571	0.5216	0.4673	0.6581
RDX|18637|ES	1	0.9956	1	1	1	1	1	1	1	1	1	1	1	1	1	1	1	1	1	1	1	1	1	1	0.9923	1	1	1	1	1	1	0.9954	1	1	1	1	0.9834	1	1	1	1	1	1	1	1	1	1	1	1
INO80E|36006|ES	0.1876	0.1531	0.2467	0.183	0.1066	0.2182	0.3448	0.253	0.2445	0.1493	0.2579	0.236	0.1616	0.2818	0.0941	0.2371	0.1435	0.1727	0.1712	0.1351	0.3045	0.202	0.2284	0.28	0.1989	0.1474	0.2226	0.2044	0.1787	0.1385	0.0443	0.1185	0.1648	0.0779	0.2416	0.1025	0.2375	0.2575	0.2437	0.2573	0.3237	0.214	0.2512	0.0981	0.1725	0.22	0.1378	0.1729	0.1664
MGLL|66625|ES	0.9499	0.8878	0.96	0.9515	0.9022	0.9589	0.9519	0.8878	0.9556	0.9102	0.9053	1	1	0.953	1	0.9362	1	0.8654	0.9202	1	0.8165	1	0.9202	0.9026	1	1	0.9694	0.9802	0.9397	0.957	0.9373	0.9684	1	0.9655	0.9038	1	1	0.9789	0.8969	0.9519	0.847	0.8738	0.9038	0.9611	1	0.9551	0.8812	0.9356	1
CERS2|7527|AT	0.0464	0.0366	0.0358	0.0596	0.0406	0.0307	0.0382	0.049	0.0432	0.0261	0.0368	0.0356	0.0534	0.0454	0.0364	0.0532	0.0369	0.0539	0.0458	0.0379	0.0699	0.0498	0.0576	0.0322	0.0448	0.0326	0.0451	0.026	0.0321	0.0374	0.0435	0.0302	0.0426	0.0393	0.0326	0.0484	0.0445	0.0341	0.0338	0.0396	0.0337	0.0604	0.0442	0.0358	0.038	0.0379	0.0247	0.03	0.0369
TSPAN2|4345|ES	1	na	1	0.9706	1	0.9756	1	na	0.8775	na	na	na	na	0.9424	na	1	na	na	1	na	1	0.9638	1	1	1	0.9348	1	0.9021	1	1	1	1	1	1	1	1	1	1	1	1	0.8216	1	1	1	1	na	1	0.7817	1
PRMT10|70796|ES	0.8609	0.905	0.8803	0.8709	0.8991	0.74	0.9596	0.8666	0.8033	0.7339	0.7821	0.9593	1	0.9514	0.6778	0.9469	0.7878	1	0.9804	0.7539	0.6167	0.915	0.9635	0.89	0.9404	0.8826	1	0.8102	0.8585	0.9322	0.9176	0.8354	0.931	1	0.8227	0.8102	0.852	1	0.9709	0.8337	0.9176	0.6499	1	0.8406	0.9411	0.9423	0.7727	0.7878	1
NEK7|9317|AT	0	0	0.0023	0	0	0.0042	0	0	0	0	0	0.0038	0	0	0	0.0015	0	0	0	0	0	0	0	0	0	0	0	0	0	0	0	0.0029	0	0	0	0	0	0.0055	0	0	0	0	0	0	0	0	0	0	0
CDIPT|35971|AA	0.9971	0.9919	0.9782	0.9829	0.9927	0.9879	0.9963	0.9914	0.9893	0.982	0.9889	0.9899	0.988	0.9822	1	0.9894	0.9903	0.9929	0.9933	0.9844	0.9854	0.9941	0.9892	0.9827	0.9911	0.9886	0.9835	0.9904	0.9955	0.9836	0.9864	0.9849	0.989	0.9769	0.9894	0.9722	0.9816	0.9726	0.9871	0.9876	0.9739	0.9789	0.9929	1	0.9909	0.9766	0.9765	0.9901	0.9943
NDUFB5|67704|ES	0.128	0.3578	0.18	0.2417	0.0454	0.263	0.2034	0.2366	0.0559	0.3966	0.1974	0.1846	0.0723	0.1982	0.0679	0.1801	0.3516	0.2451	0.1788	0.1522	0.7336	0.0594	0.2499	0.3015	0.3591	0.3156	0.301	0.1417	0.1521	0.1252	0.1642	0.2211	0.2845	0.5422	0.2091	0.1099	0.2903	0.1887	0.1634	0.0897	0	0	0	0.1999	0	0.1148	0.0687	0.0507	0.137
CEP68|53782|AD	1	0.5834	1	1	1	1	1	1	0.6304	1	1	1	1	1	na	1	1	na	0.6964	na	1	1	1	1	1	1	1	0.3415	1	1	1	1	1	1	1	1	1	1	1	0.7767	1	na	1	0.3036	1	na	0.2663	na	1
NFE2L2|56132|RI	1	0.9201	1	1	1	1	1	1	1	0.8387	1	1	1	1	0.678	1	1	1	1	1	na	na	1	0.8692	1	0.9005	1	1	1	1	na	1	1	1	1	1	1	1	1	1	1	1	1	1	1	1	0.7586	1	1
TRAF3IP3|9683|AA	1	1	1	1	0.8436	1	1	0.8259	1	0.8403	1	na	0.8561	0.8331	na	0.9145	1	1	1	na	na	1	0.9319	1	na	na	0.8047	1	1	1	1	0.8587	1	0.9622	1	1	1	0.8696	0.8933	1	1	0.9247	0.8342	0.8929	0.9031	1	1	1	1
IFI16|8398|ES	0.8272	0.779	0.7675	0.6656	0.6721	0.9486	0.7143	0.717	0.7332	0.7904	0.6896	0.6744	0.6825	0.6816	0.5716	0.7765	0.6443	0.8967	0.7274	0.5808	1	0.6414	0.7152	0.6504	0.6256	0.7646	0.6925	0.8096	0.5968	0.6419	0.7816	0.7136	0.7131	0.7741	0.6493	0.6584	0.7723	0.7817	0.6552	0.6301	0.6498	0.7889	0.5	0.8093	0.6188	0.6313	0.6207	0.7536	0.5482
ALDH3A2|39756|ES	na	0.995	0.9858	0.9963	na	0.2087	na	1	0.9947	0.9884	0.1586	0.9835	0.9694	0.2045	na	0.5216	0.989	0.9949	0.9859	0.9656	0.9966	na	0.9875	0.7739	0.991	0.4591	0.9955	0	na	0.9865	0.9925	0.986	0.985	0.9901	0.9875	na	0.7824	0.9965	0	0.9908	0.9827	0.9918	0.6162	na	0.9959	0.9666	0	na	na
GLB1|63834|ES	0.991	0.9975	0.9975	0.995	0.9914	0.998	1	1	0.9975	0.9979	0.9902	0.9943	0.9943	0.9926	0.9723	1	0.9935	1	0.9976	0.9956	0.9716	0.9951	1	0.9967	0.9983	0.9979	0.9959	1	0.9957	1	0.9951	0.997	0.9921	1	0.9981	0.9906	1	0.9948	0.9898	0.9931	0.9938	1	1	0.9927	1	0.9941	0.9971	0.987	1
NUP85|43384|RI	0.141	0.1207	0.0368	0.0789	0.0463	0.094	0.0381	0.1076	0.1014	0.0451	0.1317	0.1315	0.1337	0.0815	0.1169	0.1908	0.1169	0.0748	0.0964	0.094	0.161	0.0523	0.0715	0.0428	0.0816	0.1019	0.1004	0.1169	0.0811	0.0489	0.0969	0.0805	0.0907	0.1031	0.0879	0.0807	0.1477	0.0928	0.0918	0.1054	0.0467	0.2366	0.0839	0.1059	0.0839	0.0498	0.0268	0.035	0.0845
CCDC69|74158|AT	1	0.985	1	1	1	0.9924	1	1	0.9681	1	1	1	0.9917	1	1	0.984	1	1	1	1	1	1	1	1	1	1	0.9967	1	1	1	1	1	0.9827	0.9906	1	1	0.9859	0.9775	1	1	1	1	0.9927	1	1	1	1	0.9807	1
ATRIP|64661|ES	0.0642	0.0933	0.0239	0.0933	0.0202	0.0234	0.0629	0.0933	0.114	0.0194	0.0856	0.0962	0.0489	0.0411	na	0.1026	0.1464	0.0447	0.1676	0.0571	na	0.0229	0.1062	0.0565	0.114	0.0685	0.0251	0.114	0.0623	0.0447	0.0278	0.0744	0.079	0	0.0695	0.0604	0.1184	0.1072	0.0395	0.0978	0.0993	na	na	0.0933	0	0.0194	0.065	0.1464	na
FAM134C|41087|ES	1	1	1	1	1	0.991	1	1	1	1	0.9778	1	1	1	1	1	1	1	1	1	1	1	1	1	1	1	1	0.9888	1	1	1	1	1	1	1	1	1	1	1	1	0.9482	1	1	1	1	1	1	1	1
CNGB1|36618|AT	0.9386	0.9787	0.9894	0.9829	0.9017	0.9483	0.9967	0.9813	0.8107	1	0.9945	0.996	0.8706	0.9954	na	1	1	1	1	0.8138	0.9927	0.8955	0.9598	1	0.9671	0.8595	0.8463	0.9789	1	0.9138	1	0.9598	0.9138	1	0.9336	1	1	0.9554	0.9625	0.9663	1	1	0.9168	0.9735	1	0.9448	1	1	1
UBE2V1|59758|ES	0.966	1	0.9936	0.995	1	1	0.9852	1	0.9923	1	1	0.9963	1	1	0.9827	1	0.9822	0.9813	1	1	1	1	1	0.997	1	1	1	1	1	1	1	0.9952	1	1	0.9916	1	0.9872	1	0.9814	1	0.9899	0.9704	1	1	0.9851	1	1	0.9939	1
HM13|58892|ES	0.8964	0.6766	0.7911	0.7556	0.4579	0.6518	0.7898	0.8279	0.8204	0.8595	0.7418	0.8292	0.4887	0.7918	na	0.6496	0.8985	0.677	0.8135	0.5257	0.7841	0.7959	0.6204	0.7914	0.7414	0.7864	0.8117	na	0.8784	0.7772	0.7381	0.7626	0.7662	0.4754	0.6091	0.8208	0.8037	0.7971	0.8355	0.6299	0.6892	0.5861	0.7994	0.6526	0.7929	0.6616	0.7546	0.6701	0.6079
LMO3|20610|AP	0.0069	0.007	0.0038	0.0137	0	0.0057	0.0136	0	0.0081	0.0112	0.0083	0.0077	0.0102	0.0224	0	0.0052	0.0106	0.0032	0.0073	0.0056	0.0096	0	0.0101	0.0073	0.0104	0	0.0089	0	0.0045	0.0055	0	0.0035	0.0088	0.003	0	0.0059	0.0134	0	0.0053	0.0048	0.0085	0	0	0.0037	0.0149	0.0058	0.0143	0.0023	0
LIN9|10011|AT	0.0308	0.0382	0.0298	0.0648	0	0.0467	0	0	0.0204	0	0.0704	0.0228	0	0.019	0	0.0236	0	0	0	0.0455	0.0129	0.0422	0.0322	0.0465	0.0238	0.0137	0.0414	0.0185	0	0	0	0.0228	0.0389	0.0145	0.0145	0.0716	0.0227	0	0.021	0.0166	0.0171	0.1169	0.0117	0	0	0.0239	0	0	0
SSBP4|48426|AP	0.7958	0.9184	0.9292	0.9618	1	0.9812	0.7969	0.9199	0.9292	0.9078	0.5293	0.4351	0.7368	0.9833	0.9718	0.8139	0.9205	0.6728	0.4926	0.9688	0.9773	0.9751	0.7352	0.8991	0.7972	0.9025	0.576	0.9445	0.9707	0.7614	0.9408	0.9835	0.8216	0.9247	0.3449	0.8751	0.8808	0.8362	0.8906	0.642	0.8518	0.5359	0.6473	0.6518	0.8986	0.7002	0.8495	0.9076	0.3505
PPM1M|65191|AP	0.493	0.4904	0.2539	0.513	na	0	0.4018	0.2883	0.2514	0.4092	0.3471	0.2906	0.3945	0.3619	0.4597	0.4008	0.2789	0.3956	0.6184	0.321	0.7335	na	0.4548	0.1506	0.5256	0.159	0.3852	0.4476	0.0581	0.4296	na	0.4449	0.4859	0.3671	0.4597	0.4995	0.321	0.4437	0.3402	0.5416	0.4643	0.6802	0.5733	0.5395	0.3619	0.4713	0.2524	0.1965	na
CTNNAL1|87153|AT	1	0.9976	1	1	1	1	1	1	0.9991	1	1	1	1	1	1	1	1	1	1	0.9987	1	1	1	1	1	1	1	1	1	1	1	0.9997	1	1	1	1	1	0.9985	0.9993	1	0.9994	1	1	1	1	1	1	1	1
ELAC1|45556|AA	0.8292	0.7857	0.7721	0.6398	0.5626	0.8552	0.7645	0.6017	0.7313	0.6717	0.8017	0.6982	0.9315	0.8676	0.6442	0.8231	0.8077	0.826	0.7186	0.6532	0.8969	0.748	0.7393	0.8039	0.861	0.7566	0.8067	0.7383	0.6413	0.8017	0.6312	0.8501	0.8212	0.9524	0.8241	0.8132	0.738	0.7538	0.7946	0.7043	0.7883	1	0.7024	0.7982	0.8718	0.8194	0.691	0.8235	0.6723
MUTYH|2676|AD	0.22	0.2661	0.372	0.3071	na	0.1447	0.1447	na	0.2353	0.3259	0.2973	0.1947	0.1152	0.2607	na	0.2066	0.2529	0.22	0.2758	0.0957	0.2973	0.4037	0.1746	0.2066	0.22	0.3607	0.22	0.0957	0.4204	0.1236	0.2778	0.3259	0.1841	na	0.2409	0.22	0.1993	0.2733	0.1746	0.1299	0.1333	0.1746	0.1447	0.2455	0.1512	0.2529	0.1236	na	na
CD151|13780|RI	0.9862	0.9807	0.9972	1	1	1	1	1	0.993	1	0.9822	0.9918	0.9959	1	0.9768	1	0.9714	0.9903	0.9977	0.99	0.9885	1	1	0.9972	0.9971	0.9933	0.9934	0.994	1	0.9879	1	1	0.9897	1	0.994	0.9858	0.9953	1	0.9954	0.9909	0.9993	0.9977	0.9975	0.9966	0.9801	0.9886	0.9971	0.9743	1
GBA2|86288|AA	0.0242	0.0389	0.0315	0.0489	0.024	0.0373	0.008	0.0374	0.0381	0.0044	0.0235	0.0311	0.0087	0.0893	0.0269	0.0155	0.0206	0.0416	0.0124	0.025	0.0218	0.0492	0.0234	0.0526	0.0079	0.0323	0.0128	0.0238	0.0254	0.0484	0.0602	0.0126	0.0324	0.0274	0.0407	0.0521	0.0329	0.0081	0.0085	0.0065	0.0278	0	0.0131	0.0285	0.0181	0.0339	0.0435	0.0195	0
MTA3|53367|AT	0.679	0.7343	0.7343	0.6293	0.8654	0.5156	0.6294	0.7554	0.7237	0.6379	0.6974	0.7332	0.708	0.3982	0.7362	0.6854	0.7195	0.7098	0.633	0.7037	0.8569	0.6083	0.6518	0.6722	0.5853	0.6843	0.6554	0.602	0.6153	0.687	0.5618	0.771	0.7006	0.6799	0.7025	0.7032	0.7107	0.5879	0.6835	0.716	0.6547	0.6931	0.7568	0.6374	0.731	0.6385	0.6483	0.7205	0.8941
DNM1|87722|AT	0.2639	0.1739	0.3415	0.3172	0.3008	0.3923	0.3008	0.3235	0.21	0.2284	0.2935	0.2092	0.1892	0.2824	0.4465	0.3376	0.1723	0.0584	0.2613	0.261	0.3418	0.2885	0.238	0.0823	0.2695	0.2676	0.1678	0	0.0971	0.3444	0.2713	0.4571	0.2735	0.0215	0.0948	0.1353	0.2014	0.1596	0.2065	0.1941	0.1678	0.0897	0.0536	0.1666	0.1981	0.3741	0.308	0.2552	0.124
ACSS2|59047|ES	0.9731	1	1	1	1	1	1	1	1	1	1	1	1	0.9902	1	1	1	1	1	1	1	1	1	1	1	1	1	1	1	1	1	1	1	1	1	1	1	1	1	0.9667	1	1	0.9656	1	1	1	1	1	1
AGPAT4|78380|ES	1	1	1	1	1	1	1	na	1	1	1	1	1	na	na	1	1	1	1	1	1	na	1	1	1	1	1	1	1	1	na	1	1	na	1	1	1	1	1	1	1	1	1	1	1	1	1	1	1
CHEK2|61542|ES	1	1	1	1	1	1	1	1	1	1	1	1	na	1	1	1	1	1	1	1	1	1	1	1	1	1	1	1	1	1	1	1	1	1	1	1	1	1	1	1	1	1	1	1	1	1	1	1	1
ASTE1|66775|ES	0.3084	0.3509	0.3401	0.3084	0.4875	0.273	0.1823	0.1878	0.1823	0.2064	0.2745	0.3729	0.1294	0.2839	na	0.2629	0.1326	0.3729	0.2888	0.3729	0.3729	0.2292	0.436	0.3257	0.1763	0.2981	0.4977	0.2709	0.1752	0.3184	0.2449	0.209	0.3615	0.6046	0.2803	0.5016	0.2671	0.4096	0.4714	0.3929	0.4164	0.4422	0.3603	0.3084	0.4264	0.1167	0.2117	0.517	0.2292
POR|80139|ES	1	1	1	1	1	1	1	1	1	1	1	1	1	1	1	1	0.999	1	1	1	1	0.9995	1	1	1	1	1	1	1	1	1	1	1	1	1	1	0.9998	1	1	1	1	1	1	1	1	1	1	1	1
SLC26A6|64725|ES	1	1	1	1	1	1	1	1	1	1	1	1	1	1	na	1	1	1	1	1	1	1	1	1	1	1	1	1	1	1	1	1	1	1	1	1	1	1	1	1	1	1	1	1	1	1	1	1	na
TCF7|73344|AT	0	0	0	0	0	0	0	0	0	0	0	0	0	0	0	0	0	0	0	0	0	0	0	0	0	0	0	0	0	0	0	0	0	0	0	0	0	0	0	0	0	0	0	0	0	0	0	0	0
C21orf67|60855|AT	0.2264	0.4518	0.1763	0.447	0.3155	0.2834	0.4894	0.3436	0.3453	0.3876	0.4051	0.4186	0.1609	0.3498	0.4709	0.3949	0.0856	0.3095	0.6155	0.2295	0.1959	0.3349	0.4343	0.4494	0.3905	0.2605	0.4343	0.3739	0.1658	0.3367	0.3629	0.2883	0.4439	0.3095	0.3062	0.3324	0.1645	0.198	0.2845	0.3021	0.3256	0.2862	0.3819	0.4021	0.3136	0.2818	0.2496	0.1212	0.194
TK2|36721|ES	0.9507	0.9519	1	0.9736	0.9722	0.9756	0.9643	0.961	0.9905	0.9872	0.9293	0.9791	0.9771	0.9941	0.9396	0.9725	0.9434	1	0.9891	1	0.9092	0.9883	1	0.9772	0.958	0.9939	0.9109	0.9801	0.9897	0.993	1	0.9935	0.9865	1	0.9468	1	0.9865	0.9777	0.9909	0.9725	0.9611	0.9153	0.9011	0.9799	0.9862	0.9163	1	0.9678	1
CBWD1|85687|AT	0.0314	0.0085	0.003	0.0149	0.0033	0.0064	0.0112	0.0143	0.0129	0.011	0.0112	0.0281	0.0132	0.0043	0.0019	0.0116	0.0093	0.0091	0.0275	0.0205	0.0075	0.0097	0.0083	0.0082	0.0141	0.0119	0.0075	0.0043	0.0025	0.0072	0.0029	0.0068	0.0091	0.0132	0.0125	0.0071	0.0083	0.0183	0.0037	0.0087	0.0078	0.0093	0.0042	0.0121	0.0087	0.0021	0.0109	0.0036	0.0039
HMGN1|60617|ES	0.1333	0.0574	0.0652	0.1129	0.3297	0.0075	na	0.0779	0.1188	0.1711	0.0933	0	0.1246	0.1908	0.1902	0.1562	0.0843	0.1174	0.057	0.1453	0.1041	na	na	0.0644	0.0236	0.0312	0.0497	0.088	0	0.0337	na	0.1365	0.1242	0.029	0.1198	0.1104	0.0688	0.0586	0.0758	0.0339	0.0362	0.0195	0.0455	0.0568	0.0403	0.1123	0.2024	0.104	na
FAM212B|4184|RI	1	1	1	1	1	1	1	1	1	1	1	1	1	1	1	1	1	1	1	1	1	1	1	1	1	1	1	1	1	1	1	1	1	1	1	1	1	1	1	1	1	1	1	1	1	1	1	1	1
YBEY|60916|ES	1	1	1	1	1	1	0.9857	0.993	1	1	1	1	1	1	1	1	1	1	0.9892	1	0.9925	1	0.9911	1	1	0.9945	1	0.9843	1	0.9876	1	0.9913	0.9939	1	0.9964	0.9937	1	0.992	1	0.9923	1	1	1	1	0.988	0.9915	1	0.9933	1
ZNF688|36159|ES	0.89	0.9044	0.9374	0.9369	0.9502	0.9481	0.9447	0.9332	0.9187	0.9191	0.8878	0.9029	0.9008	0.9459	na	0.9197	0.9524	0.8454	0.9091	0.9585	0.9254	0.9729	0.9655	0.9513	0.9676	0.9484	0.9048	0.94	0.9182	0.876	0.9185	0.9422	0.8755	na	0.8709	0.9464	0.9339	0.953	0.936	0.9023	0.9382	0.8942	0.9013	0.8338	0.7974	0.8597	0.9078	0.8619	0.8893
CNKSR2|88673|AT	0.0155	0.0312	0.0687	0	na	0	0.0541	0	0.0573	0.2616	0.0234	0.0229	0.0622	0	0	0.0692	0	na	0.1645	0	0.0406	na	0	0	0.0264	0.1123	0.0177	0	na	0.0582	na	0	0.0363	0.0444	0	0	0.202	0.0202	0.1059	na	0.0326	0	0.0492	0.0321	0.0259	0.0459	0	0.1072	0.3713
NR3C1|73880|AP	0.4285	0.5464	0.4568	0.4242	0.4717	0.4776	0.5485	0.255	0.5778	0.5322	0.5324	0.5221	0.5433	0.5893	0.2386	0.553	na	0.4164	0.5904	0.5747	0.5562	0.4763	0.3207	0.5383	0.5059	0.4852	0.4305	0.4914	0.4008	0.4804	0.6447	0.4211	0.5383	0.4655	0.7087	0.4145	0.4	0.4964	0.5436	0.4056	0.231	na	0.4986	0.6762	0.4552	0.3171	0.6184	0.6481	na
RFWD2|9050|AP	0	0	0	0	0	0	0	0	0	0	0	0	0	0.0186	0	0	0	0	0	0	0	0	0	0	0	0	0	0	0	0	0	0	0	0	0	0	0	0	0	0	0	0	0	0	0	0	0	0	0
RBM39|59238|AA	0.6273	0.5945	0.6342	0.6045	0.5078	0.5258	0.597	0.5969	0.588	0.6319	0.5978	0.6033	0.5705	0.5651	0.5036	0.5796	0.6168	0.5786	0.5663	0.6086	0.6293	0.548	0.551	0.5907	0.5929	0.5722	0.5879	0.5693	0.5093	0.532	0.5626	0.5472	0.5683	0.5953	0.5749	0.5446	0.5582	0.5166	0.5079	0.5307	0.5803	0.6078	0.6205	0.5489	0.6298	0.538	0.5412	0.563	0.5734
RSRC1|67421|AP	0	0	0	0	0	0	0	0	0	0	0	0	0.0706	0	0	0.0681	0	0	0	0	0.1743	0.0257	0	0	0.0167	0	0	0	0	0.0572	0	0.0086	0.0179	0	0.0884	0.014	0	0.034	0.0244	0.0272	0.0332	0	0	0	0	0	0	0.0176	0
CCDC132|80457|AT	0.0056	0	0.0046	0.0043	0.0258	0	0.0154	0	0.006	0	0.0047	0.0095	0.008	0	0	0	0	0	0.0073	0.0103	0	0	0.0092	0.0043	0.0056	0.0037	0.0187	0.0047	0	0.0056	0	0.0029	0.0051	0	0	0	0	0.0068	0	0	0.0069	0	0.0039	0	0	0.0111	0.0046	0	0.0065
ZCCHC8|24960|AP	0.1127	0.0525	0.0113	0.0189	0.0451	0.0252	0.047	0.0447	0.0347	0.0151	0.0163	0.0224	0.0441	0.0182	0.039	0.086	0.098	0.0386	0.0257	0.0053	0.099	0.0106	0.0144	0.0342	0.0307	0.0112	0.0418	0.017	0.0116	0.0671	0.03	0.0251	0.0445	0.0064	0.0391	0.0102	0.1063	0.0676	0.0436	0.0669	0.0456	0.2989	0.0636	0.0206	0.0655	0.0061	0.0164	0.0131	0.1087
ASNSD1|300789|ES	0	0	0	0.1712	0	0	na	na	0.1628	na	0	0	0	0	na	0	0	0	0	na	na	na	0	0	na	0	0	0	0	0	0	0	0	na	0	na	0	0	0	0	0	0	0	na	0	0	0	na	0.1547
APOPT1|29464|ES	0.6855	0.5701	0.2872	0.5343	0.8255	0.5408	0.6334	0.4787	0.5522	0.5007	0.4156	0.439	na	0.6055	na	0.6081	0.3421	0.7112	0.6149	0.457	0.6376	0.6292	0.3881	0.435	0.5828	0.531	0.3835	0.4585	0.4	0.2624	0.547	0.6929	0.7082	0.8728	0.5695	0.5242	0.4162	0.4114	0.5435	0.4913	0.5963	0.8535	0.2666	0.4977	0.2567	0.4001	0.4524	0.385	0.5055
KDM5C|89194|ES	1	0.7302	0.7655	0.9016	na	0.835	0.7196	1	0.8843	0.7774	1	0.8834	1	0.9188	na	1	1	1	1	0.6179	1	1	1	0.5829	1	0.5986	1	1	1	1	0.8811	1	1	1	1	0.8615	0.741	1	1	1	1	1	1	1	1	1	1	1	1
MLLT6|40581|AT	0.0105	0.009	0.0083	0.0115	0.0079	0.0156	0.0137	0.012	0.0112	0.0129	0.0115	0.0153	0.0091	0.0216	0.0123	0.0098	0.0112	0.0121	0.0141	0.0115	0.0086	0.0116	0.0106	0.0113	0.01	0.0108	0.0078	0.0156	0.0086	0.0101	0.01	0.0089	0.0117	0.0135	0.0104	0.0087	0.0127	0.011	0.0075	0.01	0.0104	0.0124	0.008	0.0096	0.0062	0.0078	0.0142	0.0084	0.0099
SMPD4|55299|ES	0.2868	0.3769	0.25	0.2974	na	0.2932	0.2596	0.2419	0.2569	0.3131	0.3728	0.3651	0.069	0.5207	0.3721	0.2804	0.2653	0.1718	0.346	0.5611	0.3029	0.2286	0.0934	0.1862	0.2585	0.1916	0.1576	0.3693	0.1231	0.2059	0.4457	0.2169	0.3028	0.1509	0.1191	0.1474	0.2286	0.1413	0.2341	0.188	0.1945	0.2868	0.8421	0.3501	0.1429	0.1517	0.1484	na	0.1916
SEC23A|27350|ES	0.0383	0.0569	0.0799	0.0343	0.0332	0.0991	0.037	0	0.0954	0.0991	0.037	0.0623	0.0268	0.0485	0.1038	0.0721	0.0991	0.1358	0.0576	0.0809	0	0.0313	0.022	0.0717	0.0145	0.0249	0.0193	0.1134	0.0748	0.0794	0.084	0.1095	0.0556	0.049	0.02	0.0873	0.0186	0.0378	0.0576	0.1111	0.0991	0.0476	0.0885	0.0387	0.0396	0.0998	0.0505	0.2157	0
MRPS18C|69795|ES	0.9192	0.9607	0.9588	0.959	0.956	0.9125	0.9223	0.9474	0.9828	0.9256	0.9562	0.9676	0.9257	0.9617	0.8589	0.9266	0.9941	0.9571	0.9547	0.8922	0.9406	0.9682	0.9571	0.9802	0.9411	0.9404	0.9567	0.9555	0.94	0.9671	0.9496	0.9555	0.9626	0.9236	0.9215	0.9209	0.9285	0.9519	0.9375	0.9368	0.9054	0.9067	0.9466	0.9779	0.9757	0.9758	0.9579	0.8224	0.9718
AKR1A1|2695|AT	0.0401	0.0401	0.0124	0.0311	0.0111	0.0264	0.013	0.0198	0.0357	0.0211	0.0407	0.041	0.0491	0.0249	0.0328	0.0533	0.0296	0.0276	0.0437	0.0412	0.0313	0.0142	0.0278	0.023	0.0416	0.0274	0.0255	0.0216	0.0176	0.0268	0.0225	0.0223	0.0354	0.0741	0.0251	0.0297	0.0278	0.0377	0.0209	0.027	0.0317	0.0613	0.0328	0.0263	0.0226	0.0197	0.0056	0.0105	0.0067
MPND|46798|ES	0.9522	0.9668	0.949	0.9537	0.9703	0.9427	0.9507	0.9451	0.9492	0.9916	0.9002	0.9504	0.8851	0.9524	0.9621	0.9408	0.9245	0.8847	0.9336	0.9523	0.9359	0.9477	0.956	0.9577	0.9804	0.9478	0.9605	0.9634	0.9604	0.9199	0.938	0.9418	0.9548	0.9598	0.9314	0.9288	0.9236	0.9005	0.9639	0.9185	0.9628	0.9337	0.9355	0.9385	0.9464	0.9488	0.9356	0.9568	0.9439
PLA2G15|37203|ES	0.1122	0.0985	0.1088	0.0924	0.0214	0.056	0.0482	0.1326	0.0647	0.2608	0.1793	0.2028	0.1098	0.1438	0.206	0.1863	0.2933	0.2493	0.2147	0.2374	0.2226	0.2599	0.0531	0.1297	0.1452	0.2933	0.197	0.1719	0.0964	0.13	0.1616	0.1479	0.089	0.1215	0.1338	0.1243	0.1836	0.1985	0.0493	0.1854	0.0623	1	0.3776	0.1643	0.1719	0.0767	0.0985	0.1027	0.6888
FBLN7|54981|AA	0.9847	1	1	1	1	0.9911	1	1	1	1	1	1	1	1	1	1	1	1	1	0.993	1	1	1	1	1	1	1	1	1	1	1	1	1	1	1	1	1	1	1	0.993	1	1	1	1	1	1	0.994	1	1
ZFP14|49377|AT	0.0711	0.0633	0.0813	0.027	0.0509	0.041	0.0564	0.1154	0.1522	0.0641	0.0681	0.1349	0.134	0.0916	0.1363	0.026	0.0763	0.0625	0.0349	0.0551	0.1122	0.0535	0.0519	0.1256	0.0875	0.0933	0.1212	0.0352	0.0602	0.0295	0.1335	0.0871	0.0158	0.0725	0.0821	0.0918	0.0571	0.1132	0.0722	0.0748	0.2075	0.2112	0.218	0.1243	0.1233	0.1406	0.0785	0.0367	0.0484
ZMYM6|1710|AT	0.2975	0.2847	0.2961	0.3125	0.3304	0.2393	0.2663	0.2683	0.274	0.3482	0.3071	0.3258	0.4094	0.3129	0.3783	0.3463	0.3867	0.3375	0.2963	0.2978	0.3775	0.2727	0.2917	0.2775	0.2906	0.3229	0.3462	0.3099	0.3039	0.2807	0.3092	0.307	0.2892	0.2976	0.2792	0.3031	0.311	0.3107	0.2944	0.3026	0.3082	0.2789	0.3352	0.303	0.3235	0.2662	0.2925	0.3328	0.2254
TACC2|13342|AA	0.9748	0.8781	0.9425	0.9304	0.8568	0.8901	0.9239	0.8723	0.8442	0.8708	0.8612	0.879	1	0.8574	0.9252	0.9273	0.9164	0.8948	0.9314	0.9334	0.9446	0.823	0.9225	0.9366	0.9039	0.9493	0.9441	0.9432	0.9482	0.9101	0.7265	0.8858	0.8703	0.9606	0.852	0.9036	0.905	0.885	0.8958	0.8635	0.8193	0.9752	0.9297	0.8076	0.9754	0.9678	0.9318	0.9563	0.8987
LAMP1|26369|ES	0.9892	0.991	0.9978	0.9936	0.9955	0.996	0.9929	0.9967	0.9946	0.9941	0.9972	0.9961	0.9921	0.9951	0.998	0.9915	0.9901	0.9949	0.995	0.9963	0.9979	0.9968	0.988	0.9958	0.9943	0.9973	0.9975	0.9975	0.9961	0.9939	0.9961	0.9952	0.9969	0.9937	0.9977	0.9961	0.9957	0.9959	0.9959	0.9908	0.9954	1	0.9973	0.9932	0.9973	0.9954	0.9943	0.9967	0.9928
KIAA0930|62645|AP	0.0917	0.0161	0.0936	0.0689	0	0	0.1339	na	0.0368	0.03	0	0.0287	0.0464	0.0243	0	0.3484	0.1056	0	0.0286	0	0	0.0494	0.1246	0.0314	0.1222	0.0442	0.0586	0	0	0	0	0.018	0.1971	0.2547	0	0.2706	0	0.0555	0.0239	0.0415	0.0348	na	0.0358	0.1441	0.0751	0.0459	0	0.021	na
POLL|12891|ES	0.952	0.9692	0.9588	0.943	0.9658	0.9031	0.7616	0.7336	0.9321	0.8836	0.909	0.843	0.9245	0.9831	0.9309	0.9021	0.8246	0.8523	0.9149	0.9687	0.9807	0.9766	0.7714	0.9025	0.9139	0.9104	0.799	0.8858	0.9487	0.9041	1	0.8937	0.9748	1	0.9312	0.9455	0.9264	0.9224	0.9407	0.9456	0.8959	1	0.8736	0.9122	0.8902	0.9025	0.9155	0.8879	1
TMEM126B|206443|ME	0.0195	0.0441	0.0291	0.0092	0.0011	0.0327	0	0.0014	0.0341	0.0287	0.0592	0.0563	0.0238	0.034	0	0.0272	0.028	0.0122	0.0224	0.0409	0.0082	0	0.0227	0.0235	0.0611	0.0112	0.0086	0.0286	0.012	0.0276	0.0159	0.0143	0.0241	0	0.0123	0.0333	0.02	0.0308	0.0308	0.0076	0.0258	0.0203	0	0	0.0224	0	0.0283	0.023	0.0317
ABCB5|78910|AT	0.1888	0.2945	0.1064	0.2036	0.1742	0.1657	0.141	0.1579	0.2404	0.1657	0.1501	0.185	0.2071	0.1362	0.1385	0.1931	0.1366	0.2482	0.1885	0.125	0.1757	0.1623	0.2287	0.1931	0.3477	0.1233	0.1661	0.1427	0.1469	0.2687	0.1385	0.208	0.1728	0.1444	0.2791	0.1765	0.1682	0.1661	0.2244	0.0975	0.1707	0.2112	0.1345	0.2327	0.2195	0.1899	0.2158	0.3192	0.148
ZNF174|33573|RI	0.275	0.3873	0.0978	0.2018	0.2278	0.1714	0.0978	0.4765	0.2615	0.2402	0.3359	0.4783	0.5584	0.3711	na	0.6027	0.275	0.4473	0.5029	0.2402	0.6692	0.2018	0.1812	0.2328	0.2361	0.3232	0.3711	0.3128	0.0532	0.3359	0.2018	0.4102	0.2844	0.5323	0.1798	0.2912	0.3873	0.2215	0.354	0.5483	0.3068	0.6027	0.5925	0.2823	0.1781	na	0.3359	na	0.0895
GPS1|44275|RI	0.3514	0.4263	0.2364	0.699	0.3171	0.7359	0.65	0.65	0.4412	0.5372	0.7647	0.3171	0.2097	0.4599	na	0.2364	0.1884	0.6191	0.4301	0.4363	0.5682	0.3171	0.2249	0.2299	0.153	0.2847	0.5821	0.134	0.3764	0.2986	na	0.2709	0.2453	0.3432	0.4328	0.2097	0.511	0.1884	0.2986	0.8228	0.2709	1	0.8152	0.1884	0.4106	0.4106	1	0.4106	na
HIVEP3|2059|AP	na	1	1	1	1	1	1	1	na	1	1	1	na	1	na	na	1	1	1	1	1	na	1	1	1	1	1	na	1	1	na	1	1	na	1	1	1	1	1	1	1	na	na	1	1	1	1	1	1
NME5|121823|ES	0.9377	0.8752	0.9165	0.9455	0.9683	0.9599	0.9481	0.9312	0.9647	0.9695	0.9239	0.9582	0.8971	0.9187	na	0.937	0.9523	0.9289	0.9573	0.9121	0.9406	0.9496	na	0.9309	0.9066	0.9258	0.9529	0.9697	0.919	0.8867	0.9339	0.9159	0.9584	na	0.9743	0.9465	na	0.9477	0.9387	0.9229	0.9653	na	0.91	0.9388	0.9687	0.9302	0.9396	0.9353	0.9173
PSPH|79780|ES	1	1	1	1	1	1	1	1	1	1	1	1	1	0.9515	1	1	1	1	1	na	1	1	0.667	1	1	1	1	1	1	1	1	1	0.8464	na	1	1	1	1	1	1	1	na	1	1	na	1	1	na	na
DIS3L2|57982|AT	0.2015	0.2498	0.1658	0.1779	0.1863	0.2536	0.167	0.1322	0.2413	0.1878	0.1582	0.254	0.116	0.2238	0.146	0.1866	0.1146	0.1635	0.1546	0.1621	0.0708	0.1598	0.2005	0.2344	0.2241	0.2126	0.1084	0.1561	0.1344	0.1728	0.1903	0.1603	0.229	0.1463	0.1348	0.1451	0.1539	0.2153	0.1662	0.0907	0.127	0.1057	0.0966	0.1495	0.1166	0.2443	0.1129	0.0719	0.0478
MLLT4|78454|ES	0	0	0	0	0.0066	0	0	0	0	0	0	0	0	0	0	0	0	0	0	0	0	0	0	0	0	0	0	0	0	0	0	0	0	0	0	0	0	0	0	0	0	0	0	0	0	0	0	0.0086	0
RAD23B|87147|AP	0.2218	0.2602	0.0654	0.0056	0.1675	0	0	0	0.2131	0.0522	0.1287	0.1102	0.1309	0.0048	0.1544	0.2463	0.0582	0.0679	0.0109	0.0756	0.0927	0.0225	0.0443	0.0547	0.3689	0.0631	0.1823	0.0157	0	0.347	0.0141	0.1385	0.273	0.3956	0.2464	0.2062	0	0.043	0.1855	0.0225	0.2726	0.5143	0.2656	0.0871	0.1841	0.2495	0	0.1542	0
PARD3|11210|ES	0.8875	0.8441	0.7674	0.8677	0.9087	0.9219	0.8246	0.6343	0.871	0.869	0.9715	0.8331	0.9674	0.8769	0.9368	0.7826	0.8039	0.8609	0.8604	0.8753	0.5838	0.6864	0.8468	0.9056	0.8025	0.8734	0.8716	0.8391	0.8089	0.8601	0.7293	0.8644	0.8176	0.9494	0.9492	0.8034	0.8036	0.9261	0.9262	0.8788	0.8443	0.9203	0.8121	0.8879	0.9525	0.8831	0.827	0.8777	0.7931
MTMR1|90352|AA	1	1	0.9911	1	1	1	1	1	1	1	1	1	1	1	1	1	1	1	1	1	1	1	1	1	1	1	1	1	1	1	1	1	1	1	1	1	1	1	1	1	1	1	1	1	0.9888	1	1	1	1
BRD9|71459|ES	na	0.3052	na	1	na	0.5942	na	na	0.5395	1	na	0.6721	0.5395	na	na	1	na	na	na	0.2871	0.7631	0.1962	1	0.5686	na	0.2086	0.1633	1	na	0.5686	na	0.6556	0.3694	1	0.4227	na	0.3972	na	0.3918	na	0.2547	na	0.5395	1	0.5686	na	na	0.3052	na
ST3GAL3|2271|ES	0.0138	0	0	0.0205	0.0038	0	0	0	0	0	0	0.0068	0	0.0084	0.0124	0	0.0191	0.0524	0.013	0.0189	0.07	0.0063	0	0.0054	0.0143	0	0	0	0	0	0.0223	0	0.033	0.0098	0.0098	0	0	0	0.0071	0.0185	0	0.0421	0	0	0.0062	0	0	0	0.025
RARA|40857|AP	0.2136	0.3181	0.4377	0.4733	0.575	0.6536	0.2974	0.2975	0.3947	0.4483	0.3698	0.295	0.241	0.5148	0.3668	0.2804	0.2465	0.3018	0.3675	0.4579	0.2525	0.5634	0.4365	0.442	0.3109	0.4991	0.1951	0.4945	0.3473	0.2716	0.5412	0.3602	0.3101	0.3862	0.1933	0.3718	0.2839	0.319	0.3388	0.2467	0.2931	0.1852	0.1958	0.3099	0.3717	0.2427	0.6534	0.3258	0.2568
RUSC1|8081|RI	0.5848	0.8047	0.6734	0.725	0.6114	0.7032	0.6298	0.5396	0.6634	0.6135	0.6869	0.5509	0.6681	0.6379	1	0.8143	0.8075	0.6585	0.6118	0.7637	0.3461	0.7367	0.4333	0.6585	0.5824	0.6345	0.5752	0.4901	0.3652	0.6298	0.6501	0.6642	0.6243	0.1242	0.5979	0.5233	0.7101	0.7032	0.6389	0.7538	0.6553	0.864	0.7871	0.5146	0.8609	0.5602	0.6904	0.6218	1
TTC21A|64158|AT	1	1	1	1	1	1	1	1	1	1	1	1	1	1	1	1	1	1	1	1	1	1	1	1	1	1	1	1	1	1	1	1	1	1	1	1	1	1	1	1	1	1	1	1	1	1	1	1	1
SLC35C2|59671|RI	0.9765	0.985	1	0.9937	1	0.9914	0.9858	0.9583	0.9906	0.9927	0.9938	0.9824	0.9909	1	0.9695	1	1	0.9677	0.9941	1	1	0.9816	0.9923	1	0.9955	0.9953	0.9883	0.9626	1	0.9474	1	0.9971	0.9954	1	0.9803	0.9844	0.9781	0.9652	0.9916	0.9928	1	1	1	1	1	0.9908	0.9842	0.9908	1
TM4SF18|67217|AP	0	0	0.1083	0.09	0	0	0	0	0.0761	0.0572	0.0156	0.0353	0.0737	0.0195	0	0	0	0.0587	0.0483	0	na	0	0.0353	0.025	0	0.0284	0	0	0.0209	0.0635	0.045	0.0737	0.1359	0	0.0396	0	0.0835	0.0148	0	0.0438	0.0353	0	0.2238	0.1415	0.2238	0	0.1012	0	0
PDE1B|22190|AP	0.2544	0.0094	0.0743	0.0591	0.0568	0.0805	0.0106	0.1941	0.1384	0.0432	0.0125	0.0235	0.1711	0.0809	na	0.0902	0.4353	0	0.038	na	na	0.0247	0.121	0	0	0	0.0136	na	0.0357	0	0	0.0088	0.0491	0.2314	0	0.121	0.1042	0.0763	0.0161	0	0	0.0333	0.0773	na	0.0568	na	0.0292	0.042	0.7348
DUSP22|75132|ES	0.9193	0.8787	0.8847	0.799	0.9129	0.915	0.9069	0.9029	0.9135	0.802	0.8761	0.8635	0.8119	0.859	1	0.8829	0.8653	0.8496	0.8512	0.9101	0.9317	0.8575	0.8733	0.8673	0.8858	0.8303	0.8772	0.9229	0.9187	0.7477	0.8112	0.8768	0.8488	0.9342	0.7695	0.9009	0.9324	0.9109	0.8905	0.8372	0.9297	0.9264	0.8361	0.912	0.8792	0.8317	0.9149	0.9346	0.9506
CDK10|38115|RI	0.4163	0.2806	0.1334	0.2296	0.0845	0.2079	0.1843	0.36	0.2349	0.2042	0.2954	0.2379	0.3517	0.2462	0.2167	0.4226	0.2678	0.2921	0.3403	0.2098	0.4477	0.1917	0.2256	0.1153	0.3049	0.1855	0.1756	0.1444	0.1818	0.1991	0.4663	0.224	0.3342	0.2714	0.3042	0.2354	0.4176	0.3021	0.2541	0.3534	0.2596	0.5134	0.3121	0.3736	0.3452	0.1798	0.0431	0.1461	0.2894
XYLB|64043|AT	0.5968	0.4663	0.3616	0.2687	0.1625	0.1008	0.6162	0.6313	0.3893	0.4218	0.5222	0.4199	0.3224	0.381	0.2498	0.4737	0.7848	0.588	0.221	0.2557	0.8234	0.3816	0.2037	0.3028	0.4377	0.431	0.4552	0.3486	0.3911	0.4304	0.2485	0.3701	0.3844	0.2083	0.3818	0.1971	0.6709	0.4118	0.2972	0.4595	0.497	0.7779	0.4511	0.517	0.4337	0.4296	0.4501	0.2669	0.5198
VRK2|53647|ES	1	1	1	1	1	1	1	1	1	1	1	1	1	1	1	1	1	1	0.9717	1	1	1	1	1	1	0.971	1	1	1	1	1	1	0.9694	1	0.975	1	1	1	1	1	1	1	1	1	1	1	1	1	1
KIAA0391|27213|AP	0.5112	0.2881	0.4261	0.2988	0.2594	0.2765	0.1693	0.2629	0.5029	0.2468	0.2713	0.3087	0.5341	0.2716	0.3376	0.3337	0.4948	0.5124	0.2468	0.4568	0.1792	0.2629	0.1683	0.2713	0.4957	0.4465	0.3665	0.129	0.2859	0.3615	0.1196	0.4927	0.4207	0.3449	0.388	0.3309	0.3144	0.3938	0.3319	0.2765	0.2695	0.1374	0.4784	0.2954	0.2272	0.5867	0.3426	0.6791	0.0518
CAMK2G|12250|ES	1	1	1	1	1	1	1	1	1	1	1	1	1	1	1	1	1	1	1	1	1	1	1	1	1	1	1	1	1	1	1	1	1	1	1	1	1	1	1	1	1	1	1	1	1	1	1	1	1
ALOX5|11359|ES	0.9866	0.9649	0.9851	1	1	1	1	1	0.9904	0.9554	0.9444	1	0.9842	0.9744	0.9609	0.9657	1	na	na	1	1	0.9298	0.9911	1	0.982	1	0.9873	1	0.9411	0.9795	1	0.9896	0.978	0.9872	0.965	0.9879	1	0.8908	0.978	1	0.9907	0.9563	0.9678	0.9828	0.991	0.9649	1	0.9905	na
ARAF|88922|AT	0.0335	0.0428	0.0465	0.0341	0.0155	0.0491	0.0453	0.0365	0.0459	0.0245	0.0498	0.0695	0.026	0.038	0.0116	0.047	0.0257	0.0337	0.0519	0.0385	0.0274	0.0593	0.0456	0.0511	0.0623	0.0395	0.0411	0.0454	0.0286	0.0425	0.0668	0.0571	0.0442	0.0603	0.0474	0.0421	0.05	0.0502	0.0391	0.0738	0.063	0.0657	0.0532	0.0818	0.0422	0.0642	0.045	0.0223	0.0183
WSB2|24695|ES	1	1	1	0.9947	1	0.9986	0.9971	1	1	1	1	0.9958	1	1	1	1	1	1	1	1	1	1	0.9963	1	1	0.9984	1	1	1	1	0.9945	1	1	1	1	1	1	1	1	0.9915	1	1	1	0.9962	1	1	1	1	1
CCNT2|55411|ES	0.0757	0.0792	0.0936	0.0447	0.1041	0.0748	0	na	0.0751	0.1479	0	0.1383	na	0.0902	na	0.0936	na	na	0.0385	0.2243	0.4265	0.0533	0.264	0.0704	0.0397	0	na	0.0938	0.1041	0	0	0.1942	0.043	0	0	0	0	0.1388	0.0623	0.1484	0	na	na	0.1632	0.4953	0.1349	0.06	na	na
LAMB3|9672|AP	0.9318	0.9396	na	0.9655	0.8935	na	na	na	0.9095	0.9809	0.9537	na	0.9179	na	0.9528	0.9264	0.9073	na	na	na	0.9264	na	0.8216	0.92	0.9282	0.984	0.9377	0.2854	na	0.922	na	0.9361	0.9638	0.9355	0.9373	0.9393	na	0	0.8336	na	0.8919	0.9096	0.9454	0.8897	0.9419	0.9399	na	0.9274	na
RAD1|71742|ES	0.6855	0.7793	0.8303	0.7915	0.8944	0.7641	0.7294	0.5994	0.8866	0.7206	0.8425	0.6854	0.7668	0.768	0.7945	0.7309	0.8648	0.7424	0.7905	0.6143	0.9468	0.841	0.8557	0.8576	0.9104	0.7024	0.8518	0.8391	0.708	0.8748	0.8055	0.8508	0.8832	0.8534	0.7641	0.8654	0.8385	0.8443	0.8789	0.8324	0.8504	0.9838	0.82	0.8864	0.9204	0.781	0.8575	0.6785	0.6412
PPIE|1905|ES	1	0.8975	0.8265	0.6513	1	0.8833	1	0.8342	0.9128	1	1	0.8891	0.1964	0.8717	1	0.8415	1	0.8202	0.6635	1	1	0.555	1	1	1	1	1	1	1	0.333	1	1	0.4684	1	0.9203	1	0.9532	0.7897	0.9057	0.9187	0.89	1	1	1	0.9504	1	0.4598	1	1
PSME1|534013|ES	0	0.0252	0.0195	0.0355	na	0	0.0912	0.072	0.0417	0	0	0	0	0.0606	na	0.0701	0.0316	0	0	0	0.0644	na	0.0127	0.0984	0.0516	0	0	0.1183	0	0.0464	0.032	0.0214	0.0321	0	0.0265	0	0.1179	0.0147	0.0571	0	0.0379	0.0998	0	0	0.0518	0.0463	0.0278	0	0.0836
ARID4B|10341|AP	1	0.9805	0.9678	0.9811	0.9575	0.9882	0.9908	1	1	1	1	1	1	0.9936	1	0.9918	0.9678	1	0.9949	1	1	1	1	1	0.9946	1	1	1	0.9874	1	1	0.996	0.9941	1	0.9911	0.9949	1	1	1	1	1	1	1	1	0.9823	0.9869	1	1	1
BEND7|10802|AD	0.8534	0.6998	0.8392	0.6943	0.776	0.7666	0.8579	0.9001	0.6892	0.8278	0.8426	0.8751	0.6869	0.8044	0.6695	0.708	0.7152	0.7349	0.795	0.5097	0.7199	0.79	0.7716	0.8245	0.7832	0.8008	0.7713	0.7572	0.8501	0.7791	0.8386	0.791	0.7987	0.7129	0.6883	0.7709	0.8028	0.816	0.8078	0.6876	0.7161	0.8117	0.8409	0.7221	0.8701	0.7465	0.7794	0.8061	0.9555
HAT1|55961|AT	0.0647	0.0773	0.0353	0.054	0.0247	0.06	0.0536	0.0762	0.058	0.0618	0.0882	0.0875	0.0583	0.0892	0.0356	0.0772	0.0559	0.0691	0.0962	0.0736	0.066	0.0626	0.0493	0.0581	0.0732	0.0442	0.0531	0.0451	0.0472	0.0441	0.0538	0.0399	0.0631	0.0382	0.0598	0.0479	0.0687	0.07	0.051	0.0559	0.0436	0.0831	0.0398	0.0466	0.0531	0.0393	0.0471	0.043	0.0427
HSPA8|19195|AP	0.9969	0.9966	1	0.9896	1	0.998	1	1	0.9674	1	0.9985	0.997	0.984	0.9993	1	0.9891	1	1	0.9959	0.9929	0.9676	0.9941	0.9968	0.998	0.9971	0.9958	0.9958	0.9975	0.9955	0.9957	0.9962	0.9994	0.9991	0.9977	0.9918	1	0.9916	0.9987	0.9956	1	0.9936	0.9887	0.9968	0.9956	1	0.9979	0.9983	1	1
ITGA2|71990|ES	0.893	0.9588	1	1	1	1	0.953	na	0.9796	1	1	1	0.9555	1	1	1	na	na	0.9857	na	1	1	1	1	1	1	1	1	1	0.9242	1	0.9592	0.9801	0.9952	0.9473	0.9678	na	1	0.9817	0.9637	0.9021	na	0.9063	1	0.7633	0.9739	1	0.8698	na
SPNS1|35904|ES	0.9676	0.984	0.9959	0.9794	0.9525	0.9738	0.9562	0.9385	0.9636	0.9801	0.9338	0.9789	0.9924	0.9096	1	0.9678	0.9607	0.9616	0.968	0.9812	0.9886	0.9039	0.9651	0.9811	0.9561	0.9553	0.9857	0.9417	0.952	0.9555	0.9334	0.9782	0.9722	0.9603	0.9863	0.9661	0.8853	0.9346	0.9491	0.9458	0.9774	0.9416	0.9571	0.952	0.9168	0.9359	0.9755	0.9494	0.9752
ZNF292|76940|AT	0.992	0.9844	0.988	0.9714	0.9528	0.981	0.9782	0.9543	0.9767	0.9689	0.9861	0.9751	0.993	0.952	0.9793	0.9622	0.9648	1	0.9822	0.9463	0.9452	0.9723	0.987	0.9794	0.9795	0.9782	0.9542	0.9664	0.9851	0.9811	0.9776	0.9768	0.987	0.9928	0.9912	0.996	0.9712	0.9791	0.9874	0.9461	0.9719	0.9884	0.9771	0.985	0.9631	0.9741	0.9642	0.9244	0.9678
BCKDHA|50064|AA	0.0027	0.0014	0	0	0	0	0.0042	0	0	0	0.0019	0.0013	0	0.0009	0	0.0026	0	0	0	0.0025	0	0	0	0	0	0.001	0.005	0	0	0	0	0.0012	0.0049	0	0.0269	0.0119	0.0019	0	0.0017	0.0066	0	0.0098	0.0136	0.0064	0.0027	0.0093	0.0028	0.0039	0
S100PBP|1636|AT	0.4105	0.4301	0.3909	0.471	0.3922	0.4896	0.3669	0.5045	0.375	0.4776	0.4592	0.524	0.3371	0.5914	0.4541	0.4146	0.4269	0.3997	0.4822	0.4589	0.4924	0.4129	0.3661	0.4239	0.3727	0.4242	0.445	0.4893	0.4952	0.4103	0.4933	0.3832	0.3942	0.3158	0.4061	0.3451	0.5315	0.4641	0.2981	0.4725	0.3614	0.5009	0.4179	0.3929	0.4209	0.388	0.4489	0.3592	0.5719
CHPF|57720|AT	0.9694	0.9598	0.9587	0.9635	0.9215	0.9474	0.9563	0.9545	0.9462	0.97	0.9691	0.9523	0.9506	0.9646	0.9642	0.9638	0.9733	0.9241	0.9564	0.9573	0.9628	0.9165	0.9374	0.9663	0.9537	0.9397	0.9782	0.9605	0.9438	0.9684	0.8955	0.9209	0.95	0.9539	0.9411	0.9705	0.9042	0.9047	0.9475	0.9729	0.9612	0.942	0.9127	0.9599	0.9392	0.9498	0.9593	0.9389	0.9374
DOK4|36571|ES	1	1	1	1	1	1	1	1	1	1	1	1	1	1	1	1	1	1	1	1	1	1	1	1	1	1	1	1	1	1	1	1	1	1	0.9867	1	1	1	0.9923	1	1	1	1	1	1	1	0.9772	1	1
ZNF625|47781|AT	0.6288	0.407	0.254	0.4476	0.4031	0.2004	0.3882	0.5549	0.5652	0.6012	0.5214	0.6829	0.4444	0.4802	0.5053	0.6061	0.5616	0.5701	0.4482	0.3312	0.6851	0.5007	0.4751	0.3727	0.5469	0.5311	0.4885	0.5007	0.2546	0.317	0.4214	0.4496	0.479	0.6713	0.4988	0.3526	0.6679	0.3823	0.2586	0.5956	0.3578	0.5783	0.3351	0.4213	0.6354	0.509	0.3044	0.5176	0.8125
TAF1C|37830|ES	1	1	1	1	1	1	1	1	0.9816	1	0.9843	0.9887	1	0.9826	1	0.9723	1	1	1	1	1	0.98	1	1	1	1	1	1	1	1	1	1	1	1	1	1	1	1	1	1	1	1	0.9852	1	1	1	1	1	1
YWHAE|38300|ES	0.0537	0	0.0379	0.1389	0	0.0913	0.1024	0	0.3444	0	0.1571	0.1287	0.145	0.1534	0	0.0482	0.1104	0.2536	0.2174	0.2419	0.0657	0.048	0.0668	0	0.1079	0.2393	0.0913	0.0846	0.1201	0.2899	0.3274	0.1349	0.0538	0.1672	0.1758	0.093	0.0745	0	0.0882	0	0.2216	na	0	0.0607	0.0892	0.0546	0.1815	0.1122	0.074
TRAPPC4|19070|ES	1	0.9985	1	0.9986	1	0.9982	1	1	1	0.998	1	0.9964	1	0.9977	1	0.9976	1	1	1	1	1	1	1	1	1	1	1	1	1	1	1	0.9991	1	1	0.9982	1	1	1	0.9982	0.9935	1	1	1	1	0.9979	1	1	1	1
CELF2|10740|ES	1	1	1	1	1	1	1	1	1	1	1	1	1	1	na	0.9819	1	1	1	1	1	1	1	1	1	1	1	1	1	1	1	1	1	1	1	1	1	1	1	1	1	1	1	1	1	0.9866	1	0.9079	na
TACC1|83438|AT	0.9917	0.9981	0.997	0.9963	1	0.9934	1	1	0.9909	0.9965	0.9969	0.9949	0.9945	0.9954	0.9896	0.9906	1	1	0.9927	1	1	1	0.9926	0.9966	0.9946	0.9979	1	1	1	0.9946	1	0.987	0.995	1	0.9983	0.9951	0.9918	1	1	0.9944	1	0.9914	1	0.9976	0.9953	0.9985	1	0.9963	1
SUMF1|62986|AT	0.9294	0.9214	0.9561	0.9422	0.963	0.93	0.9338	0.941	0.9423	0.9417	0.9267	0.9267	0.9536	0.9317	0.9601	0.9342	0.9123	0.9409	0.907	0.9521	0.9167	0.953	0.9375	0.9461	0.9388	0.9527	0.9442	0.9494	0.9593	0.9478	0.9486	0.9472	0.9226	0.9426	0.9435	0.9484	0.9381	0.9405	0.9464	0.9569	0.9523	0.9112	0.9513	0.9443	0.9297	0.9503	0.9414	0.954	0.9381
TCF4|45610|AP	0.7467	0.5848	0.749	0.677	0.66	0.7131	0.4877	0.9207	0.5688	0.7711	0.7038	0.6462	1	0.4864	na	0.7973	0.8995	0.6549	0.6557	0.7963	0.9107	0.6233	0.6309	0.5371	0.618	0.6494	0.8146	0.6835	0.5146	0.723	0.4947	0.7026	0.5233	0.7271	0.7454	0.5916	0.8311	0.7753	0.6996	0.733	0.7521	0.9668	0.8187	0.5172	0.7552	0.5265	0.6532	0.8784	0.9465
MCF2L|26318|AP	0.1189	0.0407	0.0173	0.0182	0.0226	0.0126	0	0.0638	0.1116	0.0041	0.0505	0.015	0.1611	0.0025	0.0314	0.0677	0.1492	0	0.0245	0.0415	0.0517	0.0399	0	0.0157	0.0362	0.0222	0	0.0365	0.0179	0.0971	0	0.0074	0.0321	0.0578	0.0775	0.0402	0.0193	0.0193	0.0627	0.0143	0.1018	0	0.0076	0.0402	0.0095	0.1281	0.0407	0.0438	0
KLC4|76230|AD	0.8358	0.7245	1	0.8227	0.4744	1	0.4916	0.7586	1	0.8957	1	0.7437	1	0.7695	0.6381	0.6155	0.7074	na	0.6054	0.7303	1	0.8441	1	1	0.5799	0.8927	0.7765	1	1	0.853	1	0.9237	0.7668	na	1	0.7525	1	0.8487	0.9046	0.8829	0.4511	1	1	1	0.3684	0.9028	0.8503	0.7042	na
DDX23|21483|RI	0.0041	0.0025	0.0078	0	0	0	0.0059	0.0356	0.0038	0.0109	0.0041	0.0053	0.0062	0.0141	0.0099	0.0234	0	0.0116	0.0088	0.0085	0	0.0112	0	0.0078	0.0031	0.0037	0.0269	0.0038	0.0119	0	0.0122	0.0203	0	0	0.0038	0.0161	0.009	0.0045	0.0168	0.0074	0.0046	0.0178	0	0	0	0.0046	0	0	0
CTDSPL2|30338|AP	0.0574	0	0.0935	0	0	0	0.039	0	0	0.0383	0.0515	0.0266	0	0	0	0.0628	0	0	0.0406	0	0	0	0	0.0256	0	0	0.098	0.0314	0.0536	0	0	0.0225	0.0332	0.0693	0	0	0	0	0	0	0	na	0	0	0	0.0379	0.0558	0.1913	0
SPATA2|59751|AP	0.9656	0.944	1	0.9833	na	0.987	0.9592	0.944	0.8588	0.9806	0.9374	0.9782	1	0.9325	na	0.9133	1	0.9076	0.8461	1	0.5582	0.7006	0.9417	0.9493	1	0.9811	0.9241	0.8883	0.8898	1	1	1	0.9012	1	0.9035	0.9686	0.9417	0.9547	1	0.944	1	na	na	0.6239	1	1	0.9365	1	na
LRRFIP2|63974|ES	0	0	0.0005	0	0	0.0011	0	0	0	0	0	0	0.001	0	0	0.0002	0	0.0012	0	0.0005	0	0.0003	0.0004	0.0001	0.0005	0	0.0001	0.0003	0.0004	0	0.0007	0.0003	0.0001	0	0	0.0001	0	0	0	0	0.0001	0.0002	0	0	0	0.0001	0.0005	0	0
LCN2|87706|AT	0.0012	0.0089	0.0019	0	0.0429	0.0191	na	na	0.0035	0.0015	0.0316	na	0.0021	0.0127	0.0003	0	0	na	0.0449	0	0	0.0036	na	0.0029	0	0.0064	0	0	0	0.0047	0	0.0038	0	0.0006	0	0	0	0	0	0	0.0045	0.0177	0	0.0007	0	0.0021	0	0.0005	0
MAX|28005|ES	1	1	1	1	1	1	1	1	1	1	1	1	1	1	1	1	1	1	1	1	1	1	1	1	1	1	1	1	1	1	1	1	1	1	1	1	1	1	1	1	1	1	1	1	1	1	1	1	1
FUK|37386|AT	0.9727	0.9515	0.9992	0.9948	0.9938	0.9778	0.9766	0.988	0.9813	0.9799	0.9645	0.9714	0.985	0.9686	0.9948	0.958	0.9949	0.9874	0.9854	0.9896	0.9915	0.9835	0.9825	0.984	0.9713	0.9839	0.988	0.9935	0.9877	0.9749	0.9713	0.9726	0.9697	0.9904	0.9864	0.9842	0.9859	0.9731	0.9771	0.9756	0.9783	0.9964	0.9927	0.9843	0.9879	0.9868	0.9947	0.9891	0.9967
NADSYN1|17422|AP	0.5531	0.5913	0.9214	0.777	0.8678	0.723	0.6982	0.5426	0.6339	0.7091	0.4918	0.4824	0.4488	0.6903	0.7344	0.4503	0.4528	0.682	0.5396	0.5285	0.4097	0.7254	0.6627	0.8943	0.6291	0.7228	0.5653	0.8827	0.7661	0.5603	0.6191	0.7227	0.6437	0.4712	0.7756	0.6254	0.4611	0.6534	0.6293	0.4755	0.7226	0.2614	0.4125	0.7737	0.6088	0.868	0.9492	0.8821	0.5559
TCF4|45615|AA	0	0	0	0	0	0	0	na	0	0	0	0	na	0	na	0	na	na	0	na	na	0	0	0	0	0	0	0	0	0	0	0	0	0	0	0	0	0	0	0	0	na	na	0	0	0	0	na	na
WDR41|72588|ES	1	1	1	1	1	0.9843	0.9589	1	1	1	1	1	1	1	1	1	1	1	1	1	1	1	0.9169	1	0.9755	1	1	0.9721	1	1	1	1	1	1	1	1	1	1	1	1	1	1	1	1	1	1	1	1	1
MEF2A|32716|ES	0	0	0	0	0	0	0	0	0	0	0	0	0	0	na	0	0	0	0	0	0	0	0	0	0	0	0	0	0	0	0	0	0	0	0	0	0	0	0	0	0	0	0	0	0	0	0	0	na
SREBF2|62464|ES	0.0096	0.006	0.0012	0.0022	0.0005	0.0011	0.0031	0.0113	0.0052	0.0061	0.0035	0.0075	0.0099	0.0067	0	0.034	0.0071	0.0058	0.0048	0	0.0146	0.0028	0.0125	0.0019	0.003	0.0027	0.0025	0.0044	0.0077	0.0071	0.0142	0.001	0.0127	0.0073	0.0043	0.0046	0.0506	0.0123	0.0111	0.0022	0.006	0.0195	0.0076	0.006	0.0098	0.0063	0.0049	0.0026	0.0119
ZNF655|80663|AT	0.6627	0.7167	0.547	0.6386	0.3422	0.5893	0.6094	0.5308	0.6019	0.6038	0.6965	0.6559	0.4381	0.6502	0.5486	0.5965	0.582	0.6449	0.7083	0.5604	0.673	0.4873	0.4232	0.7037	0.6839	0.6278	0.5721	0.669	0.5447	0.6477	0.4251	0.5857	0.6837	0.5318	0.7117	0.705	0.5354	0.5527	0.6411	0.656	0.6059	0.5407	0.5409	0.6854	0.6272	0.709	0.6038	0.3738	0.4465
CAV2|81525|AT	0.0317	0.0214	0.0313	0.0206	0.0485	0.0138	0.0331	0.0217	0.0148	0.0175	0.0357	0.0318	0.0341	0.0172	0.0504	0.0349	0.0152	0.028	0.0232	0.1379	0.044	0.0187	0.0236	0.0262	0.0255	0.0321	0.0359	0.0228	0.0102	0.0225	0.0027	0.0292	0.0321	0.027	0.0231	0.0286	0.0104	0.0679	0.0205	0.0451	0.021	0.063	0.0232	0.027	0.0192	0.0151	0.0174	0.0451	0.0167
BMP1|82987|AA	0.8421	0.9275	1	1	1	0.5714	1	0.8352	0.8454	0.5455	0.6218	0.7458	1	0.8193	1	0.9231	1	0.6617	0.9231	0.7945	0.6416	0.8	0.7273	0.7887	0.8464	1	0.8052	0.3836	0.4444	0.3931	1	0.7945	0.9032	1	0.6073	0.8624	1	1	1	0.9462	0.5783	0.5104	0.6154	0.8101	0.9231	0.4304	na	0.7059	0.6939
CBWD5|86499|AT	0.1247	0.1798	0.3974	0.1211	0.1672	0.2486	0.2144	0.2363	0.1764	0.2109	0.1948	0.2619	0.1283	0.1406	0.1117	0.1426	0.1914	0.2329	0.1522	0.1518	0.1074	0.4215	0.2339	0.1802	0.1284	0.1034	0.2415	0.1516	0.1122	0.1158	0.1914	0.128	0.12	0.1589	0.1743	0.1945	0.2217	0.1776	0.1459	0.201	0.1744	0.1505	0.1925	0.2235	0.1882	0.4455	0.2587	0.2786	0.3811
ZNF585B|49454|AP	0.8629	0.8644	0.8351	0.8063	0.8829	0.7422	0.8433	0.9577	0.7738	0.8484	0.7894	0.7875	0.8846	0.7603	0.9401	0.8921	0.9414	0.7546	0.765	0.8455	0.9123	0.8704	0.9885	0.6772	0.8323	0.7303	0.8928	0.7015	0.6549	0.8259	0.8141	0.7408	0.8745	0.7159	0.7834	0.7072	0.8421	0.7806	0.8455	0.8883	0.8839	0.9901	0.9238	0.8341	0.9211	0.7376	0.8273	0.8511	0.9623
FAM72A|9578|AT	0.4256	0.304	0.3588	0.4227	0.5872	0.2848	0.4347	0.0223	0.275	0.3356	0.3536	0.4546	0.3796	0.4551	0.2848	0.4987	0.5383	0.7023	0.3905	0.5733	0.903	0.3761	0.4247	0.4208	0.4159	0.7051	0.4069	0.2466	0.4253	0.3016	0.5801	0.41	0.3242	0.6687	0.3501	0.3003	0.5694	0.431	0.389	0.5039	0.4194	0.6092	0.2881	0.587	0.3651	0.3509	0.4471	0.1851	0.2801
CCDC176|28358|AP	0.0352	0.0409	0.038	0.0525	0.0582	0.046	0.0098	0.0292	0	0.0951	0	0	0.08	0.0878	0	0	0.0292	0	0.0742	0.0646	0.0828	0.0891	0.0266	0.0575	0.0343	0.1074	0	0.0133	0	0	0.0658	0	0	0	0	0	0.0374	0	0	0.0389	0.0917	0	0	0	0	0	0	0	0.1449
MINK1|38597|ES	0	0.0105	0.0118	0.0141	0	0	0.0136	0	0	0.0059	0.0324	0.0125	0	0	0	0	0	0	0.0067	0.0179	0.0696	0	0.0273	0.0107	0.0138	0.0228	0	0	0	0	0	0.0091	0.0074	0.0397	0.008	0.0075	0.014	0	0.0055	0	0	0	0	0	0	0.0049	0	0	0
NAA60|33531|ES	1	0.9937	1	1	1	1	0.9919	0.9941	1	1	1	1	1	1	1	1	1	1	1	1	1	1	1	1	0.9959	1	1	0.9953	1	0.9938	1	0.997	0.9949	1	0.9878	1	0.9968	1	1	1	1	1	0.988	0.969	1	1	1	1	0.9527
RNF34|24868|ES	0.8729	0.9552	na	0.9425	1	1	1	0.7281	1	1	1	0.9007	1	1	1	0.9112	1	1	1	0.7994	1	0.818	1	1	1	1	na	1	0.8967	1	1	0.963	1	0.9462	0.9376	1	1	1	1	1	0.8094	na	0.8996	1	0.8633	1	0.9011	0.9242	1
ABTB1|66619|RI	0.0821	0.0743	0.0042	0.0526	0.0157	0.0562	0	0.021	0.0799	0.0293	0.1434	0.0562	0.0548	0.0227	0.0282	0.0302	0.0979	0.038	0.1042	0.0628	0.1038	0.0131	0.0226	0.0231	0.0502	0.0814	0.0768	0.0188	0.0287	0.0655	0.1103	0.0561	0.1016	0.0851	0	0.0342	0.0827	0.0744	0.077	0.0536	0.0743	0.0975	0.0705	0.0873	0.1004	0.0121	0.0064	0.0547	0.0541
CORO7|33667|AT	0.9359	0.9568	0.993	1	1	1	0.9896	1	0.9896	0.9917	0.9302	0.9832	0.9822	0.978	0.9656	0.9553	0.9856	0.9412	0.9733	0.9908	0.9873	0.9888	0.9786	0.99	0.9843	0.9927	0.9866	0.9612	0.9865	0.9517	0.9295	0.9619	0.9651	0.9669	0.9765	0.9644	0.9513	0.9941	0.9401	0.9574	0.962	0.9548	0.9634	0.9893	0.9925	0.985	0.9734	0.9809	0.9749
CNN1|47723|AP	1	1	1	1	1	1	1	1	1	1	1	1	1	1	na	1	1	1	1	1	1	1	1	1	1	1	0.9833	1	0.883	1	na	1	1	na	1	0.9566	1	1	1	1	1	1	1	1	1	1	0.9656	1	1
APLNR|15826|RI	0.9845	1	0.9948	0.9943	0.9936	0.961	0.9867	0.9899	0.9955	0.9941	0.986	1	0.9752	0.9857	1	0.9779	0.9841	1	0.955	1	1	0.9794	0.9922	0.9894	0.9782	0.9923	0.9952	1	0.9844	1	1	0.9794	1	0.9527	0.9911	0.9903	1	0.9718	0.978	0.9896	1	1	0.9797	1	0.975	1	0.964	1	0.9446
B4GALT1|86095|AP	0.9876	0.9963	0.9937	0.9923	1	0.9961	0.9913	1	0.9719	0.9972	0.9932	0.9856	0.9861	0.9939	1	0.991	1	1	0.9897	0.9865	1	1	0.987	0.993	0.9843	1	1	0.9869	0.9804	1	1	1	0.976	1	0.9845	1	1	0.9887	0.9957	1	1	0.89	1	0.968	0.9703	0.9922	1	1	1
PHC3|67604|AT	0	0	0	0	0	0	0	0	0	0	0.0096	0.0056	0	0	0	0	0	0.0248	0.0067	0	0.0106	0.0157	0	0	0	0	0	0	0.0174	0	0.0143	0.007	0	0	0	0	0	0	0	0	0	0	0	0	0	0.045	0.0139	0	0
PPP2R4|87839|RI	1	1	1	0.6383	na	1	1	na	0.5357	0.7095	0.4806	0.6326	1	1	na	1	1	na	1	1	na	1	1	0.777	1	0.6941	1	1	na	1	1	1	1	1	1	na	1	na	1	1	na	na	na	1	1	1	1	na	na
ARID5A|54532|ES	0.8344	0.6526	0.7385	0.7062	0.5083	0.7562	0.6938	0.8612	0.7755	0.7886	0.7922	0.8508	0.7865	0.797	0.8444	0.7616	0.6597	0.7835	0.689	0.9183	0.7865	0.6676	0.7626	0.7926	0.7847	0.7181	0.8332	0.6993	0.7116	0.821	0.7159	0.729	0.6676	0.8776	0.6705	0.6597	0.7455	0.6785	0.7045	0.6977	0.8344	0.674	0.81	0.9469	0.5806	0.7482	0.644	0.7353	na
RBMX|90220|RI	0.4287	0.6957	0.5267	0.7125	0.4171	0.7031	0.9116	0.5566	0.6189	0.4756	0.5934	0.6922	0.5563	0.6438	0.2463	0.7449	0.3967	0.6392	0.7592	0.6098	0.4838	0.8319	0.6864	0.6354	0.6603	0.5564	0.676	0.7487	0.5195	0.621	0.6918	0.5098	0.5879	0.5237	0.7001	0.6159	0.689	0.677	0.5691	0.7081	0.6693	0.9241	0.7055	0.6265	0.7945	0.5258	0.6003	0.1025	0.6574
CALM3|50565|AP	0.9942	0.9921	0.9931	0.9901	0.9914	0.9849	0.991	0.9872	0.9956	0.9976	0.9938	0.9906	0.9891	0.9775	0.9973	0.993	0.9964	0.9975	0.9914	0.9887	1	0.9926	0.9899	0.9886	0.986	0.9873	0.9858	0.9917	0.9935	0.9945	0.9838	0.9943	0.9926	0.9901	0.9954	0.9932	0.9965	0.9949	0.9918	0.9893	0.9954	0.9956	0.9979	0.9956	0.9851	0.9989	0.9888	0.9922	0.9851
MCAT|62569|ES	0.537	0.7773	0.7357	0.7887	0.8328	0.775	0.6874	0.7172	0.6883	0.7025	0.7022	0.6817	0.7044	0.7201	0.6893	0.7194	0.5641	0.7326	0.6238	0.6885	0.6493	0.7803	0.7895	0.7602	0.7016	0.8056	0.6275	0.8102	0.6826	0.7837	0.7487	0.7055	0.7463	0.7221	0.8298	0.7292	0.6887	0.6837	0.5928	0.6841	0.7652	0.7143	0.7391	0.7357	0.7156	0.7058	0.7415	0.714	0.6275
VPS35|36307|AD	0.0089	0.0192	0.0043	0.0118	0.0291	0.0095	0.006	0.0107	0.0167	0.0185	0.0101	0.0021	0.0067	0.0138	0.0116	0.0057	0.0083	0.0314	0.0061	0.0237	0.0516	0.0077	0.0017	0.0118	0.0152	0.0037	0.012	0.0147	0.0114	0.0157	0.0046	0.0117	0.0044	0.0016	0.0056	0.0061	0.002	0.0093	0.0193	0.0133	0.0107	0.0423	0.012	0.0128	0.0933	0.0064	0.02	0.0069	na
DDX10|18623|AT	0.0838	0.1019	0.0598	0.0551	0.0382	0.0517	0.0624	0.0601	0.0713	0.0785	0.1016	0.108	0.0693	0.1021	0.0453	0.0946	0.0643	0.0861	0.1039	0.0718	0.085	0.0679	0.0784	0.0754	0.084	0.0689	0.0768	0.0763	0.052	0.0812	0.0622	0.0562	0.0855	0.0927	0.0878	0.0632	0.0749	0.077	0.0656	0.0624	0.0609	0.089	0.0637	0.0575	0.0604	0.0746	0.0472	0.0348	0.0516
IFNAR1|60400|ES	0.9832	0.9939	0.9965	1	0.9891	0.9926	0.9949	0.9916	0.989	1	0.9918	0.9889	0.9899	1	1	1	0.9901	1	0.9973	1	0.9878	1	1	0.989	0.9921	1	1	0.9969	0.9953	0.9916	1	0.9939	0.991	1	0.9928	0.9963	0.9945	1	1	0.9968	0.9908	1	0.9942	1	0.9692	0.9957	0.9963	1	1
SCRIB|98107|ES	0.4487	0.5723	0.4297	0.4886	0.3129	0.655	0.731	0.5016	0.5957	0.5647	0.5993	0.7321	0.6945	0.5407	0.3075	0.5826	0.5382	0.5382	0.4998	0.5762	0.4739	0.3998	0.7527	0.4487	0.5549	0.3607	0.5854	0.4963	0.3915	0.5869	0.6494	0.4289	0.6271	0.6057	0.6762	0.4875	0.6749	0.4691	0.4723	0.6772	0.6427	0.5592	0.3937	0.6461	0.5746	0.5265	0.3819	0.5799	0.7346
SORD|30382|AA	0.005	0.0065	0.0064	0.0025	0.0035	0.0029	0.005	0.0135	0	0.0019	0.0044	0.0062	0	0.0022	0	0.0049	0.0035	0.0074	0.0062	0	0.0021	0.0016	0.0012	0.0037	0.0058	0.0028	0	0.0025	0.0046	0	0.0026	0.0031	0.0046	0.0034	0	0.0036	0.0037	0.0044	0.0057	0.0031	0.0036	0	0	0.0055	0	0.0096	0.0022	0.004	0.0065
DOPEY1|76851|AT	0.9435	0.9498	0.9695	0.9791	0.9938	0.9602	0.9781	1	0.9376	0.9708	0.9584	0.924	0.9801	0.9711	0.9847	0.9908	0.9934	0.96	0.9556	0.9617	0.9752	0.978	0.9774	0.9746	0.9506	0.9628	0.9853	0.9538	0.9479	0.9455	0.9604	0.9479	0.9511	0.9738	0.9805	0.9569	0.9818	0.9637	0.9688	0.9674	0.9633	0.989	0.9939	0.9346	0.9676	0.9336	0.9633	1	0.9876
TIMM17B|89018|AA	0.449	0.8076	0.1635	0.3763	0.2658	0.195	0.2639	0.4147	0.4474	0.2888	0.4696	0.4046	0.2292	0.1986	0.3864	0.4037	0.2262	0.4673	0.4903	0.3864	0.3502	0.244	0.3552	0.4304	0.4857	0.2552	0.3864	0.3712	0.3208	0.4608	0.2485	0.3476	0.4701	0.5574	0.2449	0.381	0.3208	0.313	0.418	0.4063	0.2787	0.5402	0.5535	0.3763	0.398	0.2686	0.1331	0.5152	0.3385
NUP54|69589|ES	0.9888	0.9745	1	0.9866	0.9477	0.9838	0.9689	0.9579	0.9712	0.9487	1	0.981	1	0.9595	1	0.9894	1	0.9262	1	1	1	1	1	0.9817	0.9897	0.9908	0.9795	1	1	1	0.9827	0.9867	0.9712	1	1	1	0.9549	1	0.9839	1	0.9828	1	1	0.96	1	0.9692	0.9909	1	na
ARRB2|38563|AD	1	1	1	1	1	0.9931	1	1	1	1	1	1	1	0.9938	1	1	1	1	1	1	1	1	0.9962	1	1	1	0.9847	1	1	1	1	1	1	1	1	1	1	1	1	1	1	1	1	1	1	1	1	1	1
FAM206A|87150|AT	0.1064	0.0826	0.0474	0.035	0.0661	0.0342	0.1381	0.1167	0.0641	0.0627	0.0984	0.0709	0.0913	0.0707	0.0313	0.0852	0.0882	0.1135	0.0687	0.0988	0.0923	0.0649	0.0672	0.0454	0.0699	0.0468	0.0985	0.0646	0.0494	0.1481	0.0545	0.043	0.105	0.0431	0.1366	0.0503	0.0662	0.074	0.0792	0.0779	0.054	0.0493	0.1139	0.0807	0.1354	0.0604	0.0616	0.1006	0.1131
BRMS1|17022|AD	1	1	1	1	1	1	1	1	1	1	0.9905	0.9943	1	1	1	1	1	1	1	1	1	1	0.9933	1	0.9932	1	0.9943	1	1	1	0.9954	0.9966	1	1	1	1	0.9941	1	1	1	1	0.9894	1	1	1	0.9941	1	0.9954	0.9793
HES4|4|AD	0.8795	0.8852	0.8858	0.944	1	1	0.8946	1	0.9364	1	0.9667	0.8764	1	0.8591	0.928	0.9442	0.8636	1	0.8202	0.9304	1	0.938	1	0.9706	0.9427	0.8742	0.9605	0.7857	1	0.9659	0.9078	0.9693	0.8646	0.9479	0.989	0.9049	0.8926	0.9351	0.7562	0.9713	0.9705	0.9686	0.9816	1	0.9005	0.8713	1	0.9523	0.9777
BAG5|29457|AP	0.6396	0.5981	0.6248	0.684	na	0.7584	0.6468	0.3169	0.4675	0.6284	0.711	0.5424	0.5981	0.746	0.4959	0.7645	0.7786	0.7987	0.7747	na	na	0.6928	0.6924	0.7911	0.6037	0.7097	0.7645	0.6505	0.7987	0.6896	0.8546	0.6533	0.6211	0.7525	0.7795	0.5612	0.5046	0.6141	0.5428	0.5447	0.5596	0.8834	0.7911	0.8347	0.4943	0.5981	0.8666	0.6545	0.9285
AXIN1|32866|ES	0.4714	0.6098	0.6236	0.69	0.3619	0.563	0.5151	0.551	0.6076	0.6349	0.6197	0.6345	0.5673	0.6262	0.7059	0.6436	0.4987	0.447	0.4085	0.6746	0.5216	0.5039	0.5255	0.6567	0.5116	0.6475	0.5962	0.6389	0.7266	0.6552	0.4641	0.5297	0.3236	0.4121	0.3604	0.551	0.5891	0.3573	0.5971	0.3442	0.6016	0.4421	0.4295	0.3099	0.6325	0.5431	0.601	0.6165	0.5232
KRT8|21909|AP	0.001	0.0013	0.0006	0	0.0017	0	0	0	0	0.0006	0	0.0005	0	0.0016	0	0	0.0023	0	0.0005	0	0	0	0.0005	0	0.0014	0.0009	0.0011	0	0	0	0	0	0.0005	0.0009	0	0.0005	0	0.0008	0.0007	0	0.0005	0	0.0008	0.0004	0	0.0015	0.0005	0.0016	0
GFOD1|75386|AP	0	0	0	0	0	0	0	0	0	0	0	0	na	0	0	0	na	0	0	0	0	0	0	0	0	0	0	0	0	0	0	0	0	0	0	0	na	0	0	0	0	0	0	0	0	0	0	0	na
RERE|544|AP	0.3033	0.2021	0.1856	0.3661	0.0865	0.2608	0.2684	0.3275	0.3171	0.3245	0.263	0.2457	0.2334	0.5219	0.2988	0.1054	0.2747	0.2366	0.2453	0.2229	0.3475	0.2212	0.2637	0.2925	0.2452	0.126	0.1076	0.3165	0.2802	0.1934	0.2493	0.3213	0.2334	0.4934	0.1828	0.188	0.2891	0.5363	0.2022	0.2811	0.0746	0.3583	0.102	0.1874	0.1772	0.2972	0.2591	0.5078	0.4601
TMEM150C|69713|AD	1	1	1	0.9822	0.9204	0.98	1	1	1	1	0.9837	0.9858	1	1	na	0.9796	0.9467	1	0.9896	1	1	1	1	1	1	1	1	0.9614	1	1	1	1	1	na	0.7939	1	1	1	1	0.9769	1	1	1	1	1	1	0.9689	na	1
TGFBR2|63806|ES	0.4917	0.3319	0.3398	0.3565	0.4321	0.4421	0.3957	0.4635	0.3369	0.3188	0.3425	0.3791	0.3895	0.3843	0.2447	0.3884	0.3895	0.4635	0.329	0.3506	0.1525	0.4029	0.3847	0.3258	0.3234	0.3506	0.3176	0.396	0.3948	0.3796	0.3204	0.3871	0.3643	0.4354	0.2982	0.4678	0.3068	0.3918	0.3648	0.3322	0.3444	0.7641	0.3768	0.3606	0.6774	0.3331	0.3064	0.5975	0.3506
TBC1D8B|89806|AT	0.7783	0.8125	0.5961	0.7919	0.7456	0.8089	0.7152	0.6213	0.7284	0.8085	0.7527	0.7384	0.6551	0.7321	0.6887	0.6548	0.5823	0.7043	0.7747	0.891	0.7198	0.7216	0.6693	0.7619	0.7114	0.6867	0.6265	0.7723	0.6908	0.7043	0.691	0.712	0.7475	0.68	0.7908	0.6492	0.7364	0.7696	0.7198	0.693	0.6112	0.8665	0.5145	0.6753	0.6934	0.6917	0.6516	0.5557	0.4686
UBXN1|16397|AA	0.8313	0.9575	0.8971	1	1	0.8179	1	0.9109	0.868	0.5961	1	1	0.9473	0.938	0.404	0.9473	0.8892	0.5887	0.9194	0.8775	0.8698	0.9541	0.9224	0.9111	0.8822	1	0.8079	1	1	0.8207	1	0.8607	1	1	0.9411	1	0.9773	1	0.8549	0.9466	1	0.844	0.9458	1	1	0.6949	1	0.7219	0.8237
EEF1D|85460|ES	0.0346	0.0396	0.0278	0.0352	0.0211	0.0632	0.0909	0.0757	0.0577	0.0607	0.0318	0.0633	0.0455	0.0675	0.0379	0.0457	0.0492	0.04	0.0248	0.0536	0.0546	0.0319	0.0471	0.0479	0.0578	0.0473	0.0416	0.026	0.0337	0.0767	0.0522	0.0502	0.0336	0.0248	0.0255	0.0433	0.0912	0.041	0.0388	0.0327	0.0312	0.0216	0.0261	0.0363	0.073	0.0554	0.0312	0.0635	0.0265
TCEB2|33303|ES	0.9942	0.9904	0.9915	0.9867	0.9867	0.9832	0.9883	0.9789	0.9885	0.9873	0.9875	0.9838	0.9834	0.9881	0.9966	0.9852	0.9906	0.9849	0.9827	0.9854	0.9949	0.9933	0.9786	0.9865	0.9874	0.9863	0.9938	0.9879	0.9853	0.9886	0.9889	0.9879	0.9863	0.9824	0.9838	0.9833	0.9896	0.9849	0.9835	0.9829	0.9931	0.9912	0.9908	0.9823	0.9813	0.9881	0.9858	0.9868	0.9816
PIGG|68362|ES	1	1	1	1	1	1	1	0.9137	1	1	1	1	1	1	na	1	1	1	1	1	na	1	1	1	1	1	1	1	1	1	1	1	1	1	1	1	1	1	1	1	na	na	1	1	1	1	1	1	na
COMMD4|31843|AT	0.0989	0.1485	0.0785	0.0799	0.0649	0.1014	0.0771	0.0942	0.0795	0.1096	0.1341	0.1333	0.0778	0.0814	0.075	0.0964	0.0905	0.0711	0.1088	0.0737	0.058	0.0505	0.0934	0.1054	0.0997	0.0896	0.0769	0.1034	0.0721	0.0875	0.0543	0.064	0.11	0.1228	0.081	0.0879	0.0875	0.0881	0.1065	0.0647	0.0864	0.1623	0.0686	0.0942	0.0832	0.0773	0.0628	0.0442	0.0359
FAM86B1|82723|ES	0.8271	1	1	0.9383	1	1	1	na	na	1	0.5363	1	na	1	1	1	1	1	0.9507	0.7562	0.8341	1	1	0.8854	1	0.8958	1	1	1	1	1	0.9158	1	1	1	1	0.8365	1	0.9234	1	1	na	1	0.4151	1	1	1	1	1
MSI2|42613|AP	0	0.0052	0	0	0	0	0	0	0	0	0	0	0	0	0	0	0	0	0	0.0203	0	0	0.0171	0	0.039	0	0	0	0	0	0.0317	0	0.011	0	0	0	0	0	0	0	0	0	0	0	0	0.0231	0.0168	0	0
AMPD3|14345|AP	na	0.0965	0.0414	0.0153	0	0.0188	0.1541	0.1787	0.1337	0.0599	0.2434	0	0	0.0344	0	0.0714	na	0	0	na	0	0	0.1067	0	0	0	0	0.0641	0	0	0.0523	0.0173	0.2045	0	0.1417	0.1034	na	0.0913	0.0459	0.0853	0.0772	na	0	0	0.2434	0	0.1536	na	na
CSF1|4082|AT	0.9569	0.9286	0.9381	0.9293	0.8826	0.9521	0.9059	0.9604	0.9161	0.9469	0.9421	0.932	0.9349	0.9113	0.9175	0.9174	0.946	0.9601	0.9245	0.8843	0.9385	0.9218	0.9083	0.9427	0.942	0.9367	0.9286	0.9389	0.9276	0.9428	0.9043	0.9128	0.9515	0.8662	0.9434	0.9594	0.9403	0.9655	0.9444	0.9235	0.9384	0.9275	0.936	0.916	0.9336	0.9689	0.9673	0.9285	0.9247
GAS6|26399|AA	0.0044	0.0131	0.0023	0.0072	0.0022	0.0077	0.0044	0.0067	0.0033	0	0.0124	0.002	0	0.0021	0.0038	0.0191	0.0015	0.0027	0.0023	0.0037	0.0037	0	0.0057	0	0.0076	0.0031	0.0107	0.0137	0.0066	0	0.011	0.0067	0.0021	0.0036	0.0085	0.0029	0	0.016	0.0021	0	0.0009	0	0.009	0.0071	0.0107	0.0092	0.0031	0.0032	0
SETD4|60519|RI	1	1	1	1	1	1	1	1	1	1	1	1	1	1	1	1	1	1	1	1	1	1	1	0.9003	1	1	1	0.8765	1	1	1	1	1	1	1	1	1	1	1	1	1	1	1	1	1	1	1	1	1
TRIM9|27503|AT	0.5681	0.1307	0.6005	0.3537	0.7594	0.5377	0.4091	na	0.5643	0.6779	0.4516	0.5127	0.6779	0.2692	0.3689	0.2475	0.5574	0.6951	0.3165	0.2597	0.0776	0.5777	0.3473	0.6199	0.3771	0.4123	0.2764	0.7195	0.703	0.2136	0.3127	0.2597	0.447	0.0699	0.5029	0.2881	0.3848	0.5421	0.4355	0.491	0.2199	na	na	0.4241	0.3023	0.184	0.4814	0.7488	na
DAZAP1|46478|AA	0.7886	0.8435	0.7783	0.7966	0.7704	0.7892	0.8376	0.8118	0.8327	0.8306	0.8325	0.7933	0.8005	0.8381	0.7774	0.8353	0.8855	0.7645	0.8599	0.8267	0.8063	0.7398	0.8422	0.8159	0.801	0.8121	0.8257	0.7964	0.7833	0.773	0.7946	0.7917	0.8048	0.8217	0.8314	0.7997	0.8097	0.8155	0.8575	0.8142	0.8496	0.7668	0.8485	0.8222	0.8336	0.8362	0.8262	0.8	0.8147
ERP29|24567|AP	0.9887	0.9866	0.9964	0.9936	0.9914	0.9899	0.9931	0.989	0.9929	0.9927	0.9847	0.9884	0.9919	0.9927	0.9957	0.9838	0.9867	0.9924	0.9851	0.9905	0.9693	0.9933	0.9916	0.9926	0.9933	0.9937	0.9949	0.9909	0.9968	0.9907	0.9838	0.9915	0.9908	0.9896	0.9949	0.9905	0.9884	0.9932	0.9933	0.9853	0.9882	0.9782	0.9862	0.9885	0.9903	0.9934	0.994	0.9973	0.9892
LPXN|16011|ES	0.3551	0.2295	0.1599	0.2258	0.2	0.1838	0.1621	0.2773	0.2408	0.2512	0.2694	0.3211	0.2624	0.2338	0.3381	0.2473	0.3013	0.1884	0.2781	0.2847	0.408	0.2071	0.1613	0.1884	0.2948	0.2374	0.3533	0.3467	0.2621	0.3171	0.3103	0.2583	0.3461	0.2088	0.4286	0.2993	0.4631	0.1615	0.2625	0.3594	0.34	0.7091	0.5739	0.391	0.2934	0.2621	0.2968	0.2701	0.6417
IL32|33423|AD	0.0341	na	0.0644	0.1911	0	0	0.0978	na	0.1004	na	na	0.0487	0.1682	0.1017	na	0.1381	0	0.0701	0.0779	0.0623	0.0428	0.1212	0.1561	0.0242	0.0848	na	0.1514	0.0417	na	0.1171	na	0.2966	0.1241	0.3442	0	0.098	0.1814	0.1726	0.1715	0.022	0.2798	0.3205	0.1596	0.1465	0.0606	na	0.1703	0.0881	na
BANP|37989|ES	0.469	0.5922	0.5	0.6519	0.7123	0.6016	0.3524	0.5039	0.3797	0.541	0.4522	0.5499	0.4615	0.5764	0.8627	0.3897	0.4644	0.8814	0.5263	0.5444	0.7014	0.8205	0.6061	0.5942	0.3897	0.4815	0.5279	0.6711	0.7449	0.4976	0.5435	0.4644	0.6957	0.65	0.6557	0.6038	0.6182	0.5812	0.5475	0.5581	0.5966	0.4948	0.6578	0.4324	0.6642	0.5333	0.4204	0.3352	0.5236
SEPT2|58379|ES	0.0905	0.0695	0	0	0.2953	0	0	0	0	0.0871	0.0956	0.0468	0	0	na	0.1769	0	na	0	na	0	na	0.0368	0.0643	0.0989	0.0923	0.1869	0	0	0	0	0.0548	0	0	0.0419	0.1429	na	0	0	0	0	na	na	0	0.3041	0.0557	0.132	na	0
GIGYF2|58010|AP	1	1	1	1	na	1	0.9684	na	1	0.983	1	1	1	1	na	1	1	1	1	0.895	1	1	1	0.9922	1	1	1	0.9797	1	1	1	1	1	1	1	0.9639	1	1	1	1	1	na	1	0.9299	1	0.9872	1	1	na
DIP2C|10596|AT	0.0449	0.0355	0.0282	0.0481	0.0266	0.0304	0.0302	0.0612	0.0376	0.0251	0.0429	0.0466	0.0323	0.0315	0.0167	0.0353	0.0807	0.0427	0.0758	0.0178	0.0408	0.035	0.0428	0.0402	0.0438	0.0248	0.0234	0.0441	0.0262	0.0328	0.0386	0.017	0.0242	0.0411	0.0366	0.0284	0.053	0.0476	0.0421	0.0599	0.0238	0.0585	0.039	0.0022	0.0182	0.0098	0.034	0.0329	0.1991
RABL2A|55063|AA	1	1	1	1	1	1	1	1	1	1	1	0.9789	0.9693	1	1	1	0.9823	1	0.9885	0.9718	1	1	1	0.982	1	1	1	1	1	0.8985	1	1	1	1	1	1	1	1	1	1	1	1	1	1	1	1	1	1	na
TAB2|78073|ES	0.0118	0.0064	0.0019	0.0173	0	0.0211	0.0052	0.0469	0.0094	0.0097	0.0075	0.0135	0.0231	0.0256	0	0.0168	0.006	0.0247	0.0123	0.0086	0.0469	0.0104	0.0217	0.0134	0.0158	0.0015	0.0033	0.0035	0.0192	0.009	0.0252	0.0055	0.0097	0.0144	0.0157	0.0094	0.0265	0.007	0.0116	0.0152	0.0082	0.0451	0.0325	0.0293	0.0213	0.0013	0.0224	0.0451	0
NPM1|74521|ES	0.9879	0.9911	0.9894	0.99	0.9905	0.9922	0.9887	0.9877	0.9907	0.9883	0.9889	0.9898	0.986	0.9866	0.9903	0.987	0.9849	0.9931	0.9891	0.991	0.9883	0.9907	0.9888	0.99	0.986	0.991	0.9888	0.9924	0.9879	0.9895	0.9918	0.9892	0.9931	0.9906	0.9915	0.9909	0.9927	0.9925	0.9914	0.9874	0.9911	0.989	0.9903	0.9919	0.9843	0.9915	0.9897	0.9893	0.988
BACE1|18907|AP	0.9774	0.9798	1	0.9785	1	0.961	1	0.9495	0.9449	1	0.8734	1	1	0.9715	1	0.9736	1	1	0.9565	1	1	1	0.9495	1	0.9786	0.9766	0.9593	1	1	1	1	0.986	0.9817	1	0.9773	0.9613	1	1	0.9682	0.9597	0.6206	1	0.8609	1	0.9716	1	1	1	1
DHX40|42779|ES	1	1	0.9896	0.9774	1	0.9869	0.9792	1	0.9743	1	0.9851	0.9904	1	1	1	1	0.969	0.9514	1	1	0.9126	1	0.9782	0.9933	1	0.9758	1	0.9847	0.9788	1	0.9918	0.9867	1	0.9745	0.9895	0.9915	0.9873	1	0.973	1	1	na	1	0.9731	0.9685	1	1	1	0.7505
KLC1|29471|AA	1	1	1	1	1	1	1	1	1	1	1	0.9839	0.8748	1	1	0.972	1	1	1	1	1	1	1	1	0.9618	0.9721	1	1	1	1	1	1	1	0.8483	1	0.9553	1	1	1	1	1	1	1	1	0.8607	1	1	1	1
NUP50|62643|ES	0.1444	0.2682	0.0554	0.2944	0.0544	0.1153	0.1366	na	0.2583	0.1884	0.0595	0.0307	0.1195	0.2036	na	0.1366	na	0.2404	0.1596	0.034	0.1496	0.3877	0.2567	0.1253	0.0501	0.1891	0.09	0.1203	0.0433	0.0453	0.1576	0.1186	0.1596	0.1366	0.1206	0.0954	0.1366	0.204	0.2295	0.0681	0.1366	na	na	0.0574	0.5587	0.0585	0.1559	0.09	na
ORMDL1|56534|AP	0.5032	0.5614	0.7592	0.5866	0.5429	0.6995	0.662	0.6671	0.5831	0.5775	0.4469	0.5471	0.6999	0.494	0.6953	0.4151	0.6491	0.5754	0.5716	0.403	0.6111	0.5938	0.6425	0.7377	0.5326	0.6618	0.8034	0.496	0.5999	0.5958	0.4597	0.5578	0.4931	0.6436	0.6068	0.5206	0.5576	0.5725	0.6062	0.5209	0.5893	0.4116	0.5828	0.6753	0.5133	0.6605	0.8182	0.8385	0.6733
SLC9A3R2|33186|AP	0.5574	0.7241	0.8394	0.6188	0.7613	0.6849	0.6864	0.8421	0.5814	0.7515	0.8233	0.8238	0.6849	0.8013	0.636	0.7722	0.821	0.8328	0.796	0.3913	0.7085	0.9087	0.7462	0.7462	0.8505	0.7327	0.8558	0.8146	0.7756	0.8404	0.7678	0.6636	0.6996	0.7019	0.8542	0.7944	0.7955	0.7138	0.5986	0.7606	0.6287	0.7024	0.8489	0.8034	0.6207	0.4515	0.8467	0.3418	0.7404
RAC2|62100|AT	0.0007	0	0	0	0	0	0	0	0.0007	0	0	0.0036	0	0	0	0.0003	0	0	0	0	0	0	0.0011	0	0	0	0	0	0	0	0	0.0018	0.0042	0.0005	0	0	0	0	0.0017	0	0	0	0	0	0	0	0	0	0
DPH5|3894|AP	1	1	1	1	1	1	1	1	1	1	1	1	1	1	1	1	1	1	1	1	1	1	1	1	1	1	1	1	1	1	1	1	1	1	1	1	1	1	1	1	1	1	1	1	1	1	1	1	1
PGD|611|AA	0.0043	0	0	0.0054	0	0	0	0.0084	0.0038	0	0	0.0027	0	0.0023	0	0.0193	0.0087	0	0.0053	0	0	0	0.0026	0.003	0.0034	0	0	0.0123	0.0077	0	0.0131	0.0049	0	0	0	0.0056	0.0043	0.0044	0.008	0.0035	0	0	0.0248	0.0111	0.0053	0.0191	0.002	0	0.0422
ATPIF1|1380|RI	0.8291	0.8649	0.8943	0.9976	0.9788	0.9555	0.87	0.8553	0.8717	1	0.9576	0.8207	1	0.9109	0.7154	0.8777	0.8262	0.9401	1	1	1	0.9126	0.731	0.8797	0.9359	0.8461	0.9688	0.9299	0.9267	0.8977	0.9709	0.8148	0.8696	0.8383	0.8551	0.8029	0.887	0.7889	0.834	0.7146	0.8624	0.7516	1	0.8443	1	0.7998	0.7525	0.722	1
SEC61A2|10760|AT	0.8061	0.7189	0.8602	0.771	0.8061	0.8245	0.7782	0.7961	0.753	0.7968	0.7752	0.7167	0.8923	0.7439	0.8359	0.6857	0.8635	0.7601	0.7648	0.7949	0.7353	0.765	0.8208	0.8171	0.8534	0.8407	0.8532	0.8305	0.8378	0.7642	0.7628	0.8152	0.7192	0.8961	0.7301	0.7822	0.697	0.7325	0.7417	0.8178	0.759	0.7643	0.8449	0.7807	0.5764	0.7906	0.7815	0.8725	0.8011
COPRS|40163|AP	0.9858	0.9896	0.9962	0.9853	0.9834	0.9909	0.9855	0.9839	0.9835	0.9827	1	0.9882	0.9747	0.9982	0.9928	0.9767	0.9936	1	0.9754	0.9934	0.9839	0.9978	0.9876	0.9922	0.9766	0.9973	0.9923	0.984	1	0.9723	0.9981	0.9852	0.9883	0.9822	0.9859	0.9799	0.9918	1	1	1	0.9931	1	0.9886	0.9807	0.997	0.9688	0.9975	0.9895	1
KIAA0513|37877|AT	0.0895	0.0361	0.1007	0.0615	0.0753	0.0628	0.1164	0.0762	0.1224	0.0702	0.0376	0.0697	0.3479	0.0811	0.1051	0.0321	0.1079	0.1175	0.0401	0.0178	0.0715	0.0972	0.1192	0.0811	0.0585	0.0687	0.0341	0.061	0.0397	0.0355	0.1168	0.049	0.057	0.2915	0.1001	0.0617	0.123	0.1977	0.0883	0.0438	0.0962	0.1441	0.0425	0.0929	0.0462	0.0715	0.0383	0.1156	0.0401
ZNF398|82169|AP	0.731	0.3046	0.4202	0.7873	na	0.1825	0.4631	0.547	0.4399	0.2116	0.7381	0.547	0.7487	0.9006	na	0.7718	0.6046	0.8285	0.6361	0.4202	0.446	0.446	0.4914	0.8141	0.4601	0.446	0.3411	0.5647	na	0.547	0.9235	0.5459	0.547	0.5087	0.7072	0.4631	0.8734	0.5917	0.4914	0.797	0.2437	1	0.7072	na	0.7915	0.1312	na	0.2469	na
ACTG1|44118|RI	0.9998	0.9999	0.9997	0.9994	0.9997	0.9996	0.9998	0.9997	0.9997	0.9996	0.9996	0.9997	0.9997	0.9997	0.9998	0.9997	0.9997	0.9999	0.9993	0.9995	0.9993	0.9996	0.9997	0.9996	0.9998	0.9995	0.9995	0.9998	0.9992	0.9994	0.9995	0.9994	0.9992	1	0.9995	0.9996	0.9995	0.9998	0.9995	0.9997	0.9991	1	0.9998	0.9998	0.9997	0.9999	0.9996	0.9995	0.9996
ATXN7L1|81306|AP	0	0	0	0	0	0.1122	0	0	0.1185	0	0	0	0.1627	0	0	0.0513	0	0	0	0.0985	na	0	0.0908	0	0.0489	0	0	0.1004	0	0	0	0	0	0.1014	0.04	0.0933	0	0	0	0.0654	0	0	0.2163	0	na	0	0	0	0
UBE2D3|70122|AP	0.0418	0.0335	0.0313	0.0787	0.0852	0.0809	0.0524	0.0744	0.0367	0.0877	0.032	0.0374	0.0586	0.1731	0.0319	0.034	0.0889	0.0561	0.1141	0.0811	0.0803	0.0947	0.0577	0.071	0.0379	0.0744	0.0054	0.0286	0.0651	0.0234	0.1119	0.0299	0.0536	0.0054	0.0451	0.0315	0.0795	0.0657	0.023	0.0415	0.0348	0.0117	0.0184	0.0265	0.0092	0.0271	0.0882	0.0274	0.2328
PQBP1|89023|AP	0.9701	0.9783	0.9809	0.9857	0.9815	0.9532	0.9794	0.9819	0.9685	0.9975	0.969	0.9637	0.9792	0.9761	0.9637	0.9431	0.9869	0.9854	0.9625	0.9804	0.9739	0.9965	0.9741	0.9849	0.9893	0.9762	0.9926	0.9833	0.9696	0.9798	0.9802	0.9856	0.9851	0.9862	0.9774	0.9886	0.9706	0.9711	0.9786	0.9881	0.9922	0.9775	0.9836	0.9978	0.9783	0.9822	0.994	0.991	0.9805
HBS1L|77800|ES	0.9855	1	1	1	1	1	1	1	1	1	1	1	1	1	1	1	1	1	1	1	1	1	1	1	1	0.995	1	1	0.9924	1	1	1	1	0.9917	1	1	1	1	1	1	1	1	1	1	1	1	1	1	1
WDR48|64124|ES	0.9842	1	1	1	1	1	1	0.9443	1	1	1	0.9914	1	1	1	1	1	1	1	1	1	1	1	0.9889	1	1	1	1	1	0.9862	1	0.9951	1	1	1	1	1	1	0.9931	1	1	1	1	0.9896	1	1	1	1	1
NAA16|25734|AT	0.9782	0.9703	0.9799	0.9775	0.9737	0.9389	0.9894	0.8788	0.8967	0.9907	0.9482	0.9803	0.9555	0.9562	1	0.9854	0.9834	1	0.9786	0.9889	0.9873	0.9576	0.9564	0.9931	0.9772	0.9663	0.9701	0.9768	0.988	0.9802	0.904	0.9601	0.9933	0.9912	0.9588	0.9471	0.9571	0.9746	0.9442	0.979	0.9355	1	0.9571	0.9197	0.9755	0.9705	0.9717	0.9735	0.8807
PWWP2A|74410|ES	0.779	0.8114	0.7563	0.6018	0.792	0.7282	0.8274	0.7719	0.679	0.8639	0.8713	0.7437	0.7719	0.8598	na	0.62	0.7604	na	0.9103	0.5851	0.6367	0.6638	0.8008	0.8747	0.5593	0.7979	0.7174	0.7762	0.8231	0.8295	0.8639	0.7563	0.743	0.7383	0.6492	0.7221	0.8839	0.94	0.8119	0.6286	0.7125	na	1	0.6851	0.6381	0.7116	0.679	0.8088	0.5593
SESN1|77155|AP	0.1274	0.2368	0.3507	0.3924	0.5328	0.2999	0.5202	0.3961	0.2551	0.4344	0.3353	0.3845	0.2616	0.4499	0.2039	0.3071	0.4883	0.519	0.3208	0.1708	0.2252	0.5027	0.2639	0.3957	0.3625	0.2995	0.3096	0.5192	0.5555	0.3984	0.4033	0.3345	0.3635	0.4203	0.4247	0.2949	0.3843	0.5528	0.3249	0.5362	0.3682	0.3248	0.3466	0.4644	0.1949	0.3341	0.5653	0.1294	0.6969
PLA2G6|62207|ES	0.8814	0.8864	0.5196	0.7528	0.4864	0.8278	0.5188	0.8814	0.8777	0.5626	0.979	0.8784	0.8412	0.7521	0.8112	0.9231	0.836	0.9467	0.9481	0.7083	0.8889	0.7445	0.4259	0.5382	0.9424	0.9083	0.8129	0.8595	0.7046	0.9239	0.5651	0.8252	0.8311	0.8718	0.8692	0.8682	0.8126	0.8636	0.9272	0.8814	0.8018	0.9607	0.8526	0.8749	0.8691	0.7445	0.3665	0.7239	0.6998
CCT7|53960|ES	0.9953	0.9975	0.9941	0.9933	0.9918	0.9894	0.9948	0.9972	0.9871	0.9964	0.988	0.9991	0.9978	0.9949	0.9919	0.9911	0.9945	0.9901	0.9975	0.9919	0.9915	0.9914	0.9967	0.9916	0.9944	0.9937	0.993	0.9889	0.9918	0.9899	0.9882	0.9913	0.9875	0.9882	0.9931	0.9898	0.9966	0.995	0.9884	0.992	0.9948	1	0.9883	0.9935	0.9866	0.9881	0.9946	0.9858	1
RAET1E|78126|AT	0.7741	0.6173	0.7746	0.8612	0.7465	0.5496	1	0.8375	0.5985	0.5949	0.6394	0.7873	0.7616	0.8033	0.6273	0.888	0.6665	0.457	0.8168	1	0.7848	1	0.751	0.8223	0.8347	0.8592	0.6962	0.8105	0.6386	0.6519	0.8914	0.5598	0.6282	0.6982	0.8154	0.7049	0.8245	0.8938	0.7202	0.6572	0.6939	0.6377	0.6754	1	0.739	0.661	0.8503	0.6153	1
MS4A6A|16058|AD	0.9479	0.9896	1	0.983	1	0.9277	0.947	0.9675	0.9787	0.9669	0.9714	0.9342	0.9605	0.9729	1	0.9824	0.9839	0.9362	1	1	1	0.9582	0.9643	0.9499	0.9245	1	0.9757	1	0.96	0.9699	0.9784	0.9742	0.9808	0.977	1	0.9391	1	0.965	0.965	0.8958	0.9549	0.9644	0.9408	0.9572	0.9911	1	0.9706	0.9944	1
TOM1L1|42540|ES	0.0158	0.0126	0	0.0068	0.0033	0.0035	0.0084	0.0216	0.0098	0.0052	0.0048	0.0142	0.0234	0.0044	0.0056	0.0179	0.0032	0.0076	0.0107	0.0133	0.021	0.0053	0.01	0.0052	0.0027	0.0025	0.0114	0.0038	0.0012	0.0173	0.0094	0.0042	0.0097	0.0095	0.0048	0.0026	0.0026	0.0027	0.0105	0.0168	0.0062	0.0259	0.0064	0.0036	0	0.0024	0.0129	0.0073	0.0035
USP39|54316|RI	0.98	0.9727	0.9589	0.9969	0.9828	0.9943	0.9922	0.9938	0.9914	0.9582	0.9736	0.9887	0.951	0.9677	0.9779	0.953	0.9844	0.9654	0.9657	0.9927	0.9848	0.9887	0.9622	0.9635	0.9668	0.987	0.968	0.9891	0.9584	0.9793	0.9945	0.9693	0.976	0.9579	0.9791	0.964	0.9736	0.9347	0.9692	0.9628	0.9807	0.9392	0.9866	0.9839	0.973	0.9648	0.9693	0.9651	0.976
SWI5|87731|AT	0.0071	0.0076	0.0011	0.0024	0	0.0012	0.0006	0.0028	0.0047	0.0037	0.0047	0.0099	0.0065	0.0022	0	0.0096	0.0072	0.0013	0.0046	0.002	0.0014	0.0015	0.0034	0.0041	0.0086	0.0023	0.0051	0.0014	0.0024	0.0009	0.0029	0.0037	0.0042	0.0043	0.0019	0.0015	0.0045	0.0032	0.0032	0.0033	0.0043	0.0077	0.0033	0.0014	0.0025	0.0012	0.0017	0.0007	0.0007
PSMG4|75189|ES	0.9084	1	0.9712	0.9234	1	0.9736	0.9621	0.933	1	1	na	0.9658	1	0.9674	na	na	1	0.9401	0.6618	1	na	0.8516	1	na	1	1	0.9853	na	1	1	na	0.9742	1	1	na	0.9827	0.994	1	0.8614	0.9763	0.9715	0.9887	0.9251	1	0.974	0.9682	0.971	0.8923	0.9831
EXOC6|12541|AP	0.07	0	0	0.0147	0	0	0.0536	0.0348	0.0359	0	0.0156	0.0137	0.03	0	0	0.0281	0.0223	0.0202	0.0053	0.0436	0	0	0.0082	0.0041	0.0067	0.0248	0	0.0065	0.0724	0.0429	0.0043	0	0	0	0.0318	0.0521	0.03	0.0264	0.0495	0.0272	0.0187	0	0.1067	0	0.0409	0	0.021	0.0368	na
RANGAP1|62416|AP	0.1434	0.0991	0.0632	0.0546	0.1519	0.0569	0.0401	0.1658	0.088	0.0736	0.1179	0.1327	0.0718	0.0679	0.1014	0.148	0.183	0.189	0.1175	0.1139	0.31	0.1286	0.0597	0.0468	0.1212	0.0491	0.0667	0.0979	0.0582	0.0938	0.1666	0.0954	0.2147	0.071	0.092	0.0548	0.2194	0.083	0.0782	0.2475	0.1514	0.5199	0.1597	0.1188	0.1076	0.0369	0.0586	0.0545	0.3684
ASB8|21437|AA	0	0	0.0261	0.0075	0.0519	0.0134	0.0138	0	0.0075	0.0268	0.0135	0.0338	0.0086	0	0	0.0174	0.0349	0.0401	0.0269	0	0.1194	0.004	0.0714	0.0033	0.0699	0.0564	0.0286	0.0034	0	0.0201	0.0203	0.023	0.0299	0.1434	0.03	0.019	0.0592	0	0.0194	0.0631	0	0.1122	0.0405	0.0117	0.0193	0.0346	0.0188	0	na
CCND3|76157|ES	0.9903	0.9941	0.9976	0.9941	0.9961	0.997	0.9925	0.9929	1	0.9943	0.9981	0.9931	0.9927	0.999	0.9941	0.9938	0.9926	0.9956	0.9981	0.9913	0.9863	0.9974	0.9939	0.9973	0.9905	0.9926	0.9933	0.998	1	0.9984	0.9966	0.9929	0.9906	0.9901	0.9879	1	1	0.9907	0.993	0.9907	0.9989	0.9422	0.9964	0.9963	0.9911	0.992	0.9984	0.9935	0.9693
NLRP1|38724|ES	1	0.9703	0.9407	1	1	1	1	1	0.9383	0.9857	0.9551	0.9777	1	0.9762	1	0.989	0.9695	1	0.9736	0.9175	0.9585	0.9525	0.9579	0.9775	1	0.9145	0.9754	1	0.9215	1	1	0.9522	0.9478	1	1	0.9476	1	0.9468	0.9834	0.9886	0.9817	1	1	1	1	1	1	0.9824	1
METTL15|14784|AT	0.0347	0.0138	0.0426	0.0166	0.0267	0.0514	0.0197	0.016	0.019	0.0145	0.0509	0.0432	0.043	0.0053	0	0.0345	0.0974	0.0069	0.0459	0.1317	0.0599	0.0284	0.0354	0.0251	0.0102	0.0371	0.0156	0.0315	0.0261	0.0376	0.0487	0.0457	0.0186	0.0261	0.0478	0.0052	0.0648	0.0419	0.0481	0.0314	0.0049	0.0145	0.037	0.0457	0.0269	0	0.0256	0.0089	0.0667
[truncated: 43,696 more rows]
[truncated: 61 more columns]
